# Supplementary material for: Whether joint leisure time physical activity and dietary quality alleviates metabolic syndrome and its components: evidence from the National Health and Nutrition Examination Survey (2007–2018)
Source: PLoS One. 2025 May 6;20(5):e0322608. doi: 10.1371/journal.pone.0322608 (PMC12054862; doi:10.1371/journal.pone.0322608)
Supplement: S2 File — (CSV) [file pone.0322608.s002.csv]

seqn	CYCLE	sdmvpsu	sdmvstra	wtmec2yr	Age	Sex	Race	Maital_status	PIR	Education	BMI	alcoholuser	Smoke_status	Sleep_duration	VPA	MPA	VFREQ	MFREQ	LTPA	FREQ	PATTERN	SEDENTARY DURATION	MetS_by_you	SBP	DBP	BMXWAIST	LBDSTRSI	LBXSTR	lbxsch	LBDSCHSI	lbdglusi	lbdhdd	lbdhddsi	BPQ020	diq010	mcq160e	mcq160a	ENERGY	HEI_2015_Total_Score	WTDR2D	dietquality	overall	highWC	highglucose	HBP	highcholesterol	lowhdl	MetS_component_count	MetS_by_me
41475	5	1	60	60046	62	2	Other race	Married/Living with Partner	1.3-3.5	High school	58	mild	No	6	0	0	0	0	0	0	1	720	1	123	61	156	2	161	171	4	6	47	1	Yes	No	Yes	Yes	1529	46	58816	Lower	1	1	0	1	1	0	3	1
41477	5	1	67	10074	71	1	Non-Hispanic White	Married/Living with Partner	1.3-3.5	High school	30	mild	Yes	8	0	0	0	0	0	0	1	240	1	145	53	110	3	269	189	5	6	34	1	Yes	Yes	No	Yes	1420	54	9868	Higher	5	1	1	1	1	1	5	1
41479	5	1	70	9234	52	1	Mexican Americans	Married/Living with Partner	1.3-3.5	< High school	28	heavy	No	6	0	0	0	0	0	0	1	180	0	109	67	95	1	97	180	5	6	47	1	No	No	No	No	2263	61	4354	Higher	5	1	1	0	0	0	2	0
41481	5	2	68	24655	21	1	Non-Hispanic Black	Widowed/Divorced/Separated	1.3-3.5	High school	23	heavy	No	6	4200	0	7	0	4200	7	4	300	0	109	64	80	2	144	187	5	6	53	1	No	No	No	No	4231	43	11162	Lower	4	0	0	0	0	0	0	0
41482	5	2	65	11602	64	1	Mexican Americans	Married/Living with Partner	>3.5	< High school	34	heavy	Yes	8	0	90	0	3	90	3	2	180	1	116	77	117	2	163	165	4	6	43	1	Yes	No	No	No	2302	64	6280	Higher	6	1	0	1	1	0	3	1
41483	5	2	66	7921	66	1	Non-Hispanic Black	Married/Living with Partner	<1.3	> High school	44	mild	No	5	0	0	0	0	0	0	1	60	1	109	61	146	2	221	137	4	6	36	1	Yes	Yes	No	Yes	2810	59	9095	Higher	5	1	1	1	1	1	5	1
41485	5	2	71	18850	30	2	Other Hispanic	Married/Living with Partner	<1.3	< High school	26	never	No	5	0	30	0	1	30	1	2	120	1	109	42	90	2	168	189	5	5	35	1	No	No	No	No	1559	26	48467	Lower	2	1	0	0	1	1	3	1
41486	5	1	73	5436	61	2	Mexican Americans	Married/Living with Partner	1.3-3.5	< High school	31	never	No	5	0	0	0	0	0	0	1	480	1	123	67	97	3	234	200	5	7	37	1	Yes	No	No	Yes	1586	82	2942	Higher	5	1	1	1	1	1	5	1
41487	5	1	59	89197	27	1	Other race	Widowed/Divorced/Separated	>3.5	> High school	23	mild	No	8	480	240	4	4	720	8	4	600	0	117	82	83	1	114	172	4	6	37	1	Yes	No	No	No	1997	66	43263	Higher	8	0	0	1	0	1	2	0
41489	5	1	66	25651	40	2	Mexican Americans	Married/Living with Partner	1.3-3.5	High school	37	heavy	No	6	0	0	0	0	0	0	1	480	0	109	69	109	1	88	187	5	5	62	2	No	No	No	No	1825	44	30991	Lower	1	1	0	0	0	0	1	0
41490	5	1	63	10026	66	2	Non-Hispanic Black	Married/Living with Partner	>3.5	> High school	28	moderate	Yes	7	0	0	0	0	0	0	1	60	0	131	63	98	1	58	230	6	6	90	2	No	No	No	Yes	1524	56	12107	Higher	5	1	0	1	0	0	2	0
41491	5	2	59	22918	11	2	Non-Hispanic White	Widowed/Divorced/Separated	<1.3	< High school	16	mild	No	7	0	0	0	0	0	0	1	370	0	122	77	55	2	144	187	5	6	53	1	No	No	No	No	2269	42	10860	Lower	1	0	0	0	0	0	0	0
41492	5	1	62	8621	72	1	Non-Hispanic White	Married/Living with Partner	<1.3	< High school	29	mild	No	7	0	0	0	0	0	0	1	180	1	149	90	106	1	57	189	5	6	76	2	Yes	No	No	No	2053	94	5929	Higher	5	1	0	1	0	0	2	0
41493	5	2	60	58059	77	2	Non-Hispanic White	Never married	1.3-3.5	< High school	20	mild	Yes	7	0	0	0	0	0	0	1	360	0	115	49	78	1	86	229	6	6	73	2	No	No	No	Yes	2030	49	85563	Lower	1	0	0	0	0	0	0	0
41495	5	2	66	80217	61	1	Non-Hispanic White	Married/Living with Partner	>3.5	> High school	26	mild	Yes	7	0	0	0	0	0	0	1	180	0	100	62	107	2	145	163	4	6	47	1	No	Borderline	No	Yes	2688	62	68219	Higher	5	1	1	0	0	0	2	0
41496	5	1	71	7390	64	2	Mexican Americans	Never married	<1.3	< High school	28	never	No	9	0	0	0	0	0	0	1	15	1	192	86	101	3	255	223	6	6	35	1	No	Yes	No	No	680	49	9705	Lower	1	1	1	1	1	1	5	1
41499	5	2	72	15689	17	2	Mexican Americans	Widowed/Divorced/Separated	1.3-3.5	< High school	26	mild	No	8	0	100	0	5	100	5	2	540	0	112	61	88	2	141	198	5	6	73	2	No	No	No	No	1876	54	7484	Higher	6	1	0	0	0	0	1	0
41500	5	2	71	14037	14	2	Mexican Americans	Widowed/Divorced/Separated	1.3-3.5	< High school	37	mild	No	7	1200	0	5	0	1200	5	4	300	0	115	55	104	2	136	132	3	6	37	1	No	No	No	No	848	38	21906	Lower	4	1	0	0	0	1	2	0
41501	5	1	59	31071	70	1	Non-Hispanic White	Widowed/Divorced/Separated	>3.5	< High school	36	never	Yes	7	180	0	3	0	180	3	4	120	1	145	68	132	2	150	151	4	9	48	1	Yes	Yes	No	No	780	57	29581	Higher	8	1	1	1	0	0	3	1
41502	5	2	71	28576	29	1	Mexican Americans	Married/Living with Partner	1.3-3.5	High school	29	heavy	Yes	8	0	360	0	3	360	3	4	180	0	118	64	95	1	85	165	4	5	39	1	No	No	No	No	4669	45	12755	Lower	4	1	0	0	0	1	2	0
41504	5	1	68	54934	63	1	Non-Hispanic White	Married/Living with Partner	1.3-3.5	> High school	23	mild	Yes	8	0	150	0	6	150	6	4	600	0	147	93	95	1	83	176	5	6	67	2	Yes	No	No	Yes	3026	33	56673	Lower	4	1	0	1	0	0	2	0
41509	5	2	67	22469	48	1	Other Hispanic	Married/Living with Partner	<1.3	> High school	34	heavy	Yes	6	0	360	0	3	360	3	4	360	1	136	100	115	3	271	234	6	6	48	1	No	No	No	No	3256	67	60606	Higher	8	1	0	1	1	0	3	1
41512	5	1	64	27076	80	2	Non-Hispanic White	Never married	<1.3	> High school	18	mild	Yes	8	0	0	0	0	0	0	1	600	0	119	66	88	1	97	246	6	5	92	2	Yes	No	No	No	1284	40	25778	Lower	1	1	0	1	0	0	2	0
41516	5	1	61	34106	74	2	Non-Hispanic White	Married/Living with Partner	1.3-3.5	< High school	37	mild	Yes	6	0	0	0	0	0	0	1	720	1	125	64	126	5	482	216	6	23	36	1	Yes	Yes	No	Yes	1737	48	33407	Lower	1	1	1	1	1	1	5	1
41518	5	2	60	89650	50	1	Non-Hispanic White	Married/Living with Partner	>3.5	> High school	29	mild	No	8	180	720	3	4	900	7	4	720	0	117	71	102	1	114	181	5	5	49	1	No	No	No	No	2085	58	43084	Higher	8	1	0	0	0	0	1	0
41522	5	2	72	10847	72	1	Non-Hispanic White	Married/Living with Partner	<1.3	> High school	26	mild	No	8	0	100	0	5	100	5	2	240	1	155	19	107	2	205	220	6	7	46	1	Yes	No	No	No	1603	40	17867	Lower	2	1	1	1	1	0	4	1
41523	5	2	65	39647	28	1	Non-Hispanic Black	Married/Living with Partner	>3.5	High school	31	moderate	No	4	0	90	0	2	90	2	2	240	1	125	77	104	4	313	252	7	6	30	1	Yes	No	No	No	2080	39	17950	Lower	2	1	0	1	1	1	4	1
41524	5	1	69	42400	80	2	Non-Hispanic White	Married/Living with Partner	1.3-3.5	> High school	26	mild	Yes	6	0	90	0	3	90	3	2	720	0	124	59	85	1	80	215	6	6	71	2	No	Yes	No	No	1756	65	22950	Higher	6	1	1	0	0	0	2	0
41525	5	2	68	19889	51	1	Non-Hispanic Black	Married/Living with Partner	1.3-3.5	High school	25	mild	Yes	6	0	0	0	0	0	0	1	240	0	123	88	88	2	198	189	5	5	34	1	No	No	No	No	2938	65	11984	Higher	5	0	0	1	1	1	3	1
41526	5	2	67	75588	64	2	Non-Hispanic White	Never married	1.3-3.5	High school	26	mild	Yes	8	0	90	0	3	90	3	2	540	1	127	83	97	1	105	179	5	6	34	1	No	No	No	Yes	1513	77	108270	Higher	6	1	0	0	0	1	2	0
41527	5	1	60	22501	44	1	Non-Hispanic White	Married/Living with Partner	<1.3	High school	27	mild	No	7	6720	0	7	0	6720	7	4	240	1	132	85	101	10	872	250	6	6	22	1	Yes	No	No	Yes	2472	60	49702	Higher	8	1	0	1	1	1	4	1
41531	5	2	61	24717	43	1	Other Hispanic	Married/Living with Partner	1.3-3.5	< High school	26	mild	No	6	0	120	0	4	120	4	2	180	0	103	63	92	3	248	218	6	6	42	1	No	No	No	No	1618	58	54255	Higher	6	1	0	0	1	0	2	0
41534	5	2	69	28655	37	2	Other race	Widowed/Divorced/Separated	1.3-3.5	> High school	41	mild	No	7	0	90	0	3	90	3	2	960	1	121	79	113	1	116	179	5	6	34	1	No	No	No	No	2571	33	88690	Lower	2	1	0	0	0	1	2	0
41536	5	2	60	118218	44	2	Non-Hispanic White	Married/Living with Partner	>3.5	> High school	29	mild	No	7	0	45	0	3	45	3	2	600	1	117	82	91	1	104	231	6	5	48	1	Yes	No	No	Yes	2111	36	56814	Lower	2	1	0	1	0	0	2	0
41537	5	1	60	30448	16	2	Non-Hispanic White	Widowed/Divorced/Separated	1.3-3.5	< High school	27	mild	No	8	550	0	5	0	550	5	4	600	0	113	53	83	1	57	130	3	5	38	1	No	No	No	No	1730	38	45639	Lower	4	0	0	0	0	1	1	0
41541	5	2	63	99237	43	2	Non-Hispanic White	Married/Living with Partner	>3.5	> High school	36	mild	No	6	0	0	0	0	0	0	1	480	1	114	64	116	1	72	189	5	6	49	1	Yes	No	No	No	1732	40	47691	Lower	1	1	0	1	0	0	2	0
41542	5	1	59	10521	60	2	Non-Hispanic Black	Married/Living with Partner	<1.3	High school	33	never	No	8	0	0	0	0	0	0	1	240	1	126	67	119	1	122	180	5	10	63	2	Yes	Yes	No	No	1148	56	17180	Higher	5	1	1	1	0	0	3	1
41545	5	2	70	20510	40	2	Mexican Americans	Married/Living with Partner	<1.3	< High school	28	heavy	Yes	7	0	0	0	0	0	0	1	60	1	100	62	90	2	152	212	5	6	49	1	Yes	No	No	No	1097	75	58603	Higher	5	1	0	1	1	0	3	1
41546	5	1	69	105858	45	2	Non-Hispanic White	Never married	>3.5	> High school	31	mild	No	7	0	10	0	1	10	1	2	240	0	106	81	91	1	70	159	4	6	50	1	No	No	No	No	1891	70	153775	Higher	6	1	0	0	0	0	1	0
41547	5	1	60	93456	49	1	Non-Hispanic White	Married/Living with Partner	>3.5	> High school	33	mild	No	6	0	120	0	1	120	1	2	240	1	122	75	119	2	143	135	3	5	38	1	Yes	No	No	No	3568	47	156854	Lower	2	1	0	1	0	1	3	1
41549	5	2	65	18849	61	2	Non-Hispanic Black	Never married	<1.3	High school	35	mild	No	5	420	120	7	2	540	9	4	360	0	144	69	125	1	103	187	5	5	56	1	Yes	No	No	No	1680	41	67319	Lower	4	1	0	1	0	0	2	0
41550	5	2	61	23929	45	1	Mexican Americans	Widowed/Divorced/Separated	<1.3	High school	23	heavy	Yes	7	0	900	0	5	900	5	4	120	0	106	65	91	1	106	209	5	5	47	1	No	No	No	No	1858	60	11283	Higher	8	1	0	0	0	0	1	0
41555	5	1	71	16204	78	2	Non-Hispanic Black	Never married	<1.3	< High school	38	mild	No	8	0	0	0	0	0	0	1	480	0	166	72	119	1	120	258	7	6	63	2	No	No	No	Yes	1251	38	35422	Lower	1	1	0	1	0	0	2	0
41556	5	1	61	23261	38	1	Non-Hispanic White	Married/Living with Partner	<1.3	< High school	35	mild	Yes	6	480	0	2	0	480	2	3	540	1	143	98	122	3	229	240	6	6	32	1	Yes	No	No	No	2568	24	10963	Lower	3	1	0	1	1	1	4	1
41558	5	2	67	22837	50	2	Non-Hispanic Black	Never married	<1.3	< High school	32	mild	Yes	6	0	0	0	0	0	0	1	360	0	142	67	88	1	57	194	5	6	82	2	Yes	No	No	No	1646	47	44849	Lower	1	1	0	1	0	0	2	0
41559	5	1	69	79306	12	2	Non-Hispanic White	Widowed/Divorced/Separated	>3.5	< High school	13	mild	No	7	720	0	3	0	720	3	4	600	0	109	57	52	2	144	187	5	6	53	1	No	No	No	No	1307	62	37957	Higher	8	0	0	0	0	0	0	0
41562	5	2	66	106265	50	1	Non-Hispanic White	Widowed/Divorced/Separated	>3.5	> High school	37	heavy	No	6	0	0	0	0	0	0	1	540	1	125	76	129	4	322	270	7	6	37	1	No	No	No	No	2562	61	153863	Higher	5	1	0	0	1	1	3	1
41565	5	1	60	9299	72	1	Non-Hispanic White	Married/Living with Partner	1.3-3.5	High school	24	heavy	Yes	7	0	105	0	7	105	7	2	120	0	160	78	88	2	161	236	6	6	74	2	No	No	No	No	2621	63	6395	Higher	6	0	0	1	1	0	2	0
41567	5	1	68	13450	51	1	Other Hispanic	Married/Living with Partner	1.3-3.5	> High school	25	mild	Yes	10	0	140	0	7	140	7	2	360	0	95	63	100	4	396	200	5	5	32	1	No	No	No	No	2716	64	12678	Higher	6	1	0	0	1	1	3	1
41570	5	2	59	27717	55	1	Non-Hispanic White	Never married	<1.3	< High school	21	mild	Yes	2	0	0	0	0	0	0	1	600	0	120	61	95	2	136	211	5	6	39	1	No	No	Yes	Yes	544	34	63247	Lower	1	1	1	0	0	1	3	1
41573	5	2	71	18850	32	2	Mexican Americans	Married/Living with Partner	1.3-3.5	High school	24	never	No	5	0	840	0	7	840	7	4	30	0	92	55	84	1	125	252	7	6	45	1	No	No	No	No	2093	66	9012	Higher	8	0	0	0	0	0	0	0
41574	5	2	63	126522	57	1	Non-Hispanic White	Married/Living with Partner	>3.5	> High school	25	mild	Yes	5	0	0	0	0	0	0	1	240	0	123	78	88	1	125	162	4	6	44	1	No	No	No	Yes	2187	49	94823	Lower	1	0	0	0	0	0	0	0
41578	5	1	60	60046	67	2	Non-Hispanic White	Married/Living with Partner	>3.5	> High school	20	moderate	No	8	0	0	0	0	0	0	1	480	0	129	76	71	1	62	188	5	6	97	3	Yes	No	No	Yes	1259	69	51065	Higher	5	0	0	1	0	0	1	0
41579	5	2	60	55349	71	2	Non-Hispanic White	Married/Living with Partner	1.3-3.5	High school	19	mild	Yes	8	360	180	3	3	540	6	4	180	0	142	82	83	2	148	268	7	6	83	2	No	No	No	Yes	1653	56	57102	Higher	8	0	0	1	0	0	1	0
41584	5	2	64	43062	16	2	Non-Hispanic White	Widowed/Divorced/Separated	1.3-3.5	< High school	19	mild	No	8	840	720	7	3	1560	10	4	360	0	115	64	88	2	135	186	5	6	32	1	No	No	No	No	1882	51	83927	Lower	4	1	0	0	0	1	2	0
41587	5	2	68	27599	44	2	Non-Hispanic Black	Widowed/Divorced/Separated	<1.3	> High school	26	mild	No	8	0	0	0	0	0	0	1	60	0	111	77	92	1	62	234	6	6	89	2	No	No	No	No	2788	44	18619	Lower	1	1	0	0	0	0	1	0
41588	5	2	63	40665	11	1	Non-Hispanic White	Widowed/Divorced/Separated	<1.3	< High school	17	mild	No	7	0	0	0	0	0	0	1	370	0	125	49	62	2	144	187	5	6	68	2	No	No	No	No	2086	21	20702	Lower	1	0	0	0	0	0	0	0
41590	5	1	66	36983	25	1	Mexican Americans	Married/Living with Partner	1.3-3.5	> High school	24	heavy	No	7	60	0	1	0	60	1	2	720	0	112	69	91	1	95	227	6	5	58	2	No	No	No	No	2945	61	17681	Higher	6	1	0	0	0	0	1	0
41594	5	2	69	69518	38	1	Non-Hispanic White	Widowed/Divorced/Separated	>3.5	> High school	29	heavy	Yes	6	0	360	0	3	360	3	4	240	0	133	81	96	2	192	243	6	6	43	1	No	No	No	No	3037	64	55082	Higher	8	1	0	1	1	0	3	1
41595	5	1	60	34985	76	2	Non-Hispanic White	Never married	<1.3	< High school	18	mild	Yes	6	0	0	0	0	0	0	1	300	0	107	41	72	2	139	185	5	6	60	2	No	No	No	No	1412	40	35080	Lower	1	0	0	0	0	0	0	0
41599	5	2	65	18730	52	2	Other Hispanic	Married/Living with Partner	1.3-3.5	> High school	32	mild	No	6	0	480	0	4	480	4	4	240	1	106	78	108	3	291	261	7	6	37	1	Yes	No	No	Yes	1486	73	51827	Higher	8	1	0	1	1	1	4	1
41600	5	2	67	24497	29	1	Other Hispanic	Married/Living with Partner	1.3-3.5	< High school	28	moderate	Yes	7	720	0	2	0	720	2	3	120	0	115	67	99	2	144	187	5	6	53	1	No	No	No	No	3254	34	63503	Lower	3	1	0	0	0	0	1	0
41605	5	2	59	30724	36	2	Non-Hispanic White	Married/Living with Partner	<1.3	> High school	30	mild	No	8	0	0	0	0	0	0	1	180	1	116	85	89	2	219	207	5	6	45	1	No	No	No	No	1354	61	24344	Higher	5	1	0	1	1	0	3	1
41607	5	2	64	85621	46	2	Non-Hispanic White	Married/Living with Partner	>3.5	High school	27	heavy	Yes	8	0	180	0	3	180	3	4	240	0	132	74	96	2	156	246	6	5	107	3	No	No	No	No	1115	64	135743	Higher	8	1	0	1	1	0	3	1
41608	5	2	59	69785	17	2	Non-Hispanic White	Widowed/Divorced/Separated	>3.5	< High school	21	mild	No	7	0	0	0	0	0	0	1	420	0	120	63	79	2	144	187	5	6	53	1	No	No	No	No	1666	56	26548	Higher	5	0	0	0	0	0	0	0
41610	5	1	69	5855	67	2	Other Hispanic	Married/Living with Partner	<1.3	High school	26	mild	Yes	5	0	120	0	4	120	4	2	720	0	111	65	87	2	144	187	5	6	53	1	No	No	No	No	1413	75	4204	Higher	6	1	0	0	0	0	1	0
41611	5	1	65	19823	75	2	Non-Hispanic White	Never married	<1.3	High school	25	never	Yes	6	1260	0	7	0	1260	7	4	180	0	131	67	79	2	144	187	5	6	53	1	Yes	Yes	No	No	1595	46	29214	Lower	4	0	1	1	0	0	2	0
41612	5	2	60	41175	80	2	Non-Hispanic White	Married/Living with Partner	1.3-3.5	< High school	29	never	No	8	0	0	0	0	0	0	1	120	1	92	54	107	2	212	351	9	6	47	1	No	No	No	No	1353	54	22287	Higher	5	1	1	0	1	0	3	1
41613	5	2	70	6449	71	1	Non-Hispanic Black	Married/Living with Partner	>3.5	> High school	32	mild	Yes	9	0	0	0	0	0	0	1	90	0	118	64	116	1	94	151	4	8	39	1	No	Yes	No	No	1910	66	4388	Higher	5	1	1	0	0	1	3	1
41616	5	2	67	13813	67	2	Non-Hispanic Black	Never married	<1.3	< High school	33	mild	Yes	7	0	0	0	0	0	0	1	300	1	121	67	100	1	81	159	4	5	47	1	Yes	No	No	Yes	1329	70	7259	Higher	5	1	0	1	0	0	2	0
41618	5	2	64	85621	46	2	Non-Hispanic White	Married/Living with Partner	>3.5	> High school	38	mild	No	6	0	300	0	5	300	5	4	720	1	127	84	103	4	355	232	6	6	42	1	No	Yes	No	Yes	1226	73	189125	Higher	8	1	1	0	1	0	3	1
41619	5	1	62	22394	20	1	Mexican Americans	Widowed/Divorced/Separated	<1.3	< High school	41	never	No	9	0	0	0	0	0	0	1	360	1	113	71	130	2	146	227	6	6	38	1	Yes	No	No	No	1315	56	10706	Higher	5	1	0	1	0	1	3	1
41622	5	1	61	29840	41	2	Non-Hispanic White	Married/Living with Partner	<1.3	High school	43	mild	No	8	0	0	0	0	0	0	1	120	0	105	66	135	1	70	185	5	6	63	2	No	No	No	Yes	2096	48	65913	Lower	1	1	0	0	0	0	1	0
41623	5	1	68	27658	29	1	Non-Hispanic Black	Married/Living with Partner	1.3-3.5	> High school	36	mild	No	7	720	240	3	2	960	5	4	420	0	125	66	109	1	65	170	4	6	71	2	No	No	No	No	2421	78	14840	Higher	8	1	0	0	0	0	1	0
41624	5	2	66	7674	68	2	Other Hispanic	Married/Living with Partner	1.3-3.5	< High school	26	heavy	No	8	0	240	0	2	240	2	3	120	1	113	73	98	3	272	203	5	7	49	1	Yes	Yes	No	No	1429	56	10427	Higher	7	1	1	1	1	0	4	1
41625	5	1	66	22360	26	2	Mexican Americans	Never married	<1.3	< High school	32	never	No	8	0	0	0	0	0	0	1	120	1	108	61	106	2	206	154	4	6	29	1	No	No	No	No	1259	33	9981	Lower	1	1	0	0	1	1	3	1
41626	5	2	68	20632	24	1	Other Hispanic	Widowed/Divorced/Separated	>3.5	> High school	27	mild	Yes	7	0	0	0	0	0	0	1	360	0	121	59	88	2	181	220	6	5	50	1	No	No	No	No	1653	63	53922	Higher	5	0	0	0	1	0	1	0
41627	5	1	68	36050	80	2	Non-Hispanic White	Married/Living with Partner	>3.5	High school	24	mild	Yes	7	0	210	0	7	210	7	4	180	1	130	45	92	3	254	138	4	6	58	2	No	No	Yes	No	1582	90	51638	Higher	8	1	0	1	1	0	3	1
41628	5	2	59	51905	23	2	Non-Hispanic White	Never married	<1.3	> High school	23	mild	Yes	8	0	420	0	7	420	7	4	600	0	112	79	89	1	114	162	4	5	41	1	No	No	No	No	3051	40	41127	Lower	4	1	0	0	0	0	1	0
41630	5	2	60	13230	15	1	Other Hispanic	Widowed/Divorced/Separated	1.3-3.5	< High school	19	mild	No	7	1440	300	6	5	1740	11	4	60	1	113	47	73	2	144	187	5	5	51	1	No	No	No	No	3113	34	6311	Lower	4	0	0	0	0	0	0	0
41633	5	2	67	15432	16	1	Non-Hispanic Black	Widowed/Divorced/Separated	<1.3	< High school	19	mild	No	7	1800	0	5	0	1800	5	4	540	0	120	58	65	1	45	135	3	6	55	1	No	No	No	No	1424	52	23143	Lower	4	0	0	0	0	0	0	0
41635	5	1	65	10306	19	1	Mexican Americans	Widowed/Divorced/Separated	<1.3	< High school	22	mild	No	8	0	0	0	0	0	0	1	300	0	116	55	80	1	75	129	3	5	60	2	No	No	No	No	3201	43	7726	Lower	1	0	0	0	0	0	0	0
41636	5	2	70	7406	61	2	Mexican Americans	Married/Living with Partner	1.3-3.5	High school	26	mild	No	8	0	140	0	7	140	7	2	120	1	137	99	99	5	401	323	8	6	50	1	No	No	No	No	2647	64	5130	Higher	6	1	0	1	1	0	3	1
41639	5	1	66	42119	37	1	Mexican Americans	Never married	1.3-3.5	> High school	30	moderate	No	7	0	0	0	0	0	0	1	180	0	117	70	93	0	32	179	5	6	62	2	No	No	No	No	1826	53	62693	Higher	5	1	1	0	0	0	2	0
41640	5	2	61	29689	13	1	Non-Hispanic White	Widowed/Divorced/Separated	<1.3	< High school	26	mild	No	7	0	0	0	0	0	0	1	240	1	115	29	95	1	92	163	4	6	48	1	No	No	No	No	1735	40	71213	Lower	1	1	0	0	0	0	1	0
41642	5	1	63	36376	73	2	Non-Hispanic White	Never married	1.3-3.5	High school	27	mild	No	8	0	960	0	4	960	4	4	300	0	123	89	90	2	209	206	5	6	66	2	No	No	No	No	2009	88	35631	Higher	8	1	0	1	1	0	3	1
41643	5	2	67	30088	19	2	Non-Hispanic White	Widowed/Divorced/Separated	1.3-3.5	> High school	23	mild	No	8	280	150	4	5	430	9	4	420	0	119	66	79	2	144	187	5	6	53	1	No	No	No	No	2970	48	57453	Lower	4	0	0	0	0	0	0	0
41644	5	1	64	15918	13	2	Non-Hispanic Black	Widowed/Divorced/Separated	1.3-3.5	< High school	40	mild	No	7	0	840	0	7	840	7	4	480	0	111	59	88	1	127	155	4	6	38	1	No	No	No	No	1282	26	30447	Lower	4	1	0	0	0	1	2	0
41648	5	2	61	104431	58	1	Non-Hispanic White	Married/Living with Partner	>3.5	High school	29	never	No	6	0	180	0	1	180	1	3	180	0	145	81	100	1	113	118	3	6	42	1	Yes	No	No	No	2046	59	78266	Higher	7	1	0	1	0	0	2	0
41650	5	1	61	50177	11	2	Non-Hispanic White	Widowed/Divorced/Separated	1.3-3.5	< High school	16	mild	No	7	0	0	0	0	0	0	1	370	0	114	45	61	2	144	187	5	6	40	1	No	No	No	No	2852	40	85414	Lower	1	0	0	0	0	1	1	0
41652	5	2	67	40953	70	2	Other race	Married/Living with Partner	1.3-3.5	> High school	26	never	No	7	0	90	0	3	90	3	2	360	0	167	83	89	2	134	212	5	5	64	2	Yes	No	No	Yes	1736	91	42249	Higher	6	1	0	1	0	0	2	0
41656	5	2	72	13604	14	2	Mexican Americans	Widowed/Divorced/Separated	<1.3	< High school	39	mild	No	7	1200	0	5	0	1200	5	4	420	1	109	60	110	2	164	123	3	5	30	1	No	No	No	No	1785	48	5693	Lower	4	1	0	0	1	1	3	1
41659	5	2	67	64936	15	2	Non-Hispanic White	Widowed/Divorced/Separated	1.3-3.5	< High school	28	mild	No	7	720	1080	3	6	1800	9	4	480	0	105	75	88	3	243	163	4	6	39	1	No	No	No	No	1290	52	164470	Lower	4	1	0	0	1	1	3	1
41663	5	1	66	26404	32	2	Mexican Americans	Married/Living with Partner	1.3-3.5	< High school	30	never	No	6	180	0	3	0	180	3	4	120	1	104	64	97	2	192	182	5	6	49	1	No	No	No	No	1428	60	68050	Higher	8	1	0	0	1	0	2	0
41666	5	1	59	77874	43	2	Non-Hispanic White	Married/Living with Partner	1.3-3.5	> High school	32	mild	Yes	7	720	0	4	0	720	4	4	300	1	113	85	99	1	107	290	7	6	85	2	Yes	No	No	Yes	1550	29	112755	Lower	4	1	1	1	0	0	3	1
41668	5	2	62	6082	66	1	Non-Hispanic Black	Married/Living with Partner	>3.5	> High school	28	mild	No	6	0	60	0	4	60	4	2	360	0	106	64	105	1	110	144	4	6	37	1	No	No	No	No	1665	60	7113	Higher	6	1	0	0	0	1	2	0
41670	5	1	65	20148	27	1	Non-Hispanic Black	Married/Living with Partner	1.3-3.5	< High school	30	moderate	Yes	5	0	0	0	0	0	0	1	120	0	119	59	97	1	129	165	4	6	35	1	No	No	No	No	4191	30	32019	Lower	1	1	0	0	0	1	2	0
41671	5	2	60	26751	80	1	Non-Hispanic White	Never married	1.3-3.5	High school	26	never	No	11	0	0	0	0	0	0	1	600	1	113	59	106	3	262	189	5	6	26	1	Yes	No	No	No	1737	66	18398	Higher	5	1	0	1	1	1	4	1
41672	5	2	70	9111	63	2	Mexican Americans	Married/Living with Partner	1.3-3.5	< High school	23	mild	No	5	0	225	0	5	225	5	4	90	1	154	83	90	6	549	179	5	6	30	1	Yes	No	No	Yes	1859	65	6312	Higher	8	1	0	1	1	1	4	1
41675	5	2	59	23272	71	2	Non-Hispanic White	Never married	<1.3	High school	25	mild	Yes	6	0	0	0	0	0	0	1	240	1	110	64	94	3	223	183	5	8	53	1	No	Yes	Yes	Yes	1038	47	22795	Lower	1	1	1	0	1	0	3	1
41676	5	2	63	53155	61	2	Non-Hispanic White	Married/Living with Partner	1.3-3.5	> High school	23	moderate	Yes	7	720	300	3	5	1020	8	4	300	0	153	93	84	1	118	217	6	6	77	2	No	No	No	No	1367	58	54838	Higher	8	0	0	1	0	0	1	0
41677	5	2	68	28070	71	1	Non-Hispanic White	Married/Living with Partner	1.3-3.5	High school	37	never	No	8	120	50	1	1	170	2	3	600	1	155	92	129	2	175	184	5	6	23	1	Yes	No	No	No	2034	52	19305	Lower	3	1	0	1	1	1	4	1
41678	5	2	64	12932	17	1	Non-Hispanic Black	Widowed/Divorced/Separated	<1.3	< High school	22	mild	No	9	480	0	4	0	480	4	4	720	0	114	65	72	1	55	165	4	6	49	1	No	No	No	No	2393	31	39155	Lower	4	0	0	0	0	0	0	0
41679	5	1	61	93810	21	1	Non-Hispanic White	Widowed/Divorced/Separated	1.3-3.5	< High school	21	heavy	Yes	9	0	0	0	0	0	0	1	180	0	119	84	80	1	74	204	5	6	71	2	No	No	No	No	3165	46	45500	Lower	1	0	0	0	0	0	0	0
41680	5	1	67	8107	63	1	Non-Hispanic Black	Married/Living with Partner	<1.3	High school	52	mild	No	6	0	0	0	0	0	0	1	420	1	131	44	134	2	162	144	4	6	42	1	Yes	Yes	No	Yes	2326	64	16657	Higher	5	1	1	1	1	0	4	1
41681	5	1	60	50897	14	2	Non-Hispanic White	Widowed/Divorced/Separated	<1.3	< High school	25	mild	No	7	0	0	0	0	0	0	1	370	1	101	66	76	1	68	135	3	5	47	1	No	No	No	No	2304	48	41162	Lower	1	0	0	0	0	0	0	0
41683	5	2	62	31883	72	1	Non-Hispanic White	Married/Living with Partner	>3.5	> High school	27	mild	No	9	0	360	0	3	360	3	4	420	1	122	69	110	3	279	170	4	6	32	1	Yes	No	No	Yes	1539	69	27114	Higher	8	1	0	1	1	1	4	1
41684	5	2	62	7752	10	2	Other Hispanic	Widowed/Divorced/Separated	1.3-3.5	< High school	17	mild	No	7	0	0	0	0	0	0	1	370	0	91	46	63	2	144	187	5	6	45	1	No	No	No	No	2572	58	3791	Higher	5	0	0	0	0	0	0	0
41685	5	1	61	44343	25	1	Non-Hispanic White	Widowed/Divorced/Separated	<1.3	High school	18	mild	No	8	0	140	0	7	140	7	2	60	0	105	59	71	1	62	169	4	6	57	1	No	No	No	No	1903	31	21507	Lower	2	0	0	0	0	0	0	0
41687	5	2	70	34122	31	1	Mexican Americans	Married/Living with Partner	1.3-3.5	< High school	24	heavy	No	7	0	0	0	0	0	0	1	180	0	115	67	91	2	155	235	6	6	44	1	No	No	No	No	2751	23	110246	Lower	1	1	0	0	1	0	2	0
41688	5	1	67	31602	49	1	Non-Hispanic White	Married/Living with Partner	1.3-3.5	< High school	29	heavy	Yes	8	0	0	0	0	0	0	1	180	0	128	60	106	2	176	267	7	5	44	1	No	No	No	Yes	3021	48	76185	Lower	1	1	0	0	1	0	2	0
41689	5	1	66	15662	12	1	Mexican Americans	Widowed/Divorced/Separated	<1.3	< High school	25	mild	No	7	0	0	0	0	0	0	1	480	0	110	79	85	1	131	207	5	6	52	1	No	No	No	No	1676	48	32965	Lower	1	0	0	0	0	0	0	0
41690	5	2	65	18832	52	1	Mexican Americans	Married/Living with Partner	>3.5	> High school	31	mild	Yes	8	720	1200	3	5	1920	8	4	480	1	119	68	106	1	104	174	5	7	37	1	Yes	No	No	Yes	1809	46	17751	Lower	4	1	1	1	0	1	4	1
41691	5	2	63	51940	60	1	Non-Hispanic White	Married/Living with Partner	>3.5	High school	32	moderate	No	8	300	360	5	3	660	8	4	720	1	126	82	113	1	95	185	5	5	36	1	Yes	No	No	Yes	2031	54	88025	Higher	8	1	0	1	0	1	3	1
41693	5	1	74	19715	50	1	Non-Hispanic Black	Never married	>3.5	> High school	35	mild	Yes	6	240	120	1	1	360	2	3	240	1	145	83	124	1	92	191	5	5	38	1	No	No	No	No	2398	37	8531	Lower	3	1	0	1	0	1	3	1
41698	5	1	69	110538	42	1	Non-Hispanic White	Married/Living with Partner	>3.5	> High school	35	heavy	No	8	0	0	0	0	0	0	1	180	1	110	83	116	4	326	226	6	6	30	1	No	No	No	No	1467	30	82843	Lower	1	1	0	0	1	1	3	1
41700	5	1	67	22521	55	1	Non-Hispanic White	Married/Living with Partner	<1.3	< High school	26	heavy	Yes	6	0	0	0	0	0	0	1	240	0	101	57	103	1	99	205	5	5	47	1	Yes	No	No	No	2484	25	32954	Lower	1	1	0	1	0	0	2	0
41701	5	1	64	12877	13	2	Non-Hispanic Black	Widowed/Divorced/Separated	1.3-3.5	< High school	26	mild	No	7	0	840	0	7	840	7	4	120	1	101	64	84	1	64	182	5	5	44	1	No	No	No	No	1370	55	63032	Higher	8	0	0	0	0	0	0	0
41702	5	1	59	22837	55	2	Non-Hispanic Black	Never married	1.3-3.5	High school	45	mild	No	8	0	0	0	0	0	0	1	120	0	144	77	136	1	128	243	6	7	51	1	No	No	No	No	1987	32	43405	Lower	1	1	1	1	0	0	3	1
41704	5	2	66	6907	16	1	Mexican Americans	Widowed/Divorced/Separated	>3.5	< High school	23	mild	No	7	360	0	6	0	360	6	4	300	0	118	52	78	1	91	165	4	6	39	1	No	No	No	No	3592	38	3295	Lower	4	0	0	0	0	1	1	0
41705	5	2	59	8297	62	1	Non-Hispanic Black	Married/Living with Partner	1.3-3.5	High school	23	moderate	Yes	7	720	960	3	4	1680	7	4	60	0	171	91	85	2	148	209	5	6	41	1	No	No	No	Yes	1268	44	17048	Lower	4	0	0	1	0	0	1	0
41708	5	2	63	88242	37	2	Non-Hispanic White	Married/Living with Partner	>3.5	> High school	26	mild	No	6	0	180	0	3	180	3	4	180	0	127	82	91	1	83	165	4	6	72	2	No	No	No	No	1703	37	226730	Lower	4	1	0	0	0	0	1	0
41710	5	1	70	21072	23	1	Mexican Americans	Married/Living with Partner	1.3-3.5	> High school	21	heavy	No	7	360	120	1	2	480	3	4	120	0	117	70	83	2	144	187	5	6	53	1	No	No	No	No	2877	33	17083	Lower	4	0	0	0	0	0	0	0
41711	5	1	71	48738	73	2	Non-Hispanic White	Married/Living with Partner	>3.5	High school	29	mild	No	8	0	0	0	0	0	0	1	240	1	129	57	99	4	395	193	5	6	35	1	Yes	No	No	Yes	1776	61	47739	Higher	5	1	0	1	1	1	4	1
41713	5	1	60	22501	42	1	Non-Hispanic White	Married/Living with Partner	<1.3	> High school	18	mild	Yes	8	0	0	0	0	0	0	1	180	0	107	58	73	1	116	181	5	6	40	1	No	No	No	No	1189	21	10814	Lower	1	0	0	0	0	1	1	0
41715	5	1	62	28867	74	2	Non-Hispanic White	Married/Living with Partner	1.3-3.5	High school	24	mild	No	8	0	0	0	0	0	0	1	360	0	121	68	94	2	133	201	5	6	67	2	Yes	No	No	Yes	1483	75	24550	Higher	5	1	0	1	0	0	2	0
41717	5	1	67	32773	72	2	Non-Hispanic White	Married/Living with Partner	1.3-3.5	< High school	24	never	Yes	7	0	150	0	5	150	5	4	240	1	191	74	89	2	170	148	4	6	40	1	Yes	Yes	No	Yes	1039	71	46944	Higher	8	1	1	1	1	1	5	1
41718	5	1	66	17218	50	2	Mexican Americans	Married/Living with Partner	<1.3	< High school	35	never	No	8	0	0	0	0	0	0	1	360	0	133	81	88	1	130	214	6	6	52	1	No	No	No	No	1557	64	8201	Higher	5	1	0	1	0	0	2	0
41719	5	1	66	18062	18	1	Mexican Americans	Widowed/Divorced/Separated	1.3-3.5	< High school	46	mild	No	7	720	150	3	5	870	8	4	600	1	119	71	133	2	154	164	4	6	40	1	No	No	No	No	1801	38	39222	Lower	4	1	0	0	1	1	3	1
41721	5	1	64	22963	37	1	Non-Hispanic White	Married/Living with Partner	<1.3	< High school	25	mild	Yes	6	0	0	0	0	0	0	1	300	0	119	73	97	1	122	191	5	6	31	1	No	No	No	No	2716	31	11138	Lower	1	1	0	0	0	1	2	0
41722	5	1	73	11390	15	1	Other Hispanic	Widowed/Divorced/Separated	<1.3	< High school	21	mild	No	7	180	0	3	0	180	3	4	360	1	112	47	76	2	144	187	5	5	50	1	No	No	No	No	1814	39	17775	Lower	4	0	0	0	0	0	0	0
41724	5	2	68	24655	27	1	Non-Hispanic Black	Widowed/Divorced/Separated	1.3-3.5	> High school	31	never	No	6	180	20	2	1	200	3	4	720	0	119	76	107	1	85	285	7	5	56	1	No	No	No	No	2941	32	48066	Lower	4	1	0	0	0	0	1	0
41725	5	1	66	33080	77	2	Non-Hispanic White	Never married	<1.3	High school	26	never	No	7	0	360	0	3	360	3	4	540	1	145	17	87	2	185	177	5	6	35	1	No	No	No	Yes	1825	60	17905	Higher	8	1	1	1	1	1	5	1
41727	5	1	69	108970	22	2	Non-Hispanic White	Widowed/Divorced/Separated	>3.5	> High school	31	mild	No	7	270	300	3	5	570	8	4	540	1	116	68	90	2	162	231	6	6	54	1	No	No	No	No	1414	62	217968	Higher	8	1	0	0	1	0	2	0
41728	5	2	65	147473	47	2	Non-Hispanic White	Married/Living with Partner	>3.5	> High school	18	mild	No	8	450	0	5	0	450	5	4	240	0	109	74	69	0	40	185	5	5	93	2	No	No	No	No	2220	89	70873	Higher	8	0	0	0	0	0	0	0
41729	5	2	63	83612	53	1	Non-Hispanic White	Married/Living with Partner	>3.5	< High school	39	mild	Yes	7	0	30	0	1	30	1	2	360	1	119	90	121	4	337	194	5	7	26	1	Yes	No	No	Yes	3425	49	62663	Lower	2	1	1	1	1	1	5	1
41730	5	1	70	23635	35	1	Mexican Americans	Married/Living with Partner	<1.3	< High school	28	heavy	Yes	7	0	0	0	0	0	0	1	240	0	117	75	99	3	306	225	6	6	34	1	No	No	No	Yes	1964	57	19161	Higher	5	1	0	0	1	1	3	1
41732	5	1	66	17924	12	2	Mexican Americans	Widowed/Divorced/Separated	<1.3	< High school	18	mild	No	7	120	60	2	2	180	4	4	360	0	123	59	66	2	171	172	4	6	47	1	No	No	No	No	2213	51	62700	Lower	4	0	0	0	1	0	1	0
41733	5	1	61	76423	38	1	Non-Hispanic White	Widowed/Divorced/Separated	>3.5	High school	34	moderate	No	6	960	480	2	2	1440	4	4	720	1	139	86	107	2	185	168	4	7	26	1	Yes	No	No	No	2877	46	60553	Lower	4	1	1	1	1	1	5	1
41734	5	2	71	14564	14	2	Mexican Americans	Widowed/Divorced/Separated	1.3-3.5	< High school	36	mild	No	7	900	0	5	0	900	5	4	240	0	101	37	112	1	119	189	5	6	48	1	No	No	No	No	877	67	10919	Higher	8	1	0	0	0	0	1	0
41735	5	2	62	70814	64	2	Non-Hispanic White	Married/Living with Partner	>3.5	> High school	25	mild	No	8	0	0	0	0	0	0	1	240	0	126	66	97	1	127	203	5	6	73	2	Yes	No	No	Yes	831	56	48702	Higher	5	1	0	1	0	0	2	0
41736	5	1	67	27134	14	1	Non-Hispanic White	Widowed/Divorced/Separated	<1.3	< High school	22	mild	No	7	1800	20	5	2	1820	7	4	480	1	107	49	81	1	131	156	4	6	33	1	No	No	No	No	3970	50	21945	Lower	4	0	0	0	0	1	1	0
41737	5	1	69	35204	28	2	Non-Hispanic Black	Never married	>3.5	< High school	25	heavy	No	8	80	0	2	0	80	2	2	300	0	120	77	94	1	71	162	4	5	78	2	No	No	No	No	2522	44	69686	Lower	2	1	0	0	0	0	1	0
41739	5	1	72	8381	69	1	Non-Hispanic Black	Widowed/Divorced/Separated	<1.3	< High school	31	mild	No	4	0	0	0	0	0	0	1	480	1	123	69	115	1	76	198	5	7	64	2	Yes	Yes	Yes	No	772	56	5701	Higher	5	1	1	1	0	0	3	1
41740	5	2	68	10843	79	1	Non-Hispanic Black	Never married	1.3-3.5	> High school	28	never	No	5	90	30	1	1	120	2	2	90	0	161	63	100	2	178	236	6	6	52	1	Yes	No	No	Yes	2203	73	5698	Higher	6	1	0	1	1	0	3	1
41747	5	2	60	9553	11	2	Non-Hispanic Black	Widowed/Divorced/Separated	1.3-3.5	< High school	40	mild	No	7	0	0	0	0	0	0	1	370	0	129	71	111	2	144	187	5	6	30	1	No	No	No	No	1222	52	4443	Higher	5	1	0	0	0	1	2	0
41751	5	2	59	20784	73	2	Non-Hispanic White	Married/Living with Partner	1.3-3.5	High school	40	never	No	9	0	90	0	2	90	2	2	240	1	127	71	117	2	154	121	3	6	45	1	Yes	Yes	No	Yes	816	82	14294	Higher	6	1	1	1	1	0	4	1
41755	5	1	67	32773	79	2	Non-Hispanic White	Never married	1.3-3.5	< High school	26	never	Yes	8	0	0	0	0	0	0	1	360	1	127	55	109	7	659	202	5	6	43	1	Yes	No	No	No	1197	73	31201	Higher	5	1	0	1	1	0	3	1
41757	5	2	67	17443	18	1	Non-Hispanic Black	Widowed/Divorced/Separated	<1.3	> High school	37	mild	No	5	1080	0	3	0	1080	3	4	300	1	115	72	114	2	216	140	4	5	37	1	No	No	No	No	2052	42	6342	Lower	4	1	0	0	1	1	3	1
41760	5	1	67	33774	73	2	Non-Hispanic White	Never married	1.3-3.5	High school	28	mild	No	7	0	0	0	0	0	0	1	240	1	122	66	93	3	263	199	5	6	45	1	Yes	No	No	Yes	1312	51	55632	Lower	1	1	0	1	1	0	3	1
41761	5	2	70	117393	54	2	Non-Hispanic White	Married/Living with Partner	>3.5	> High school	23	mild	No	7	300	120	3	2	420	5	4	300	0	99	63	78	1	68	230	6	6	95	2	Yes	No	No	Yes	1288	69	56417	Higher	8	0	0	1	0	0	1	0
41762	5	2	68	68695	32	1	Non-Hispanic White	Widowed/Divorced/Separated	>3.5	> High school	35	heavy	No	7	0	0	0	0	0	0	1	660	0	120	61	120	2	193	197	5	6	50	1	No	No	No	No	2751	57	137408	Higher	5	1	0	0	1	0	2	0
41764	5	1	60	63923	54	1	Non-Hispanic White	Married/Living with Partner	>3.5	> High school	26	mild	Yes	7	60	0	1	0	60	1	2	480	0	111	65	92	1	95	203	5	6	45	1	Yes	No	No	No	1383	76	154101	Higher	6	1	0	1	0	0	2	0
41767	5	2	71	28576	21	1	Mexican Americans	Widowed/Divorced/Separated	<1.3	< High school	21	never	No	8	0	20	0	2	20	2	2	180	0	125	72	74	1	62	180	5	6	71	2	No	No	No	No	1722	60	74075	Higher	6	0	0	0	0	0	0	0
41768	5	1	65	11330	57	2	Mexican Americans	Married/Living with Partner	>3.5	> High school	29	never	No	8	0	0	0	0	0	0	1	120	0	116	70	94	2	140	190	5	6	77	2	Yes	No	No	No	1983	47	27091	Lower	1	1	0	1	0	0	2	0
41770	5	1	72	9587	71	2	Other Hispanic	Never married	<1.3	< High school	31	never	No	5	0	0	0	0	0	0	1	240	1	131	73	118	3	268	257	7	6	39	1	Yes	No	No	Yes	1680	71	5189	Higher	5	1	0	1	1	1	4	1
41771	5	1	62	7395	80	2	Other Hispanic	Never married	1.3-3.5	< High school	27	mild	No	8	0	2100	0	7	2100	7	4	180	0	175	79	91	2	146	246	6	6	37	1	No	No	No	Yes	1420	63	10047	Higher	8	1	0	1	0	1	3	1
41774	5	1	68	11145	11	1	Non-Hispanic Black	Widowed/Divorced/Separated	>3.5	< High school	23	mild	No	7	0	0	0	0	0	0	1	370	0	110	61	68	2	144	187	5	6	64	2	No	No	No	No	1645	48	26745	Lower	1	0	0	0	0	0	0	0
41775	5	1	68	13050	61	2	Non-Hispanic Black	Widowed/Divorced/Separated	1.3-3.5	< High school	35	moderate	No	8	0	0	0	0	0	0	1	360	0	132	78	114	2	144	187	5	5	99	3	Yes	No	No	Yes	1176	25	6858	Lower	1	1	0	1	0	0	2	0
41776	5	2	71	21694	48	2	Mexican Americans	Married/Living with Partner	1.3-3.5	> High school	24	heavy	No	8	0	0	0	0	0	0	1	900	0	126	80	86	2	201	275	7	5	85	2	No	No	No	No	1563	32	26211	Lower	1	1	0	0	1	0	2	0
41777	5	1	60	12912	11	2	Mexican Americans	Widowed/Divorced/Separated	>3.5	< High school	20	mild	No	7	0	0	0	0	0	0	1	370	0	111	59	71	2	144	187	5	6	73	2	No	No	No	No	1521	56	10490	Higher	5	0	0	0	0	0	0	0
41779	5	1	61	71746	18	2	Non-Hispanic White	Widowed/Divorced/Separated	<1.3	High school	21	mild	No	9	180	180	3	3	360	6	4	240	0	115	65	79	1	79	142	4	5	68	2	No	No	No	No	1329	50	172092	Lower	4	0	0	0	0	0	0	0
41780	5	1	67	22734	64	2	Non-Hispanic White	Never married	<1.3	< High school	47	mild	No	9	0	0	0	0	0	0	1	480	1	119	69	130	4	349	251	6	6	53	1	Yes	Yes	No	Yes	2447	37	15635	Lower	1	1	1	1	1	0	4	1
41782	5	1	61	47353	66	1	Non-Hispanic White	Married/Living with Partner	>3.5	High school	32	mild	Yes	6	0	0	0	0	0	0	1	360	1	119	74	123	3	282	152	4	6	27	1	No	No	Yes	Yes	2829	43	48853	Lower	1	1	0	0	1	1	3	1
41783	5	1	67	32335	80	2	Non-Hispanic White	Never married	1.3-3.5	> High school	27	mild	No	7	0	0	0	0	0	0	1	120	0	137	49	90	1	79	236	6	5	79	2	No	No	No	Yes	1536	64	121589	Higher	5	1	0	1	0	0	2	0
41785	5	2	60	36049	34	2	Non-Hispanic White	Never married	<1.3	< High school	35	moderate	Yes	5	480	240	4	4	720	8	4	360	1	103	83	121	4	374	277	7	6	40	1	No	No	No	No	2709	49	16990	Lower	4	1	0	0	1	1	3	1
41788	5	2	62	70464	38	2	Non-Hispanic White	Widowed/Divorced/Separated	1.3-3.5	< High school	20	never	No	10	0	0	0	0	0	0	1	300	0	114	65	82	1	98	200	5	5	53	1	Yes	No	No	Yes	1029	52	288123	Lower	1	0	0	1	0	0	1	0
41789	5	1	68	11145	11	1	Non-Hispanic Black	Widowed/Divorced/Separated	1.3-3.5	< High school	19	mild	No	7	0	0	0	0	0	0	1	370	0	103	55	63	2	144	187	5	6	77	2	No	No	No	No	1938	58	5183	Higher	5	0	0	0	0	0	0	0
41791	5	1	67	27641	78	1	Non-Hispanic White	Married/Living with Partner	1.3-3.5	< High school	36	mild	Yes	7	0	135	0	3	135	3	2	240	1	119	63	125	3	308	144	4	6	34	1	Yes	No	No	Yes	2231	50	28516	Lower	2	1	0	1	1	1	4	1
41793	5	1	65	27907	43	1	Non-Hispanic White	Widowed/Divorced/Separated	<1.3	High school	39	mild	No	7	0	75	0	5	75	5	2	180	0	123	93	143	1	88	193	5	5	61	2	Yes	No	No	No	4598	33	20915	Lower	2	1	0	1	0	0	2	0
41796	5	2	60	14702	60	2	Non-Hispanic Black	Never married	1.3-3.5	High school	26	never	No	4	0	0	0	0	0	0	1	600	1	95	49	108	2	137	162	4	10	41	1	Yes	Yes	Yes	Yes	773	76	14109	Higher	5	1	1	1	0	0	3	1
41797	5	1	60	50006	69	1	Non-Hispanic White	Married/Living with Partner	1.3-3.5	High school	28	mild	Yes	6	0	150	0	5	150	5	4	300	1	123	75	107	5	456	240	6	6	41	1	Yes	No	No	Yes	1963	66	34391	Higher	8	1	0	1	1	0	3	1
41798	5	1	74	14656	16	1	Non-Hispanic Black	Widowed/Divorced/Separated	1.3-3.5	< High school	21	mild	No	9	520	0	2	0	520	2	3	180	0	98	61	67	1	60	211	5	6	58	2	No	No	No	No	2992	34	5329	Lower	3	0	0	0	0	0	0	0
41801	5	1	72	19079	18	2	Non-Hispanic Black	Widowed/Divorced/Separated	>3.5	> High school	23	mild	No	7	0	20	0	1	20	1	2	480	0	105	61	75	2	144	187	5	6	53	1	No	No	No	No	892	54	26074	Higher	6	0	0	0	0	0	0	0
41804	5	1	65	11140	14	2	Mexican Americans	Widowed/Divorced/Separated	1.3-3.5	< High school	23	mild	No	7	500	120	5	2	620	7	4	480	0	117	63	80	1	107	116	3	6	36	1	No	No	No	No	1668	61	15248	Higher	8	0	0	0	0	1	1	0
41808	5	1	60	60046	68	2	Non-Hispanic White	Married/Living with Partner	>3.5	High school	23	never	No	8	0	0	0	0	0	0	1	360	0	135	65	87	1	98	217	6	5	74	2	No	No	No	No	1854	74	41296	Higher	5	1	0	1	0	0	2	0
41809	5	2	70	34122	35	1	Mexican Americans	Married/Living with Partner	<1.3	High school	41	heavy	Yes	6	0	0	0	0	0	0	1	840	1	136	81	140	1	115	165	4	6	31	1	Yes	No	No	No	2559	36	54400	Lower	1	1	0	1	0	1	3	1
41812	5	1	72	24595	15	1	Other Hispanic	Widowed/Divorced/Separated	<1.3	< High school	30	mild	No	7	160	60	4	5	220	9	4	660	0	117	64	104	2	144	187	5	6	53	1	No	No	No	No	1038	78	18439	Higher	8	1	0	0	0	0	1	0
41813	5	2	68	25402	28	1	Mexican Americans	Married/Living with Partner	<1.3	< High school	23	mild	No	8	360	0	1	0	360	1	3	30	0	112	69	88	1	95	150	4	6	42	1	No	No	No	No	1644	61	20594	Higher	7	0	0	0	0	0	0	0
41814	5	2	60	14695	80	1	Non-Hispanic White	Never married	1.3-3.5	< High school	28	never	Yes	7	0	420	0	7	420	7	4	240	0	126	75	108	1	87	201	5	6	63	2	No	No	No	Yes	1348	59	15160	Higher	8	1	0	0	0	0	1	0
41815	5	1	62	10632	19	1	Other Hispanic	Widowed/Divorced/Separated	<1.3	< High school	24	mild	No	7	0	0	0	0	0	0	1	240	0	112	73	78	2	149	135	3	6	44	1	No	No	No	No	1331	42	32322	Lower	1	0	0	0	0	0	0	0
41818	5	1	70	10351	16	2	Mexican Americans	Widowed/Divorced/Separated	1.3-3.5	< High school	20	mild	No	8	1440	300	6	5	1740	11	4	300	0	105	59	78	1	60	146	4	6	60	2	No	No	No	No	1505	67	4938	Higher	8	0	0	0	0	0	0	0
41819	5	2	68	21713	25	1	Non-Hispanic Black	Widowed/Divorced/Separated	<1.3	High school	30	heavy	Yes	7	480	60	2	1	540	3	4	120	0	125	32	95	1	123	140	4	6	44	1	No	No	No	No	2986	35	52855	Lower	4	1	0	0	0	0	1	0
41821	5	1	66	19374	16	2	Mexican Americans	Widowed/Divorced/Separated	<1.3	< High school	20	mild	No	10	0	0	0	0	0	0	1	300	0	112	53	76	1	86	143	4	6	54	1	No	No	No	No	1556	53	14524	Higher	5	0	0	0	0	0	0	0
41822	5	2	71	27161	21	1	Other Hispanic	Widowed/Divorced/Separated	1.3-3.5	> High school	36	never	No	8	0	60	0	3	60	3	2	300	0	121	61	115	1	112	207	5	6	47	1	No	No	No	No	2572	50	12986	Lower	2	1	0	0	0	0	1	0
41824	5	2	61	13667	15	2	Other Hispanic	Widowed/Divorced/Separated	<1.3	< High school	21	mild	No	7	720	480	3	4	1200	7	4	360	1	97	66	69	1	69	123	3	6	43	1	No	No	No	No	995	33	5719	Lower	4	0	0	0	0	0	0	0
41826	5	2	59	71500	13	1	Non-Hispanic White	Widowed/Divorced/Separated	>3.5	< High school	27	mild	No	7	360	240	6	2	600	8	4	600	1	122	52	95	1	113	276	7	5	62	2	No	No	No	No	1447	29	27200	Lower	4	1	0	0	0	0	1	0
41827	5	1	63	27495	78	1	Non-Hispanic White	Married/Living with Partner	>3.5	> High school	26	mild	No	9	0	0	0	0	0	0	1	540	0	107	89	105	3	227	266	7	6	66	2	No	No	No	No	815	62	18909	Higher	5	1	0	1	1	0	3	1
41834	5	1	70	78103	43	1	Non-Hispanic White	Married/Living with Partner	>3.5	> High school	27	mild	Yes	8	360	180	3	6	540	9	4	480	0	119	64	104	1	127	139	4	6	49	1	No	No	No	No	2409	67	37535	Higher	8	1	0	0	0	0	1	0
41837	5	2	70	74880	15	1	Non-Hispanic White	Widowed/Divorced/Separated	>3.5	< High school	19	mild	No	7	0	300	0	5	300	5	4	480	0	111	56	67	2	136	147	4	6	59	2	No	No	No	No	2135	53	35838	Higher	8	0	0	0	0	0	0	0
41838	5	2	62	33844	58	2	Non-Hispanic White	Married/Living with Partner	<1.3	< High school	36	never	No	8	0	0	0	0	0	0	1	120	1	119	85	107	4	381	225	6	6	43	1	Yes	No	No	No	2347	42	49163	Lower	1	1	0	1	1	0	3	1
41839	5	2	70	21138	43	2	Mexican Americans	Widowed/Divorced/Separated	<1.3	< High school	28	never	No	6	0	100	0	5	100	5	2	120	0	107	57	90	1	78	174	5	5	52	1	No	No	No	No	1681	66	9967	Higher	6	1	0	0	0	0	1	0
41840	5	2	63	38635	75	2	Non-Hispanic White	Married/Living with Partner	<1.3	< High school	30	mild	No	8	0	0	0	0	0	0	1	360	1	130	61	114	3	304	161	4	6	39	1	Yes	Yes	No	Yes	2213	50	32857	Lower	1	1	1	1	1	1	5	1
41841	5	1	61	32523	70	2	Non-Hispanic White	Married/Living with Partner	>3.5	> High school	26	mild	Yes	4	0	0	0	0	0	0	1	720	1	119	66	88	2	197	226	6	6	32	1	No	Yes	No	Yes	2475	38	53572	Lower	1	1	1	0	1	1	4	1
41842	5	1	69	32582	21	1	Mexican Americans	Widowed/Divorced/Separated	>3.5	> High school	29	mild	No	8	360	120	1	1	480	2	3	120	0	100	61	95	1	81	158	4	6	51	1	No	No	No	No	2406	59	83095	Higher	7	1	0	0	0	0	1	0
41843	5	1	69	22516	25	2	Mexican Americans	Married/Living with Partner	<1.3	< High school	38	mild	No	8	0	0	0	0	0	0	1	60	0	113	70	111	1	85	172	4	6	61	2	No	No	No	No	2512	47	33514	Lower	1	1	0	0	0	0	1	0
41844	5	2	60	34045	36	2	Non-Hispanic White	Widowed/Divorced/Separated	<1.3	High school	33	mild	Yes	4	0	0	0	0	0	0	1	480	1	98	61	93	1	71	133	3	6	49	1	Yes	No	No	Yes	1140	57	16513	Higher	5	1	0	1	0	0	2	0
41846	5	2	64	50316	14	2	Non-Hispanic White	Widowed/Divorced/Separated	<1.3	< High school	24	mild	No	7	0	0	0	0	0	0	1	1020	0	110	67	90	1	84	160	4	6	42	1	No	No	No	No	1984	35	118247	Lower	1	1	0	0	0	0	1	0
41848	5	2	63	55494	76	1	Non-Hispanic White	Married/Living with Partner	1.3-3.5	> High school	26	never	No	8	0	0	0	0	0	0	1	480	0	119	66	88	2	144	187	5	6	53	1	No	No	No	No	2816	68	30037	Higher	5	0	0	0	0	0	0	0
41852	5	2	59	19562	65	1	Non-Hispanic White	Married/Living with Partner	1.3-3.5	High school	25	mild	Yes	7	0	0	0	0	0	0	1	180	0	143	66	106	3	233	122	3	6	41	1	No	No	No	No	2280	47	10589	Lower	1	1	0	1	1	0	3	1
41855	5	2	67	46499	21	1	Non-Hispanic White	Widowed/Divorced/Separated	<1.3	> High school	24	heavy	No	6	720	420	3	7	1140	10	4	540	0	121	66	84	1	80	176	5	5	64	2	No	No	No	No	3154	42	21915	Lower	4	0	0	0	0	0	0	0
41856	5	2	64	7035	69	1	Non-Hispanic Black	Married/Living with Partner	1.3-3.5	High school	28	mild	Yes	6	0	0	0	0	0	0	1	240	0	159	89	88	2	144	187	5	6	53	1	Yes	No	No	Yes	2471	40	14456	Lower	1	0	0	1	0	0	1	0
41857	5	2	62	80126	30	2	Non-Hispanic White	Married/Living with Partner	>3.5	> High school	27	mild	Yes	5	0	0	0	0	0	0	1	720	0	99	69	95	1	69	168	4	5	43	1	No	No	No	No	1500	50	135202	Lower	1	1	0	0	0	0	1	0
41858	5	2	60	60818	60	1	Non-Hispanic White	Widowed/Divorced/Separated	<1.3	> High school	21	moderate	Yes	6	0	360	0	3	360	3	4	240	0	112	67	84	2	194	203	5	6	58	2	No	No	No	Yes	1154	35	60983	Lower	4	0	0	0	1	0	1	0
41863	5	2	65	37991	48	2	Non-Hispanic Black	Never married	1.3-3.5	High school	30	heavy	Yes	8	0	0	0	0	0	0	1	120	1	121	73	97	2	180	164	4	6	78	2	No	No	No	No	1852	75	25630	Higher	5	1	0	0	1	0	2	0
41864	5	2	71	21288	44	1	Mexican Americans	Never married	1.3-3.5	> High school	33	heavy	No	8	0	0	0	0	0	0	1	180	1	161	107	115	7	645	271	7	6	32	1	Yes	No	No	No	3382	43	50900	Lower	1	1	0	1	1	1	4	1
41865	5	2	69	10619	76	1	Non-Hispanic Black	Married/Living with Partner	>3.5	> High school	28	mild	Yes	5	0	300	0	5	300	5	4	420	1	147	79	103	1	124	183	5	7	47	1	Yes	No	No	Yes	2072	53	12418	Higher	8	1	1	1	0	0	3	1
41866	5	1	59	57682	14	2	Non-Hispanic White	Widowed/Divorced/Separated	>3.5	< High school	18	mild	No	7	1200	90	5	3	1290	8	4	600	1	123	77	68	1	57	145	4	5	59	2	No	No	No	No	2405	60	135557	Higher	8	0	0	0	0	0	0	0
41867	5	2	59	19571	35	1	Non-Hispanic White	Married/Living with Partner	1.3-3.5	< High school	37	mild	No	4	0	0	0	0	0	0	1	720	0	125	83	122	2	156	172	4	6	39	1	Yes	Yes	No	No	3225	40	9493	Lower	1	1	1	1	1	1	5	1
41868	5	2	60	34681	78	1	Non-Hispanic White	Married/Living with Partner	1.3-3.5	< High school	30	mild	Yes	5	0	0	0	0	0	0	1	300	1	125	65	110	2	219	131	3	6	38	1	No	No	Yes	Yes	1768	50	49676	Lower	1	1	0	0	1	1	3	1
41869	5	1	59	89197	28	1	Non-Hispanic White	Married/Living with Partner	>3.5	> High school	31	mild	No	7	600	30	5	1	630	6	4	240	1	123	67	106	2	205	159	4	6	16	0	No	No	No	No	3625	55	178416	Higher	8	1	0	0	1	1	3	1
41870	5	1	71	14931	59	1	Mexican Americans	Never married	<1.3	< High school	26	mild	Yes	5	0	0	0	0	0	0	1	900	0	155	73	88	1	49	102	3	5	46	1	Yes	Yes	No	No	1632	55	42661	Higher	5	0	1	1	0	0	2	0
41873	5	2	70	33847	78	2	Non-Hispanic White	Married/Living with Partner	>3.5	High school	24	mild	No	8	0	120	0	1	120	1	2	120	0	143	71	96	2	144	187	5	6	53	1	Yes	No	No	No	1311	40	157380	Lower	2	1	0	1	0	0	2	0
41875	5	1	72	15860	51	2	Other Hispanic	Married/Living with Partner	1.3-3.5	< High school	31	mild	No	7	0	0	0	0	0	0	1	60	1	117	55	108	2	186	241	6	6	59	2	No	Yes	No	No	1075	71	7478	Higher	5	1	1	0	1	0	3	1
41877	5	1	59	27344	42	2	Non-Hispanic Black	Widowed/Divorced/Separated	1.3-3.5	> High school	22	mild	No	8	0	0	0	0	0	0	1	300	0	105	72	73	1	62	186	5	6	74	2	No	No	No	No	1660	53	18447	Higher	5	0	0	0	0	0	0	0
41879	5	1	60	26865	80	2	Non-Hispanic White	Married/Living with Partner	1.3-3.5	> High school	32	mild	Yes	9	0	0	0	0	0	0	1	360	1	114	57	104	4	373	158	4	6	34	1	No	Yes	No	Yes	1651	49	27716	Lower	1	1	1	0	1	1	4	1
41881	5	2	60	40315	70	1	Non-Hispanic White	Married/Living with Partner	>3.5	High school	30	heavy	Yes	7	0	420	0	7	420	7	4	120	1	122	62	107	1	95	160	4	6	53	1	Yes	No	No	No	2361	66	21821	Higher	8	1	0	1	0	0	2	0
41882	5	2	71	12292	59	2	Mexican Americans	Widowed/Divorced/Separated	1.3-3.5	< High school	35	heavy	Yes	8	0	0	0	0	0	0	1	120	1	113	56	107	2	163	155	4	6	42	1	Yes	No	No	No	883	47	5854	Lower	1	1	0	1	1	0	3	1
41886	5	2	59	48410	10	1	Non-Hispanic White	Widowed/Divorced/Separated	<1.3	< High school	20	mild	No	7	0	0	0	0	0	0	1	370	0	105	54	65	2	144	187	5	6	59	2	No	No	No	No	2705	45	33306	Lower	1	0	0	0	0	0	0	0
41887	5	1	66	18062	12	1	Mexican Americans	Widowed/Divorced/Separated	1.3-3.5	< High school	24	mild	No	7	1440	30	4	1	1470	5	4	540	0	107	45	95	2	144	187	5	6	53	1	No	No	No	No	806	41	38015	Lower	4	1	0	0	0	0	1	0
41888	5	1	66	40803	71	1	Non-Hispanic White	Married/Living with Partner	<1.3	High school	29	heavy	Yes	8	0	120	0	2	120	2	2	360	1	157	83	110	4	384	223	6	6	39	1	No	No	No	Yes	1829	42	60133	Lower	2	1	0	1	1	1	4	1
41889	5	2	66	32784	32	1	Mexican Americans	Never married	1.3-3.5	High school	22	mild	No	6	240	0	1	0	240	1	3	120	0	115	78	85	1	100	187	5	6	50	1	No	No	No	No	2487	50	84493	Lower	3	0	0	0	0	0	0	0
41890	5	2	59	10624	10	2	Other race	Widowed/Divorced/Separated	<1.3	< High school	23	mild	No	7	0	0	0	0	0	0	1	370	0	122	61	79	2	144	187	5	6	39	1	No	No	No	No	1694	46	7309	Lower	1	0	0	0	0	1	1	0
41895	5	2	65	28376	47	2	Mexican Americans	Married/Living with Partner	<1.3	> High school	19	mild	Yes	6	0	0	0	0	0	0	1	240	0	117	71	71	2	143	159	4	6	46	1	No	No	No	No	1656	67	13380	Higher	5	0	0	0	0	0	0	0
41896	5	2	59	20870	53	1	Non-Hispanic White	Married/Living with Partner	<1.3	High school	20	mild	Yes	7	0	0	0	0	0	0	1	180	0	121	69	82	2	158	263	7	6	49	1	No	No	No	Yes	2555	45	47623	Lower	1	0	0	0	1	0	1	0
41897	5	2	66	34963	77	1	Non-Hispanic White	Married/Living with Partner	1.3-3.5	> High school	31	mild	Yes	9	0	0	0	0	0	0	1	480	1	123	64	113	1	73	188	5	6	44	1	Yes	No	No	Yes	1538	73	51525	Higher	5	1	0	1	0	0	2	0
41899	5	1	71	36324	35	1	Mexican Americans	Married/Living with Partner	<1.3	< High school	28	mild	No	8	0	0	0	0	0	0	1	180	0	121	59	93	3	254	212	5	6	52	1	No	No	No	No	1851	49	16214	Lower	1	1	0	0	1	0	2	0
41903	5	2	65	30726	33	1	Non-Hispanic Black	Married/Living with Partner	1.3-3.5	High school	34	mild	No	8	480	270	2	3	750	5	4	60	0	119	66	108	2	144	187	5	6	53	1	No	No	No	No	2201	77	16486	Higher	8	1	0	0	0	0	1	0
41904	5	2	62	42441	70	2	Non-Hispanic White	Married/Living with Partner	>3.5	High school	38	mild	Yes	8	0	60	0	3	60	3	2	300	1	146	78	119	1	98	144	4	6	61	2	Yes	Yes	Yes	No	1498	62	41572	Higher	6	1	1	1	0	0	3	1
41908	5	1	66	16765	55	2	Mexican Americans	Married/Living with Partner	1.3-3.5	< High school	34	never	No	7	0	0	0	0	0	0	1	120	1	172	83	108	2	210	188	5	6	44	1	No	Yes	No	No	1171	79	15803	Higher	5	1	1	1	1	0	4	1
41909	5	1	59	6826	69	1	Mexican Americans	Married/Living with Partner	<1.3	< High school	36	mild	No	8	0	0	0	0	0	0	1	240	1	126	61	124	2	144	187	5	6	53	1	No	Yes	No	Yes	1514	75	3695	Higher	5	1	1	0	0	0	2	0
41910	5	1	70	8336	16	1	Mexican Americans	Widowed/Divorced/Separated	<1.3	< High school	26	mild	No	8	960	0	2	0	960	2	3	240	0	107	57	84	1	77	137	4	5	55	1	No	No	No	No	1106	61	3488	Higher	7	0	0	0	0	0	0	0
41911	5	2	68	12770	19	2	Other Hispanic	Widowed/Divorced/Separated	1.3-3.5	> High school	23	mild	No	8	180	120	3	3	300	6	4	480	0	125	66	82	1	54	152	4	5	50	1	No	No	No	No	1413	65	5343	Higher	8	0	0	0	0	0	0	0
41912	5	2	65	37066	56	2	Non-Hispanic Black	Never married	>3.5	> High school	47	heavy	No	5	0	0	0	0	0	0	1	600	1	135	88	128	2	197	193	5	6	43	1	No	No	No	No	3362	49	16039	Lower	1	1	0	1	1	0	3	1
41915	5	2	62	55992	63	2	Non-Hispanic White	Married/Living with Partner	>3.5	> High school	27	moderate	Yes	6	0	0	0	0	0	0	1	960	0	101	66	97	1	61	231	6	6	85	2	No	No	No	Yes	1179	47	82518	Lower	1	1	0	0	0	0	1	0
41919	5	1	66	16765	53	2	Mexican Americans	Married/Living with Partner	>3.5	> High school	25	moderate	No	8	0	0	0	0	0	0	1	480	0	124	79	71	1	61	168	4	6	55	1	No	No	No	No	1744	57	36801	Higher	5	0	1	0	0	0	1	0
41921	5	1	73	4993	60	1	Other Hispanic	Never married	<1.3	< High school	28	moderate	No	7	0	0	0	0	0	0	1	120	1	163	95	105	7	587	320	8	6	42	1	Yes	No	No	No	1098	53	11526	Higher	5	1	0	1	1	0	3	1
41922	5	2	63	75894	33	2	Non-Hispanic White	Married/Living with Partner	>3.5	> High school	23	mild	No	7	360	80	3	4	440	7	4	600	0	107	62	78	1	68	177	5	5	67	2	No	No	No	No	1910	68	35769	Higher	8	0	0	0	0	0	0	0
41923	5	1	63	57655	60	2	Non-Hispanic White	Never married	>3.5	> High school	26	mild	No	7	0	180	0	6	180	6	4	960	0	118	52	96	1	72	225	6	5	73	2	Yes	No	No	Yes	1879	59	54889	Higher	8	1	0	1	0	0	2	0
41924	5	2	68	20701	35	1	Non-Hispanic Black	Widowed/Divorced/Separated	1.3-3.5	> High school	21	mild	Yes	8	0	0	0	0	0	0	1	180	0	112	60	83	2	144	187	5	6	53	1	No	No	No	No	4733	59	11107	Higher	5	0	0	0	0	0	0	0
41925	5	1	69	76230	17	1	Non-Hispanic White	Widowed/Divorced/Separated	>3.5	< High school	20	mild	No	8	240	0	1	0	240	1	3	480	0	108	61	74	2	139	201	5	6	45	1	No	No	No	No	2784	34	29000	Lower	3	0	0	0	0	0	0	0
41927	5	2	62	68071	38	1	Non-Hispanic White	Married/Living with Partner	>3.5	> High school	19	mild	No	6	0	30	0	1	30	1	2	180	0	107	68	76	1	48	208	5	6	93	2	No	No	No	No	3106	55	53936	Higher	6	0	1	0	0	0	1	0
41929	5	2	68	27599	44	2	Non-Hispanic Black	Never married	>3.5	> High school	40	mild	Yes	7	300	360	1	6	660	7	4	480	1	106	61	106	3	240	166	4	6	38	1	Yes	No	No	No	1696	54	54199	Higher	8	1	0	1	1	1	4	1
41931	5	1	67	29939	15	1	Non-Hispanic White	Widowed/Divorced/Separated	<1.3	< High school	22	mild	No	7	300	180	5	3	480	8	4	480	1	112	67	73	1	82	165	4	5	42	1	No	No	No	No	1246	45	70358	Lower	4	0	0	0	0	0	0	0
41934	5	1	61	26357	41	1	Non-Hispanic Black	Widowed/Divorced/Separated	<1.3	> High school	25	mild	Yes	8	0	140	0	7	140	7	2	720	0	126	77	93	2	214	173	4	5	68	2	No	No	No	No	2319	51	44303	Lower	2	1	0	0	1	0	2	0
41938	5	1	70	9043	11	1	Other race	Widowed/Divorced/Separated	>3.5	< High school	26	mild	No	7	0	0	0	0	0	0	1	370	0	113	63	91	2	144	187	5	6	52	1	No	No	No	No	1885	53	4604	Higher	5	1	0	0	0	0	1	0
41940	5	2	62	8038	10	2	Other Hispanic	Widowed/Divorced/Separated	1.3-3.5	< High school	22	mild	No	7	0	0	0	0	0	0	1	370	0	117	57	76	2	144	187	5	6	38	1	No	No	No	No	1793	59	3458	Higher	5	0	0	0	0	1	1	0
41941	5	1	70	10042	13	1	Mexican Americans	Widowed/Divorced/Separated	>3.5	< High school	21	mild	No	7	1200	0	5	0	1200	5	4	660	0	114	63	75	2	173	164	4	6	35	1	No	No	No	No	2800	65	24320	Higher	8	0	0	0	1	1	2	0
41942	5	2	63	75824	44	2	Non-Hispanic White	Married/Living with Partner	>3.5	> High school	24	mild	Yes	7	0	360	0	2	360	2	3	180	0	113	73	90	1	74	221	6	6	69	2	No	No	No	No	1011	40	126323	Lower	3	1	0	0	0	0	1	0
41944	5	1	67	74260	39	2	Non-Hispanic White	Married/Living with Partner	<1.3	< High school	28	heavy	Yes	8	0	90	0	3	90	3	2	300	0	119	65	95	2	141	209	5	6	34	1	No	No	No	No	1091	46	125305	Lower	2	1	0	0	0	1	2	0
41946	5	2	64	10981	65	2	Non-Hispanic Black	Never married	1.3-3.5	High school	32	mild	Yes	5	0	0	0	0	0	0	1	15	1	117	73	107	1	130	178	5	7	42	1	Yes	No	No	Yes	1533	67	5771	Higher	5	1	1	1	0	0	3	1
41947	5	1	61	23443	31	1	Non-Hispanic White	Never married	<1.3	High school	25	heavy	Yes	4	0	180	0	3	180	3	4	300	0	129	80	92	1	82	167	4	5	60	2	Yes	No	No	Yes	757	61	11049	Higher	8	1	0	1	0	0	2	0
41949	5	2	66	7434	18	2	Mexican Americans	Widowed/Divorced/Separated	1.3-3.5	< High school	26	mild	No	7	0	0	0	0	0	0	1	300	0	102	71	94	1	80	190	5	5	60	2	No	No	No	No	1614	60	3546	Higher	5	1	0	0	0	0	1	0
41952	5	1	70	27835	71	2	Non-Hispanic White	Married/Living with Partner	>3.5	> High school	34	mild	Yes	9	0	90	0	3	90	3	2	360	1	119	66	102	1	109	228	6	6	74	2	No	No	No	Yes	1861	27	15066	Lower	2	1	0	0	0	0	1	0
41953	5	2	65	53823	80	2	Non-Hispanic White	Married/Living with Partner	>3.5	> High school	32	mild	No	8	0	0	0	0	0	0	1	120	0	147	76	88	2	144	187	5	6	53	1	No	No	No	No	1323	67	159284	Higher	5	1	0	1	0	0	2	0
41955	5	2	70	14582	17	1	Mexican Americans	Widowed/Divorced/Separated	1.3-3.5	< High school	18	mild	No	8	120	210	1	7	330	8	4	300	0	117	55	69	2	212	191	5	6	59	2	No	No	No	No	1598	56	31666	Higher	8	0	0	0	1	0	1	0
41959	5	1	73	13973	16	1	Non-Hispanic Black	Widowed/Divorced/Separated	1.3-3.5	< High school	31	mild	No	7	0	1680	0	7	1680	7	4	360	0	105	42	107	1	45	135	3	6	49	1	No	No	No	No	1143	48	19096	Lower	4	1	1	0	0	0	2	0
41960	5	2	62	33019	80	2	Non-Hispanic White	Never married	>3.5	High school	26	heavy	No	8	0	0	0	0	0	0	1	120	0	153	69	103	1	105	190	5	6	54	1	No	No	No	Yes	1385	38	48661	Lower	1	1	0	1	0	0	2	0
41961	5	2	66	117384	46	1	Non-Hispanic White	Married/Living with Partner	>3.5	High school	30	mild	No	6	0	0	0	0	0	0	1	360	1	127	78	108	2	169	146	4	6	36	1	No	Yes	No	No	3249	49	56413	Lower	1	1	1	0	1	1	4	1
41962	5	1	63	90397	48	1	Non-Hispanic White	Married/Living with Partner	>3.5	High school	30	moderate	No	7	0	180	0	1	180	1	3	240	1	125	70	106	2	162	189	5	6	43	1	Yes	No	No	No	2834	63	43443	Higher	7	1	1	1	1	0	4	1
41963	5	1	66	8669	66	1	Mexican Americans	Married/Living with Partner	<1.3	< High school	25	mild	Yes	8	0	0	0	0	0	0	1	180	0	119	66	92	0	43	139	4	7	54	1	Yes	No	No	No	3305	58	15508	Higher	5	1	1	1	0	0	3	1
41964	5	1	69	36842	42	1	Non-Hispanic White	Never married	1.3-3.5	> High school	36	mild	Yes	7	0	0	0	0	0	0	1	660	1	123	78	122	2	157	230	6	5	34	1	No	No	No	No	2135	33	17706	Lower	1	1	0	0	1	1	3	1
41968	5	2	59	37309	26	1	Non-Hispanic White	Married/Living with Partner	<1.3	< High school	20	heavy	Yes	5	0	480	0	4	480	4	4	240	1	125	61	71	6	559	187	5	6	34	1	No	No	No	No	2913	36	18096	Lower	4	0	1	0	1	1	3	1
41969	5	2	62	56696	61	2	Non-Hispanic White	Married/Living with Partner	1.3-3.5	High school	33	mild	No	7	0	0	0	0	0	0	1	180	1	118	72	99	2	183	209	5	6	57	1	Yes	No	No	Yes	2006	46	48216	Lower	1	1	0	1	1	0	3	1
41971	5	1	67	6551	66	1	Non-Hispanic Black	Married/Living with Partner	<1.3	High school	20	mild	Yes	6	0	120	0	6	120	6	2	240	0	114	53	77	1	66	122	3	6	52	1	Yes	Borderline	Yes	Yes	2677	72	7523	Higher	6	0	0	1	0	0	1	0
41973	5	1	60	29782	71	1	Non-Hispanic White	Never married	1.3-3.5	> High school	33	mild	Yes	8	0	0	0	0	0	0	1	420	1	119	71	120	2	214	156	4	6	40	1	Yes	Yes	No	No	2194	55	29863	Higher	5	1	1	1	1	1	5	1
41984	5	1	72	15182	78	2	Other Hispanic	Widowed/Divorced/Separated	<1.3	> High school	35	mild	No	7	0	0	0	0	0	0	1	360	1	127	71	108	2	171	153	4	5	53	1	Yes	No	No	Yes	1814	37	10901	Lower	1	1	0	1	1	0	3	1
41985	5	2	70	12661	16	1	Mexican Americans	Widowed/Divorced/Separated	<1.3	< High school	22	mild	No	8	720	60	4	2	780	6	4	900	0	103	51	75	1	65	115	3	5	54	1	No	No	No	No	3815	41	6040	Lower	4	0	0	0	0	0	0	0
41988	5	2	64	28522	52	2	Non-Hispanic White	Married/Living with Partner	<1.3	< High school	24	mild	Yes	6	0	0	0	0	0	0	1	180	0	124	72	78	2	154	213	6	5	50	1	No	No	No	No	1491	57	68760	Higher	5	0	0	0	1	0	1	0
41989	5	1	68	14580	13	1	Non-Hispanic Black	Widowed/Divorced/Separated	<1.3	< High school	18	mild	No	7	0	0	0	0	0	0	1	370	0	119	66	66	1	61	192	5	6	62	2	No	No	No	No	1580	50	29389	Lower	1	0	0	0	0	0	0	0
41990	5	2	65	30430	45	1	Mexican Americans	Widowed/Divorced/Separated	1.3-3.5	< High school	38	heavy	Yes	8	0	0	0	0	0	0	1	240	1	133	79	110	2	199	209	5	6	35	1	No	No	No	No	4146	63	14348	Higher	5	1	1	1	1	1	5	1
41991	5	2	66	8176	66	1	Mexican Americans	Married/Living with Partner	<1.3	< High school	27	heavy	Yes	5	0	0	0	0	0	0	1	60	1	140	75	99	2	188	201	5	7	38	1	No	No	No	Yes	2112	47	17188	Lower	1	1	1	1	1	1	5	1
41994	5	2	61	63323	17	1	Non-Hispanic White	Widowed/Divorced/Separated	>3.5	< High school	33	mild	No	8	0	0	0	0	0	0	1	480	0	120	67	107	1	112	132	3	5	40	1	No	No	No	No	1047	23	94914	Lower	1	1	0	0	0	1	2	0
41997	5	2	66	15931	12	1	Mexican Americans	Widowed/Divorced/Separated	1.3-3.5	< High school	38	mild	No	7	120	20	3	2	140	5	2	720	1	109	60	110	1	131	149	4	5	36	1	No	No	No	No	1351	58	7600	Higher	6	1	0	0	0	1	2	0
42000	5	1	68	89130	51	1	Non-Hispanic White	Married/Living with Partner	>3.5	> High school	22	mild	Yes	7	0	90	0	2	90	2	2	120	0	121	76	86	2	174	238	6	5	58	2	Yes	No	No	No	1808	57	48770	Higher	6	0	0	1	1	0	2	0
42002	5	1	63	21422	52	1	Non-Hispanic Black	Never married	>3.5	> High school	31	mild	No	5	480	30	2	1	510	3	4	300	0	135	77	110	1	113	279	7	6	66	2	Yes	No	No	Yes	2287	55	9270	Higher	8	1	0	1	0	0	2	0
42004	5	1	71	16760	52	1	Mexican Americans	Married/Living with Partner	>3.5	High school	33	heavy	No	7	0	120	0	1	120	1	2	240	1	135	75	106	16	1460	236	6	7	25	1	Yes	No	No	No	3934	62	7902	Higher	6	1	1	1	1	1	5	1
42005	5	1	67	22184	80	1	Non-Hispanic White	Never married	>3.5	> High school	29	mild	Yes	9	0	0	0	0	0	0	1	720	0	111	51	88	2	144	187	5	6	77	2	Yes	No	Yes	Yes	812	40	18866	Lower	1	0	0	1	0	0	1	0
42009	5	2	59	30724	38	2	Non-Hispanic White	Never married	<1.3	High school	32	mild	Yes	6	0	0	0	0	0	0	1	120	1	141	102	106	1	66	214	6	6	110	3	Yes	No	No	Yes	2019	50	14902	Lower	1	1	0	1	0	0	2	0
42011	5	1	59	15125	12	1	Non-Hispanic Black	Widowed/Divorced/Separated	<1.3	< High school	28	mild	No	7	360	0	6	0	360	6	4	420	1	114	45	85	1	93	112	3	5	37	1	No	No	No	No	1152	32	28930	Lower	4	0	0	0	0	1	1	0
42015	5	2	60	25045	79	2	Non-Hispanic White	Married/Living with Partner	>3.5	> High school	20	never	No	7	0	840	0	7	840	7	4	120	0	126	34	79	2	216	159	4	6	55	1	Yes	No	No	Yes	1355	60	17225	Higher	8	0	0	1	1	0	2	0
42016	5	1	73	82417	24	1	Non-Hispanic White	Married/Living with Partner	1.3-3.5	> High school	26	mild	No	8	240	0	1	0	240	1	3	480	0	109	59	94	1	119	212	5	6	44	1	No	No	No	No	2883	51	65303	Lower	3	1	0	0	0	0	1	0
42021	5	1	73	17559	44	1	Mexican Americans	Married/Living with Partner	1.3-3.5	< High school	26	never	Yes	6	0	360	0	6	360	6	4	180	0	127	69	90	1	111	167	4	4	44	1	Yes	No	No	Yes	1856	56	37572	Higher	8	0	0	1	0	0	1	0
42022	5	2	62	12248	14	2	Other Hispanic	Widowed/Divorced/Separated	<1.3	< High school	22	mild	No	7	0	0	0	0	0	0	1	540	0	99	64	74	1	88	181	5	6	35	1	No	No	No	No	1125	42	5843	Lower	1	0	0	0	0	1	1	0
42023	5	1	71	23162	30	2	Mexican Americans	Never married	<1.3	< High school	24	heavy	Yes	6	360	180	3	3	540	6	4	240	0	121	85	92	1	123	174	5	6	53	1	No	No	No	No	2612	41	59071	Lower	4	1	0	1	0	0	2	0
42024	5	1	61	78518	36	1	Non-Hispanic White	Married/Living with Partner	1.3-3.5	< High school	23	heavy	Yes	8	0	30	0	1	30	1	2	240	0	109	79	88	2	161	205	5	6	47	1	No	No	No	Yes	4782	37	37006	Lower	2	0	0	0	1	0	1	0
42026	5	1	62	25898	71	1	Non-Hispanic White	Married/Living with Partner	>3.5	< High school	36	never	No	7	0	90	0	3	90	3	2	360	0	163	71	126	1	82	185	5	6	45	1	Yes	No	No	Yes	955	78	22024	Higher	6	1	0	1	0	0	2	0
42028	5	2	72	30955	45	1	Non-Hispanic Black	Widowed/Divorced/Separated	1.3-3.5	High school	18	mild	No	5	0	0	0	0	0	0	1	120	0	113	72	77	1	62	179	5	5	61	2	Yes	No	No	No	779	65	13395	Higher	5	0	0	1	0	0	1	0
42029	5	2	62	33098	71	2	Non-Hispanic White	Never married	<1.3	< High school	28	never	No	7	0	0	0	0	0	0	1	240	1	139	83	95	5	470	365	9	6	39	1	Yes	No	No	Yes	1817	63	32420	Higher	5	1	0	1	1	1	4	1
42030	5	1	67	71761	33	2	Non-Hispanic White	Married/Living with Partner	>3.5	> High school	21	mild	No	8	240	160	4	4	400	8	4	120	0	111	76	70	1	50	203	5	6	86	2	No	No	No	No	1585	55	34806	Higher	8	0	0	0	0	0	0	0
42033	5	2	68	6869	63	1	Non-Hispanic Black	Never married	<1.3	< High school	40	mild	No	8	0	0	0	0	0	0	1	360	1	105	63	131	2	144	187	5	6	53	1	Yes	No	No	Yes	1992	64	8295	Higher	5	1	0	1	0	0	2	0
42035	5	2	61	17438	51	1	Other Hispanic	Married/Living with Partner	<1.3	> High school	34	never	No	6	240	360	2	2	600	4	4	120	1	128	93	111	2	146	164	4	6	38	1	No	No	No	No	799	59	8222	Higher	8	1	0	1	0	1	3	1
42040	5	2	61	19527	19	1	Other Hispanic	Widowed/Divorced/Separated	1.3-3.5	High school	22	mild	No	9	360	60	3	1	420	4	4	180	0	101	68	75	1	59	137	4	6	43	1	No	No	No	No	4796	44	14639	Lower	4	0	0	0	0	0	0	0
42041	5	2	70	11604	80	1	Non-Hispanic White	Married/Living with Partner	1.3-3.5	< High school	23	mild	No	8	0	0	0	0	0	0	1	360	0	137	71	87	2	143	169	4	6	35	1	No	No	No	No	1937	72	7981	Higher	5	0	0	1	0	1	2	0
42043	5	2	61	37829	38	1	Mexican Americans	Married/Living with Partner	<1.3	< High school	32	heavy	No	8	0	0	0	0	0	0	1	180	0	109	55	107	4	320	216	6	6	43	1	No	No	No	No	3418	59	18086	Higher	5	1	0	0	1	0	2	0
42044	5	1	62	10724	13	2	Other Hispanic	Widowed/Divorced/Separated	1.3-3.5	< High school	20	mild	No	7	0	120	0	2	120	2	2	600	0	99	53	67	1	97	150	4	6	53	1	No	No	No	No	1919	69	23289	Higher	6	0	0	0	0	0	0	0
42047	5	2	62	101730	52	2	Non-Hispanic White	Married/Living with Partner	>3.5	High school	36	moderate	No	8	0	135	0	3	135	3	2	540	0	117	70	105	1	72	197	5	5	60	2	No	No	No	Yes	1782	56	55664	Higher	6	1	0	0	0	0	1	0
42049	5	2	64	99153	44	1	Non-Hispanic White	Married/Living with Partner	>3.5	> High school	28	heavy	No	7	0	0	0	0	0	0	1	240	1	133	96	101	5	418	194	5	6	29	1	No	No	No	No	3167	35	144034	Lower	1	1	0	1	1	1	4	1
42050	5	1	71	109448	52	1	Non-Hispanic White	Never married	>3.5	> High school	26	never	No	7	1920	120	4	2	2040	6	4	600	0	106	62	91	1	125	236	6	21	49	1	No	Yes	No	No	1883	78	82026	Higher	8	1	1	0	0	0	2	0
42051	5	1	61	18058	16	2	Non-Hispanic Black	Widowed/Divorced/Separated	1.3-3.5	< High school	21	mild	No	7	0	0	0	0	0	0	1	300	0	114	46	81	2	144	187	5	6	53	1	No	No	No	No	548	44	27080	Lower	1	0	0	0	0	0	0	0
42052	5	1	70	15004	33	2	Mexican Americans	Never married	<1.3	High school	45	mild	No	7	0	0	0	0	0	0	1	300	1	119	66	128	2	185	214	6	6	30	1	No	No	No	No	2141	65	23921	Higher	5	1	0	0	1	1	3	1
42053	5	2	65	31913	38	2	Mexican Americans	Married/Living with Partner	>3.5	> High school	23	mild	No	7	0	180	0	3	180	3	4	480	0	87	57	81	0	39	213	6	5	102	3	No	No	No	No	2272	50	14245	Lower	4	0	0	0	0	0	0	0
42055	5	1	71	24661	27	2	Mexican Americans	Married/Living with Partner	<1.3	< High school	41	mild	Yes	4	0	420	0	7	420	7	4	540	0	117	66	136	1	129	193	5	6	40	1	No	No	No	Yes	843	33	63926	Lower	4	1	0	0	0	1	2	0
42056	5	2	64	28522	57	2	Non-Hispanic White	Married/Living with Partner	<1.3	> High school	34	moderate	Yes	8	0	0	0	0	0	0	1	120	0	125	63	109	4	329	220	6	5	59	2	No	No	No	No	1755	42	21376	Lower	1	1	0	0	1	0	2	0
42057	5	1	61	23261	37	1	Non-Hispanic White	Married/Living with Partner	<1.3	High school	41	heavy	Yes	12	0	0	0	0	0	0	1	600	1	111	65	137	3	271	241	6	6	37	1	No	No	No	Yes	2014	32	18431	Lower	1	1	0	0	1	1	3	1
42058	5	2	59	35932	33	2	Non-Hispanic White	Widowed/Divorced/Separated	<1.3	> High school	51	mild	Yes	8	0	0	0	0	0	0	1	120	1	119	72	142	1	103	148	4	7	40	1	No	No	No	No	1533	55	16935	Higher	5	1	1	0	0	1	3	1
42059	5	1	69	120767	46	1	Non-Hispanic White	Married/Living with Partner	>3.5	> High school	25	mild	No	6	120	120	1	4	240	5	4	420	0	148	101	94	1	127	230	6	6	62	2	No	No	No	No	2222	49	90509	Lower	4	1	0	1	0	0	2	0
42061	5	2	69	13798	23	2	Mexican Americans	Never married	<1.3	< High school	36	moderate	Yes	7	480	0	2	0	480	2	3	240	1	112	71	110	3	227	212	5	6	45	1	No	No	No	No	891	46	20538	Lower	3	1	0	0	1	0	2	0
42062	5	1	61	76423	30	1	Non-Hispanic White	Married/Living with Partner	>3.5	High school	24	moderate	Yes	6	720	360	4	3	1080	7	4	120	0	127	53	83	2	198	211	5	6	30	1	No	No	No	No	2398	48	152866	Lower	4	0	0	0	1	1	2	0
42064	5	2	67	32769	48	2	Non-Hispanic Black	Widowed/Divorced/Separated	1.3-3.5	> High school	31	mild	No	6	240	0	1	0	240	1	3	120	0	145	77	101	1	99	152	4	6	65	2	Yes	No	No	No	3152	57	55081	Higher	7	1	0	1	0	0	2	0
42066	5	1	74	32632	38	2	Non-Hispanic White	Married/Living with Partner	<1.3	> High school	25	heavy	Yes	7	360	75	3	5	435	8	4	540	0	121	78	80	1	46	139	4	6	46	1	No	No	No	No	1978	63	15827	Higher	8	0	0	0	0	0	0	0
42067	5	2	60	21204	63	1	Non-Hispanic White	Married/Living with Partner	<1.3	> High school	32	mild	Yes	9	0	315	0	7	315	7	4	480	0	109	77	88	2	144	187	5	6	53	1	No	No	No	No	1316	49	35935	Lower	4	0	0	0	0	0	0	0
42068	5	1	69	18359	16	1	Non-Hispanic Black	Widowed/Divorced/Separated	1.3-3.5	< High school	24	mild	No	7	2520	840	7	7	3360	14	4	360	0	115	49	75	0	30	186	5	5	75	2	No	No	No	No	2169	53	6675	Higher	8	0	0	0	0	0	0	0
42069	5	1	59	30965	36	2	Non-Hispanic White	Married/Living with Partner	<1.3	> High school	24	heavy	Yes	7	0	0	0	0	0	0	1	120	0	107	49	80	1	79	165	4	5	46	1	No	No	No	No	2081	71	14594	Higher	5	0	0	0	0	0	0	0
42071	5	1	67	80702	44	2	Non-Hispanic White	Married/Living with Partner	1.3-3.5	High school	27	heavy	Yes	6	0	0	0	0	0	0	1	180	1	89	69	94	1	113	147	4	5	47	1	Yes	No	No	Yes	1943	45	44158	Lower	1	1	0	1	0	0	2	0
42072	5	2	70	18495	19	1	Non-Hispanic Black	Widowed/Divorced/Separated	<1.3	< High school	25	mild	No	6	720	0	3	0	720	3	4	360	0	121	51	87	1	110	153	4	6	44	1	No	No	No	No	1614	27	14899	Lower	4	0	0	0	0	0	0	0
42073	5	2	71	21288	42	1	Mexican Americans	Married/Living with Partner	1.3-3.5	< High school	28	mild	No	7	160	0	2	0	160	2	3	300	0	114	56	100	0	44	231	6	5	83	2	No	No	No	No	1901	59	52005	Higher	7	1	0	0	0	0	1	0
42075	5	2	63	91164	46	1	Non-Hispanic White	Married/Living with Partner	>3.5	High school	33	mild	Yes	7	0	0	0	0	0	0	1	720	1	161	91	113	3	241	142	4	6	29	1	Yes	No	No	No	3176	54	49882	Higher	5	1	0	1	1	1	4	1
42079	5	1	65	20739	80	1	Non-Hispanic White	Married/Living with Partner	>3.5	> High school	21	mild	Yes	7	0	210	0	7	210	7	4	240	0	117	56	91	1	96	121	3	5	31	1	Yes	No	Yes	No	1787	58	19744	Higher	8	1	0	1	0	1	3	1
42081	5	2	71	78787	39	1	Non-Hispanic White	Widowed/Divorced/Separated	1.3-3.5	> High school	19	moderate	Yes	7	1440	0	3	0	1440	3	4	120	0	127	77	82	2	144	187	5	6	53	1	No	No	No	No	2332	49	246445	Lower	4	0	0	0	0	0	0	0
42083	5	1	68	23223	34	1	Non-Hispanic Black	Never married	1.3-3.5	High school	31	moderate	Yes	8	0	0	0	0	0	0	1	240	0	113	63	97	1	59	189	5	5	62	2	No	No	No	No	2297	53	18435	Higher	5	1	0	0	0	0	1	0
42085	5	2	71	32562	57	2	Non-Hispanic White	Never married	<1.3	< High school	18	mild	Yes	6	0	0	0	0	0	0	1	360	0	97	62	71	1	53	228	6	5	64	2	No	No	No	No	2578	37	17817	Lower	1	0	0	0	0	0	0	0
42087	5	2	67	31372	32	2	Non-Hispanic Black	Widowed/Divorced/Separated	1.3-3.5	> High school	48	mild	No	8	360	0	3	0	360	3	4	480	0	115	64	133	1	57	177	5	5	71	2	Yes	No	No	No	2270	53	14203	Higher	8	1	0	1	0	0	2	0
42089	5	2	60	45957	10	1	Non-Hispanic White	Widowed/Divorced/Separated	>3.5	< High school	22	mild	No	7	0	0	0	0	0	0	1	370	0	111	62	77	2	144	187	5	6	61	2	No	No	No	No	1813	44	133039	Lower	1	0	0	0	0	0	0	0
42091	5	2	62	83818	22	1	Non-Hispanic White	Married/Living with Partner	1.3-3.5	High school	21	never	No	6	0	120	0	2	120	2	2	180	0	123	67	75	1	55	135	3	6	37	1	No	No	No	No	2280	44	215363	Lower	2	0	0	0	0	1	1	0
42094	5	1	65	20597	55	2	Non-Hispanic Black	Never married	<1.3	< High school	31	mild	No	7	0	100	0	5	100	5	2	300	0	137	86	102	1	117	183	5	6	52	1	Yes	No	No	Yes	2201	49	27910	Lower	2	1	0	1	0	0	2	0
42096	5	2	67	79516	35	1	Other race	Married/Living with Partner	1.3-3.5	> High school	29	mild	No	7	450	0	5	0	450	5	4	480	0	118	59	93	11	954	208	5	6	24	1	No	No	No	No	2510	52	130650	Lower	4	1	0	0	1	1	3	1
42097	5	1	70	9679	13	1	Mexican Americans	Widowed/Divorced/Separated	<1.3	< High school	18	mild	No	7	210	0	7	0	210	7	4	540	1	95	57	69	1	110	160	4	6	54	1	No	No	No	No	2075	50	4050	Lower	4	0	0	0	0	0	0	0
42098	5	2	68	14989	13	1	Non-Hispanic Black	Widowed/Divorced/Separated	1.3-3.5	< High school	19	mild	No	7	180	0	2	0	180	2	3	540	0	103	76	75	1	62	146	4	6	52	1	No	No	No	No	3864	51	5450	Lower	3	0	0	0	0	0	0	0
42099	5	1	67	48521	66	1	Non-Hispanic White	Married/Living with Partner	>3.5	> High school	37	moderate	Yes	6	0	480	0	4	480	4	4	300	1	85	54	124	2	181	167	4	6	48	1	Yes	No	No	Yes	828	53	26263	Higher	8	1	1	1	1	0	4	1
42101	5	2	73	58018	15	1	Other race	Widowed/Divorced/Separated	>3.5	< High school	25	mild	No	7	0	0	0	0	0	0	1	480	0	127	58	86	4	312	215	6	6	35	1	No	No	No	No	2683	56	22071	Higher	5	0	0	0	1	1	2	0
42102	5	2	67	27369	58	2	Non-Hispanic Black	Married/Living with Partner	1.3-3.5	< High school	34	mild	No	6	0	0	0	0	0	0	1	60	0	154	84	109	2	144	187	5	6	53	1	No	No	No	No	1109	40	11843	Lower	1	1	0	1	0	0	2	0
42103	5	1	63	10287	67	2	Non-Hispanic Black	Married/Living with Partner	1.3-3.5	High school	29	mild	Yes	8	0	0	0	0	0	0	1	45	1	171	85	103	1	73	165	4	7	85	2	Yes	No	No	No	1356	52	28378	Lower	1	1	1	1	0	0	3	1
42104	5	2	69	27829	71	2	Non-Hispanic White	Never married	1.3-3.5	> High school	29	mild	No	8	0	90	0	3	90	3	2	360	0	117	72	101	1	92	261	7	6	67	2	No	No	No	No	1259	55	39862	Higher	6	1	0	0	0	0	1	0
42105	5	1	61	54251	13	1	Non-Hispanic White	Widowed/Divorced/Separated	>3.5	< High school	16	mild	No	7	1260	150	7	5	1410	12	4	840	0	103	65	63	1	68	114	3	6	45	1	No	No	No	No	2516	72	113257	Higher	8	0	0	0	0	0	0	0
42106	5	2	71	27625	46	1	Non-Hispanic Black	Married/Living with Partner	>3.5	> High school	34	mild	No	6	80	20	2	2	100	4	2	720	0	148	80	112	1	111	286	7	6	53	1	No	No	No	No	3634	50	51992	Lower	2	1	0	1	0	0	2	0
42107	5	1	69	36850	78	1	Non-Hispanic White	Married/Living with Partner	>3.5	> High school	26	mild	Yes	7	0	240	0	4	240	4	4	180	1	136	77	103	2	183	242	6	6	53	1	Yes	No	No	No	1509	63	52783	Higher	8	1	0	1	1	0	3	1
42108	5	2	62	25749	44	2	Non-Hispanic White	Married/Living with Partner	<1.3	High school	35	mild	Yes	8	0	0	0	0	0	0	1	120	1	115	70	105	4	325	200	5	6	31	1	Yes	Yes	No	Yes	1816	62	37283	Higher	5	1	1	1	1	1	5	1
42109	5	2	62	84863	29	2	Other race	Married/Living with Partner	>3.5	> High school	20	mild	No	9	0	120	0	1	120	1	2	180	0	101	66	74	1	47	208	5	5	81	2	No	No	No	No	1677	63	67240	Higher	6	0	0	0	0	0	0	0
42110	5	2	69	9062	52	2	Other Hispanic	Married/Living with Partner	>3.5	< High school	35	mild	No	8	0	60	0	3	60	3	2	120	1	116	61	102	2	216	236	6	6	50	1	No	No	No	Yes	1725	80	19893	Higher	6	1	0	0	1	0	2	0
42111	5	2	59	86204	30	1	Non-Hispanic White	Married/Living with Partner	1.3-3.5	High school	27	mild	Yes	6	0	0	0	0	0	0	1	60	0	129	77	101	2	173	148	4	6	37	1	No	No	No	No	2555	30	40629	Lower	1	1	0	0	1	1	3	1
42112	5	1	69	55351	11	1	Non-Hispanic White	Widowed/Divorced/Separated	>3.5	< High school	21	mild	No	7	0	0	0	0	0	0	1	370	0	113	57	68	2	144	187	5	6	50	1	No	No	No	No	2212	52	38081	Lower	1	0	0	0	0	0	0	0
42119	5	1	61	36516	38	2	Non-Hispanic White	Never married	<1.3	< High school	37	mild	Yes	7	0	0	0	0	0	0	1	360	1	133	82	122	2	177	246	6	6	49	1	No	No	No	No	1475	38	149311	Lower	1	1	1	1	1	0	4	1
42120	5	1	62	7993	72	1	Other race	Never married	>3.5	> High school	24	never	No	8	720	0	3	0	720	3	4	240	0	133	71	92	1	84	201	5	6	70	2	No	No	No	Yes	1952	67	13545	Higher	8	1	1	1	0	0	3	1
42121	5	1	60	55855	16	2	Non-Hispanic White	Widowed/Divorced/Separated	1.3-3.5	< High school	33	mild	No	6	0	0	0	0	0	0	1	900	0	110	63	107	1	127	194	5	6	38	1	No	No	No	No	1339	63	21249	Higher	5	1	0	0	0	1	2	0
42123	5	1	71	7734	61	1	Other Hispanic	Married/Living with Partner	<1.3	> High school	27	mild	No	6	0	840	0	7	840	7	4	370	0	153	83	94	1	108	173	4	6	48	1	Yes	No	No	No	1068	74	4186	Higher	8	1	1	1	0	0	3	1
42124	5	2	71	7433	66	1	Non-Hispanic Black	Never married	>3.5	> High school	28	mild	Yes	7	200	30	2	1	230	3	4	180	0	124	78	100	1	68	132	3	6	48	1	Yes	Yes	No	No	2619	69	7134	Higher	8	1	1	1	0	0	3	1
42125	5	2	67	12516	80	1	Non-Hispanic Black	Married/Living with Partner	1.3-3.5	< High school	31	mild	No	5	0	0	0	0	0	0	1	180	1	133	77	108	2	201	168	4	6	46	1	Yes	No	Yes	No	1262	44	8515	Lower	1	1	0	1	1	0	3	1
42127	5	1	60	6466	60	2	Other Hispanic	Married/Living with Partner	<1.3	< High school	29	never	No	7	0	60	0	3	60	3	2	15	1	131	69	106	2	200	200	5	5	58	2	Yes	No	No	Yes	2290	41	4643	Lower	2	1	0	1	1	0	3	1
42128	5	1	61	38344	11	2	Non-Hispanic White	Widowed/Divorced/Separated	>3.5	< High school	25	mild	No	7	0	0	0	0	0	0	1	370	0	107	74	77	2	144	187	5	6	53	1	No	No	No	No	2788	37	18169	Lower	1	0	0	0	0	0	0	0
42132	5	2	72	87859	37	2	Non-Hispanic White	Never married	<1.3	> High school	45	mild	No	5	0	0	0	0	0	0	1	420	1	101	72	121	2	140	187	5	6	46	1	No	No	No	No	2202	42	144359	Lower	1	1	0	0	0	0	1	0
42135	5	1	64	24717	50	1	Non-Hispanic White	Never married	1.3-3.5	< High school	24	mild	Yes	8	0	0	0	0	0	0	1	300	1	142	88	92	2	189	257	7	16	42	1	Yes	Yes	No	No	2321	41	41485	Lower	1	1	1	1	1	0	4	1
42138	5	1	59	16581	19	2	Non-Hispanic Black	Widowed/Divorced/Separated	<1.3	High school	30	mild	No	7	0	60	0	3	60	3	2	180	0	119	66	97	2	144	187	5	6	53	1	No	No	No	No	1348	67	24866	Higher	6	1	0	0	0	0	1	0
42139	5	1	62	8705	18	1	Mexican Americans	Widowed/Divorced/Separated	1.3-3.5	< High school	47	mild	No	6	240	165	2	3	405	5	4	480	1	117	62	125	2	157	138	4	6	32	1	No	No	No	No	1149	46	3643	Lower	4	1	0	0	1	1	3	1
42141	5	2	68	16050	16	2	Non-Hispanic Black	Widowed/Divorced/Separated	<1.3	< High school	18	mild	No	6	0	0	0	0	0	0	1	180	0	99	70	64	0	42	154	4	5	52	1	No	No	No	No	1772	30	37996	Lower	1	0	0	0	0	0	0	0
42143	5	2	63	96357	53	2	Non-Hispanic White	Married/Living with Partner	>3.5	< High school	29	mild	Yes	4	0	0	0	0	0	0	1	120	0	144	77	90	3	229	154	4	6	55	1	No	No	No	No	2556	47	72215	Lower	1	1	0	1	1	0	3	1
42144	5	1	71	15820	51	2	Mexican Americans	Never married	<1.3	< High school	24	mild	Yes	7	0	0	0	0	0	0	1	240	1	117	79	91	7	615	229	6	5	27	1	No	No	No	Yes	2639	49	44064	Lower	1	1	0	0	1	1	3	1
42145	5	2	70	74880	16	1	Non-Hispanic White	Widowed/Divorced/Separated	1.3-3.5	< High school	19	mild	No	8	360	300	3	5	660	8	4	300	0	101	37	70	1	120	161	4	6	56	1	No	No	No	No	4097	51	89213	Lower	4	0	0	0	0	0	0	0
42147	5	1	66	12750	72	2	Mexican Americans	Never married	<1.3	< High school	42	never	No	8	0	0	0	0	0	0	1	120	1	153	63	129	2	186	201	5	6	42	1	No	No	No	Yes	891	67	29431	Higher	5	1	0	1	1	0	3	1
42150	5	1	61	76450	12	2	Non-Hispanic White	Widowed/Divorced/Separated	1.3-3.5	< High school	16	mild	No	7	300	100	5	5	400	10	4	420	1	111	67	67	0	41	149	4	6	74	2	No	No	No	No	1992	40	36590	Lower	4	0	0	0	0	0	0	0
42151	5	2	72	21382	32	2	Other Hispanic	Married/Living with Partner	>3.5	< High school	31	mild	No	8	0	0	0	0	0	0	1	240	1	109	65	106	2	206	198	5	6	49	1	No	No	No	No	2365	44	55427	Lower	1	1	0	0	1	0	2	0
42153	5	1	74	8396	11	1	Non-Hispanic Black	Widowed/Divorced/Separated	<1.3	< High school	18	mild	No	7	0	0	0	0	0	0	1	370	0	102	61	62	2	144	187	5	6	71	2	No	No	No	No	2425	52	20148	Lower	1	0	0	0	0	0	0	0
42157	5	1	61	61220	67	2	Non-Hispanic White	Never married	>3.5	> High school	28	mild	No	7	0	120	0	6	120	6	2	300	0	112	49	98	1	96	235	6	5	64	2	No	No	No	No	1938	66	63158	Higher	6	1	0	0	0	0	1	0
42159	5	2	61	108063	43	2	Non-Hispanic White	Married/Living with Partner	>3.5	> High school	24	mild	No	8	360	240	3	2	600	5	4	120	0	126	77	87	1	56	232	6	6	82	2	No	No	No	No	1563	60	51933	Higher	8	1	0	0	0	0	1	0
42160	5	2	72	17305	43	2	Mexican Americans	Never married	<1.3	< High school	30	moderate	No	6	180	0	3	0	180	3	4	240	0	110	63	98	1	101	170	4	7	53	1	No	No	No	Yes	1660	54	20699	Higher	8	1	1	0	0	0	2	0
42161	5	2	59	11915	72	1	Non-Hispanic White	Never married	<1.3	High school	29	mild	No	6	960	0	2	0	960	2	3	120	0	128	69	111	1	87	212	5	6	48	1	No	No	No	Yes	1372	83	6449	Higher	7	1	0	0	0	0	1	0
42164	5	1	60	6604	60	1	Mexican Americans	Never married	<1.3	> High school	29	mild	Yes	8	0	0	0	0	0	0	1	120	0	143	81	100	4	315	152	4	6	30	1	No	No	No	No	1962	44	13176	Lower	1	1	0	1	1	1	4	1
42165	5	1	59	8156	67	1	Non-Hispanic Black	Married/Living with Partner	<1.3	< High school	36	mild	Yes	4	0	0	0	0	0	0	1	300	1	171	92	120	1	78	169	4	7	40	1	Yes	No	No	Yes	1598	84	9849	Higher	5	1	1	1	0	1	4	1
42166	5	1	68	23235	22	1	Non-Hispanic Black	Widowed/Divorced/Separated	1.3-3.5	> High school	25	moderate	No	5	0	0	0	0	0	0	1	360	0	105	67	88	0	42	145	4	6	58	2	No	No	No	No	3024	41	70451	Lower	1	0	0	0	0	0	0	0
42167	5	1	60	39874	80	2	Non-Hispanic White	Never married	1.3-3.5	High school	26	mild	Yes	8	0	0	0	0	0	0	1	720	1	147	77	88	2	194	226	6	8	65	2	Yes	No	No	Yes	1405	71	41137	Higher	5	1	1	1	1	0	4	1
42168	5	2	68	17678	23	2	Other Hispanic	Widowed/Divorced/Separated	<1.3	High school	19	heavy	Yes	5	0	0	0	0	0	0	1	180	0	93	55	74	1	61	144	4	6	52	1	No	No	No	No	1908	42	8452	Lower	1	0	0	0	0	0	0	0
42170	5	2	63	32585	79	1	Non-Hispanic White	Married/Living with Partner	<1.3	< High school	29	mild	No	6	0	0	0	0	0	0	1	300	0	110	57	112	1	119	159	4	6	53	1	No	No	Yes	Yes	2909	43	27711	Lower	1	1	0	0	0	0	1	0
42172	5	2	67	14178	71	2	Non-Hispanic Black	Never married	>3.5	High school	34	mild	No	6	0	120	0	4	120	4	2	240	1	109	51	110	1	48	155	4	8	88	2	Yes	Yes	No	Yes	1048	79	17121	Higher	6	1	1	1	0	0	3	1
42173	5	2	66	103595	50	1	Other race	Married/Living with Partner	>3.5	> High school	27	mild	No	8	0	180	0	4	180	4	4	480	1	134	78	102	1	100	162	4	7	47	1	No	No	No	No	2140	74	56684	Higher	8	1	1	1	0	0	3	1
42174	5	1	72	11218	11	2	Non-Hispanic Black	Widowed/Divorced/Separated	<1.3	< High school	19	mild	No	7	0	0	0	0	0	0	1	370	0	118	44	63	2	144	187	5	6	52	1	No	No	No	No	928	65	17006	Higher	5	0	0	0	0	0	0	0
42175	5	1	61	72688	31	2	Non-Hispanic White	Married/Living with Partner	>3.5	> High school	20	heavy	Yes	7	0	60	0	1	60	1	2	420	0	112	67	74	0	36	140	4	6	51	1	No	No	No	No	2151	41	57594	Lower	2	0	0	0	0	0	0	0
42177	5	2	72	21382	34	2	Mexican Americans	Married/Living with Partner	>3.5	> High school	35	mild	No	7	0	120	0	4	120	4	2	480	1	124	70	108	2	177	267	7	6	48	1	No	No	No	No	1617	44	10222	Lower	2	1	0	0	1	0	2	0
42179	5	1	61	24086	30	1	Non-Hispanic White	Married/Living with Partner	<1.3	> High school	42	mild	Yes	5	0	160	0	4	160	4	4	720	1	123	67	131	1	90	160	4	6	34	1	Yes	No	No	No	1253	42	11352	Lower	4	1	0	1	0	1	3	1
42180	5	2	61	36073	74	1	Non-Hispanic White	Married/Living with Partner	>3.5	High school	37	mild	No	6	0	0	0	0	0	0	1	300	1	122	57	123	2	171	195	5	6	54	1	No	Yes	No	No	1352	39	34342	Lower	1	1	1	0	1	0	3	1
42183	5	1	63	81437	41	2	Non-Hispanic White	Widowed/Divorced/Separated	>3.5	High school	27	heavy	Yes	6	480	240	4	4	720	8	4	360	1	109	63	100	1	69	202	5	6	41	1	No	No	No	No	1026	84	196322	Higher	8	1	1	0	0	0	2	0
42185	5	1	63	21996	57	1	Non-Hispanic White	Widowed/Divorced/Separated	1.3-3.5	> High school	30	mild	Yes	6	0	0	0	0	0	0	1	360	0	122	82	115	1	82	179	5	6	59	2	No	No	No	No	2403	65	56136	Higher	5	1	0	0	0	0	1	0
42189	5	1	69	14278	50	1	Mexican Americans	Married/Living with Partner	1.3-3.5	< High school	26	mild	No	7	0	420	0	7	420	7	4	60	0	119	73	93	2	144	190	5	8	37	1	No	No	No	No	1672	53	31341	Higher	8	1	1	0	0	1	3	1
42190	5	2	59	13590	80	1	Non-Hispanic White	Married/Living with Partner	1.3-3.5	High school	29	mild	No	6	0	0	0	0	0	0	1	240	1	132	67	112	3	225	188	5	6	38	1	Yes	Yes	No	No	2044	46	13311	Lower	1	1	1	1	1	1	5	1
42192	5	2	61	19709	16	2	Non-Hispanic Black	Widowed/Divorced/Separated	1.3-3.5	< High school	41	mild	No	5	0	0	0	0	0	0	1	420	0	111	81	106	2	144	187	5	6	53	1	No	No	No	No	482	43	7166	Lower	1	1	0	0	0	0	1	0
42193	5	2	60	60255	61	1	Non-Hispanic White	Married/Living with Partner	>3.5	> High school	38	mild	Yes	6	0	0	0	0	0	0	1	600	0	131	73	130	1	87	163	4	6	52	1	Yes	No	No	No	1698	46	86308	Lower	1	1	0	1	0	0	2	0
42197	5	1	71	8168	65	1	Mexican Americans	Married/Living with Partner	1.3-3.5	> High school	28	mild	No	6	80	180	2	3	260	5	4	30	0	142	70	99	2	149	168	4	7	58	2	Yes	No	No	Yes	1888	72	5659	Higher	8	1	1	1	0	0	3	1
42198	5	1	66	26840	26	2	Mexican Americans	Married/Living with Partner	1.3-3.5	> High school	38	mild	No	7	240	30	2	1	270	3	4	240	1	112	55	108	2	137	168	4	6	44	1	No	No	No	No	2966	40	69012	Lower	4	1	1	0	0	0	2	0
42199	5	2	67	100882	20	2	Non-Hispanic White	Widowed/Divorced/Separated	<1.3	> High school	19	heavy	No	8	0	0	0	0	0	0	1	120	0	101	64	72	1	51	195	5	6	78	2	No	No	No	No	1694	28	79933	Lower	1	0	0	0	0	0	0	0
42200	5	1	64	61443	65	1	Non-Hispanic White	Married/Living with Partner	1.3-3.5	High school	33	mild	No	8	0	0	0	0	0	0	1	60	1	117	57	113	5	416	109	3	6	28	1	No	Yes	No	No	1167	56	63388	Higher	5	1	1	0	1	1	4	1
42202	5	1	69	99104	30	2	Non-Hispanic White	Married/Living with Partner	>3.5	> High school	19	mild	No	8	360	90	2	3	450	5	4	420	0	104	72	68	0	41	179	5	5	80	2	No	No	No	No	2156	42	48068	Lower	4	0	0	0	0	0	0	0
42204	5	2	70	7748	17	2	Mexican Americans	Widowed/Divorced/Separated	>3.5	> High school	26	mild	No	7	960	40	4	4	1000	8	4	600	0	101	47	81	1	62	140	4	6	52	1	No	No	No	No	1133	47	5808	Lower	4	0	0	0	0	0	0	0
42205	5	1	67	15956	13	1	Non-Hispanic Black	Widowed/Divorced/Separated	1.3-3.5	< High school	16	mild	No	7	60	0	3	0	60	3	2	600	0	107	58	60	1	101	179	5	6	55	1	No	No	No	No	1637	39	65083	Lower	2	0	0	0	0	0	0	0
42209	5	1	60	55855	17	2	Non-Hispanic White	Widowed/Divorced/Separated	>3.5	< High school	25	mild	No	7	0	0	0	0	0	0	1	480	0	105	72	84	1	100	148	4	6	55	1	No	No	No	No	2914	59	21249	Higher	5	0	0	0	0	0	0	0
42210	5	1	61	65603	25	2	Non-Hispanic White	Married/Living with Partner	<1.3	< High school	31	heavy	Yes	9	0	0	0	0	0	0	1	600	1	113	69	100	1	119	215	6	6	48	1	No	No	No	Yes	1120	44	171537	Lower	1	1	0	0	0	0	1	0
42211	5	1	67	56250	61	2	Non-Hispanic White	Married/Living with Partner	>3.5	> High school	26	mild	Yes	8	0	0	0	0	0	0	1	300	1	140	77	90	3	285	248	6	6	55	1	No	No	No	Yes	1637	81	55098	Higher	5	1	1	1	1	0	4	1
42212	5	2	63	83612	50	1	Non-Hispanic White	Married/Living with Partner	>3.5	> High school	32	heavy	No	6	0	0	0	0	0	0	1	240	0	135	82	104	2	194	178	5	6	43	1	Yes	No	No	No	2387	55	45750	Higher	5	1	0	1	1	0	3	1
42213	5	1	70	51290	15	2	Non-Hispanic White	Widowed/Divorced/Separated	>3.5	< High school	16	mild	No	7	0	240	0	4	240	4	4	660	1	99	71	62	1	60	170	4	6	68	2	No	No	No	No	2406	36	24548	Lower	4	0	0	0	0	0	0	0
42214	5	2	66	70763	16	2	Non-Hispanic White	Widowed/Divorced/Separated	>3.5	< High school	21	mild	No	7	150	0	1	0	150	1	3	540	0	110	76	71	1	119	171	4	6	58	2	No	No	No	No	1881	53	181812	Higher	7	0	0	0	0	0	0	0
42215	5	1	62	7361	77	1	Other Hispanic	Married/Living with Partner	<1.3	< High school	31	mild	Yes	6	0	0	0	0	0	0	1	480	0	127	71	110	1	65	167	4	6	60	2	No	No	No	Yes	1824	58	11070	Higher	5	1	0	0	0	0	1	0
42220	5	1	60	60832	69	1	Non-Hispanic White	Married/Living with Partner	1.3-3.5	> High school	29	mild	Yes	7	0	540	0	3	540	3	4	120	1	117	68	109	4	333	169	4	6	38	1	Yes	Yes	No	No	1973	48	57914	Lower	4	1	1	1	1	1	5	1
42222	5	2	62	9703	10	2	Other race	Widowed/Divorced/Separated	<1.3	< High school	17	mild	No	7	0	0	0	0	0	0	1	370	0	119	66	61	2	144	187	5	6	65	2	No	No	No	No	2432	47	4939	Lower	1	0	0	0	0	0	0	0
42224	5	2	68	82205	23	1	Non-Hispanic White	Widowed/Divorced/Separated	<1.3	> High school	25	heavy	No	8	240	360	2	3	600	5	4	480	0	110	75	83	3	294	168	4	5	34	1	No	No	No	No	1234	57	39872	Higher	8	0	0	0	1	1	2	0
42227	5	2	62	58480	12	1	Non-Hispanic White	Widowed/Divorced/Separated	>3.5	< High school	21	mild	No	7	240	360	2	3	600	5	4	420	0	110	33	76	2	218	158	4	6	51	1	No	No	No	No	2239	50	22247	Lower	4	0	0	0	1	0	1	0
42232	5	1	62	5069	61	2	Other Hispanic	Married/Living with Partner	1.3-3.5	> High school	32	mild	No	8	0	0	0	0	0	0	1	120	1	142	88	100	2	203	261	7	6	43	1	No	No	No	No	705	62	3512	Higher	5	1	0	1	1	0	3	1
42237	5	1	68	54934	63	1	Other race	Married/Living with Partner	1.3-3.5	> High school	24	mild	No	7	0	60	0	4	60	4	2	180	0	119	66	94	2	156	171	4	6	43	1	No	No	No	No	1425	70	46717	Higher	6	1	1	0	1	0	3	1
42238	5	2	61	89721	30	1	Non-Hispanic White	Married/Living with Partner	>3.5	> High school	23	mild	No	9	90	360	1	4	450	5	4	240	0	101	71	81	1	63	158	4	13	50	1	No	Yes	No	No	3234	41	165181	Lower	4	0	1	0	0	0	1	0
42239	5	2	61	121836	58	1	Non-Hispanic White	Married/Living with Partner	>3.5	> High school	32	mild	No	7	160	300	2	1	460	3	4	540	0	113	71	101	1	128	270	7	5	52	1	No	No	No	No	1536	42	178277	Lower	4	1	0	0	0	0	1	0
42244	5	1	62	16682	40	1	Other Hispanic	Married/Living with Partner	1.3-3.5	High school	25	heavy	No	6	0	270	0	3	270	3	4	150	0	119	66	89	1	108	185	5	6	54	1	No	No	No	No	2989	52	19954	Higher	8	0	0	0	0	0	0	0
42246	5	2	61	25050	36	2	Mexican Americans	Married/Living with Partner	<1.3	< High school	35	mild	No	8	600	0	5	0	600	5	4	120	0	106	67	112	2	138	191	5	6	37	1	No	No	No	No	1123	49	11976	Lower	4	1	0	0	0	1	2	0
42248	5	1	59	90590	27	2	Non-Hispanic White	Married/Living with Partner	>3.5	> High school	30	moderate	No	8	180	40	3	2	220	5	4	540	0	109	47	103	1	70	168	4	6	52	1	No	No	No	No	2204	40	181203	Lower	4	1	0	0	0	0	1	0
42249	5	2	70	9237	35	1	Non-Hispanic Black	Married/Living with Partner	1.3-3.5	> High school	27	mild	No	6	0	120	0	4	120	4	2	30	0	119	66	95	0	44	185	5	5	60	2	No	No	No	No	1988	46	7333	Lower	2	1	0	0	0	0	1	0
42250	5	1	71	15650	16	1	Mexican Americans	Widowed/Divorced/Separated	>3.5	< High school	15	mild	No	8	0	120	0	2	120	2	2	840	0	95	66	63	1	112	136	4	6	37	1	No	No	No	No	1758	46	6548	Lower	2	0	0	0	0	1	1	0
42255	5	1	61	15986	68	1	Non-Hispanic White	Never married	<1.3	High school	25	mild	Yes	7	0	0	0	0	0	0	1	180	0	137	66	97	6	510	240	6	6	32	1	No	No	No	No	2274	56	23558	Higher	5	1	0	1	1	1	4	1
42257	5	1	62	8650	19	1	Mexican Americans	Widowed/Divorced/Separated	1.3-3.5	< High school	43	mild	No	7	0	0	0	0	0	0	1	420	0	115	57	129	1	114	153	4	6	33	1	No	No	No	No	1766	38	18784	Lower	1	1	0	0	0	1	2	0
42262	5	2	61	124187	50	1	Non-Hispanic White	Married/Living with Partner	>3.5	High school	30	mild	No	6	0	45	0	1	45	1	2	720	1	131	83	109	2	206	163	4	6	35	1	No	No	No	No	2569	50	180399	Lower	2	1	0	1	1	1	4	1
42264	5	1	61	11638	10	2	Non-Hispanic Black	Widowed/Divorced/Separated	<1.3	< High school	17	mild	No	7	0	0	0	0	0	0	1	370	0	102	63	61	2	144	187	5	6	44	1	No	No	No	No	2486	45	11401	Lower	1	0	0	0	0	0	0	0
42265	5	2	70	8106	60	1	Other Hispanic	Married/Living with Partner	>3.5	High school	31	mild	Yes	5	0	0	0	0	0	0	1	660	0	121	79	108	1	51	205	5	5	54	1	No	No	No	Yes	2373	51	5616	Lower	1	1	0	0	0	0	1	0
42267	5	1	61	51656	19	1	Non-Hispanic White	Widowed/Divorced/Separated	1.3-3.5	> High school	25	mild	No	9	1680	0	7	0	1680	7	4	180	0	111	73	90	1	56	166	4	6	42	1	No	No	No	No	2558	54	100675	Higher	8	0	0	0	0	0	0	0
42268	5	2	64	20952	31	1	Non-Hispanic White	Married/Living with Partner	1.3-3.5	High school	29	mild	Yes	6	0	0	0	0	0	0	1	90	0	114	73	100	1	91	194	5	5	56	1	No	No	No	No	2182	51	64848	Lower	1	1	0	0	0	0	1	0
42269	5	1	65	5790	69	2	Other Hispanic	Never married	1.3-3.5	< High school	28	never	No	7	0	0	0	0	0	0	1	180	1	155	65	102	2	214	171	4	6	43	1	Yes	Yes	No	No	1516	65	10716	Higher	5	1	1	1	1	0	4	1
42273	5	2	69	16309	37	1	Other race	Widowed/Divorced/Separated	<1.3	> High school	21	mild	Yes	6	0	0	0	0	0	0	1	120	0	125	82	81	1	86	219	6	6	67	2	No	No	No	No	5940	49	27519	Lower	1	0	0	0	0	0	0	0
42274	5	2	69	16735	22	2	Other Hispanic	Widowed/Divorced/Separated	1.3-3.5	> High school	24	heavy	Yes	3	0	0	0	0	0	0	1	300	0	92	63	74	1	99	159	4	6	37	1	No	No	No	No	1651	49	13568	Lower	1	0	0	0	0	1	1	0
42275	5	1	72	10478	63	2	Other Hispanic	Widowed/Divorced/Separated	<1.3	> High school	25	mild	No	7	420	0	7	0	420	7	4	120	1	115	69	99	1	130	223	6	7	55	1	Yes	No	No	Yes	2170	63	15758	Higher	8	1	1	1	0	0	3	1
42280	5	2	60	103315	58	2	Non-Hispanic White	Widowed/Divorced/Separated	>3.5	High school	20	never	No	6	0	0	0	0	0	0	1	420	0	110	65	74	1	95	174	5	6	70	2	No	No	No	No	1019	50	150080	Lower	1	0	0	0	0	0	0	0
42281	5	2	72	21163	24	2	Mexican Americans	Married/Living with Partner	>3.5	> High school	22	heavy	No	8	0	225	0	5	225	5	4	660	0	106	61	80	1	59	151	4	5	64	2	No	No	No	No	1101	72	10118	Higher	8	0	0	0	0	0	0	0
42284	5	2	65	18730	51	2	Mexican Americans	Married/Living with Partner	1.3-3.5	< High school	24	heavy	Yes	6	0	0	0	0	0	0	1	120	0	113	63	87	1	82	223	6	5	74	2	No	No	No	No	2788	60	22629	Higher	5	1	0	0	0	0	1	0
42285	5	1	72	6806	61	2	Other Hispanic	Never married	1.3-3.5	> High school	27	moderate	No	7	0	0	0	0	0	0	1	60	0	125	69	93	1	85	204	5	5	76	2	No	No	No	No	1309	65	10236	Higher	5	1	0	0	0	0	1	0
42287	5	1	74	10340	66	2	Non-Hispanic Black	Never married	1.3-3.5	> High school	25	mild	Yes	7	0	225	0	5	225	5	4	300	0	117	65	93	1	117	155	4	7	65	2	No	No	No	Yes	1182	75	12486	Higher	8	1	1	0	0	0	2	0
42288	5	1	62	10355	51	2	Other Hispanic	Married/Living with Partner	>3.5	< High school	21	heavy	Yes	7	0	90	0	3	90	3	2	480	0	124	78	74	1	111	221	6	6	80	2	No	No	No	No	1269	60	29586	Higher	6	0	0	0	0	0	0	0
42291	5	2	66	43783	70	2	Non-Hispanic White	Married/Living with Partner	>3.5	> High school	38	mild	No	6	0	300	0	5	300	5	4	300	1	118	75	126	2	139	231	6	6	41	1	No	No	No	No	1913	88	42886	Higher	8	1	0	0	0	0	1	0
42293	5	2	62	57489	12	1	Non-Hispanic White	Widowed/Divorced/Separated	>3.5	< High school	24	mild	No	7	60	135	1	3	195	4	4	540	0	107	45	78	2	139	163	4	6	34	1	No	No	No	No	1799	45	135104	Lower	4	0	0	0	0	1	1	0
42295	5	1	64	11641	75	2	Non-Hispanic Black	Married/Living with Partner	>3.5	High school	28	mild	Yes	7	0	0	0	0	0	0	1	120	0	150	67	95	2	144	187	5	6	53	1	Yes	No	Yes	Yes	1659	73	13367	Higher	5	1	0	1	0	0	2	0
42297	5	1	61	54897	65	2	Non-Hispanic White	Married/Living with Partner	>3.5	High school	27	never	No	8	0	0	0	0	0	0	1	360	1	115	72	94	1	65	154	4	8	50	1	Yes	Borderline	No	Yes	1175	46	37755	Lower	1	1	1	1	0	0	3	1
42298	5	2	59	16310	57	2	Mexican Americans	Married/Living with Partner	1.3-3.5	High school	24	moderate	No	8	0	180	0	3	180	3	4	240	0	136	65	85	2	157	322	8	6	75	2	No	No	No	No	841	74	38841	Higher	8	1	0	1	1	0	3	1
42299	5	2	61	38733	40	1	Non-Hispanic Black	Married/Living with Partner	1.3-3.5	High school	28	moderate	Yes	8	360	420	1	7	780	8	4	120	0	110	62	98	2	214	197	5	6	34	1	No	No	No	No	2742	51	23337	Lower	4	1	0	0	1	1	3	1
42300	5	2	69	28251	75	2	Other race	Never married	<1.3	> High school	27	mild	No	8	0	270	0	6	270	6	4	600	0	117	81	96	3	225	190	5	6	62	2	No	No	No	Yes	1933	89	24025	Higher	8	1	0	0	1	0	2	0
42305	5	1	61	52854	17	1	Non-Hispanic White	Widowed/Divorced/Separated	1.3-3.5	< High school	19	mild	No	7	1440	900	2	3	2340	5	4	120	0	119	66	75	1	108	178	5	6	56	1	No	No	No	No	2759	33	110342	Lower	4	0	0	0	0	0	0	0
42307	5	2	60	69854	66	2	Non-Hispanic White	Married/Living with Partner	1.3-3.5	High school	33	mild	Yes	7	0	0	0	0	0	0	1	420	1	127	67	115	2	175	127	3	6	42	1	No	Yes	No	Yes	1685	39	48042	Lower	1	1	1	0	1	0	3	1
42308	5	2	64	28799	23	2	Non-Hispanic Black	Widowed/Divorced/Separated	1.3-3.5	High school	20	never	No	8	0	0	0	0	0	0	1	120	0	115	56	74	1	70	184	5	5	60	2	No	No	No	No	1618	35	15452	Lower	1	0	0	0	0	0	0	0
42309	5	2	74	11074	58	2	Mexican Americans	Married/Living with Partner	1.3-3.5	High school	33	mild	No	8	0	0	0	0	0	0	1	120	1	107	57	109	2	144	187	5	5	48	1	Yes	Yes	No	Yes	1617	57	5222	Higher	5	1	1	1	0	0	3	1
42310	5	2	70	104693	53	1	Non-Hispanic White	Married/Living with Partner	>3.5	> High school	30	mild	Yes	7	840	0	7	0	840	7	4	540	1	125	84	109	3	232	227	6	6	42	1	Yes	No	No	Yes	1462	64	50313	Higher	8	1	0	1	1	0	3	1
42311	5	1	60	60046	67	2	Non-Hispanic White	Never married	>3.5	> High school	25	moderate	Yes	7	0	450	0	5	450	5	4	600	0	125	68	88	1	95	172	4	6	68	2	No	No	No	Yes	2046	64	101762	Higher	8	1	0	0	0	0	1	0
42312	5	1	69	32385	35	2	Non-Hispanic Black	Married/Living with Partner	>3.5	High school	44	mild	No	6	0	90	0	3	90	3	2	600	0	119	72	120	2	144	187	5	6	53	1	No	No	No	No	2541	45	14662	Lower	2	1	0	0	0	0	1	0
42317	5	2	65	11960	11	2	Mexican Americans	Widowed/Divorced/Separated	>3.5	< High school	20	mild	No	7	0	0	0	0	0	0	1	370	0	95	48	72	2	144	187	5	6	50	1	No	No	No	No	2773	35	35236	Lower	1	0	0	0	0	0	0	0
42318	5	1	61	20802	38	1	Non-Hispanic White	Widowed/Divorced/Separated	<1.3	High school	23	heavy	Yes	8	240	120	2	2	360	4	4	120	0	127	85	80	1	70	201	5	7	62	2	No	No	No	No	1636	41	10090	Lower	4	0	1	1	0	0	2	0
42321	5	1	65	53082	62	2	Non-Hispanic White	Never married	>3.5	> High school	29	never	No	8	0	0	0	0	0	0	1	540	0	143	81	101	1	92	195	5	5	64	2	Yes	Yes	No	Yes	1466	71	36507	Higher	5	1	1	1	0	0	3	1
42325	5	1	64	12435	13	1	Non-Hispanic Black	Widowed/Divorced/Separated	1.3-3.5	< High school	18	mild	No	7	0	0	0	0	0	0	1	370	1	105	69	66	1	51	147	4	5	57	1	No	Borderline	No	No	1635	39	60865	Lower	1	0	0	0	0	0	0	0
42328	5	2	60	74859	35	1	Non-Hispanic White	Married/Living with Partner	>3.5	< High school	27	moderate	No	7	60	60	1	1	120	2	2	180	0	138	75	93	2	199	133	3	6	35	1	No	No	No	No	2111	54	137820	Higher	6	1	0	1	1	1	4	1
42329	5	2	59	12994	80	1	Non-Hispanic White	Never married	<1.3	High school	23	mild	No	6	0	0	0	0	0	0	1	300	0	150	63	98	1	79	170	4	6	42	1	No	No	No	Yes	1628	55	8936	Higher	5	1	0	1	0	0	2	0
42330	5	1	62	27611	80	2	Non-Hispanic White	Never married	>3.5	< High school	25	mild	Yes	8	0	0	0	0	0	0	1	480	1	116	46	89	2	221	204	5	6	62	2	Yes	No	No	Yes	1718	33	27046	Lower	1	1	0	1	1	0	3	1
42331	5	1	66	26004	31	2	Mexican Americans	Married/Living with Partner	1.3-3.5	> High school	33	mild	No	10	0	0	0	0	0	0	1	240	0	112	62	110	1	107	200	5	5	52	1	No	No	No	No	1221	56	66862	Higher	5	1	0	0	0	0	1	0
42332	5	1	68	11761	61	2	Non-Hispanic Black	Married/Living with Partner	>3.5	> High school	28	mild	No	5	360	0	2	0	360	2	3	240	0	157	93	91	1	59	240	6	6	94	2	Yes	No	No	No	2211	64	20433	Higher	7	1	0	1	0	0	2	0
42337	5	1	66	19374	12	2	Mexican Americans	Widowed/Divorced/Separated	1.3-3.5	< High school	20	mild	No	7	600	45	5	1	645	6	4	420	1	104	59	75	1	46	165	4	5	61	2	No	No	No	No	2260	39	30234	Lower	4	0	0	0	0	0	0	0
42338	5	2	68	6691	64	1	Non-Hispanic Black	Married/Living with Partner	1.3-3.5	> High school	47	mild	Yes	8	0	0	0	0	0	0	1	480	1	141	65	157	1	118	193	5	6	56	1	Yes	Yes	Yes	Yes	2342	45	18457	Lower	1	1	1	1	0	0	3	1
42342	5	1	69	28162	80	1	Non-Hispanic White	Married/Living with Partner	1.3-3.5	> High school	29	mild	Yes	6	0	0	0	0	0	0	1	180	1	170	58	110	2	160	220	6	6	41	1	Yes	No	No	Yes	2116	42	23950	Lower	1	1	1	1	1	0	4	1
42345	5	1	65	23609	35	2	Non-Hispanic Black	Never married	1.3-3.5	> High school	28	never	No	7	0	135	0	3	135	3	2	420	0	95	66	83	1	112	173	4	6	53	1	No	No	No	No	966	45	57472	Lower	2	0	0	0	0	0	0	0
42346	5	2	62	77630	54	1	Non-Hispanic White	Widowed/Divorced/Separated	>3.5	High school	30	mild	No	8	0	180	0	4	180	4	4	600	1	117	57	111	0	43	171	4	6	45	1	Yes	Borderline	No	No	1106	75	37308	Higher	8	1	1	1	0	0	3	1
42349	5	1	73	26888	19	1	Other race	Widowed/Divorced/Separated	<1.3	> High school	22	mild	No	6	960	120	4	1	1080	5	4	720	0	101	31	83	1	50	146	4	6	73	2	No	No	No	No	3200	65	12869	Higher	8	0	0	0	0	0	0	0
42351	5	2	59	90365	42	2	Non-Hispanic White	Married/Living with Partner	>3.5	> High school	28	mild	No	7	0	0	0	0	0	0	1	360	1	122	79	89	2	213	300	8	6	45	1	Yes	No	No	No	2194	46	49445	Lower	1	1	0	1	1	0	3	1
42356	5	2	65	43366	35	2	Non-Hispanic Black	Married/Living with Partner	>3.5	> High school	25	mild	Yes	7	0	90	0	1	90	1	2	540	0	109	65	83	2	144	187	5	6	53	1	No	No	No	No	862	41	23267	Lower	2	0	0	0	0	0	0	0
42361	5	1	69	88548	38	2	Non-Hispanic White	Never married	<1.3	> High school	20	moderate	Yes	9	0	0	0	0	0	0	1	480	0	99	59	74	1	68	143	4	6	51	1	No	No	No	No	2126	39	70160	Lower	1	0	0	0	0	0	0	0
42362	5	1	69	34448	16	1	Non-Hispanic White	Widowed/Divorced/Separated	<1.3	< High school	25	mild	No	8	360	0	3	0	360	3	4	900	0	123	57	88	4	319	145	4	6	35	1	No	No	No	No	2202	46	80955	Lower	4	0	0	0	1	1	2	0
42365	5	2	72	112349	58	2	Non-Hispanic White	Married/Living with Partner	>3.5	> High school	34	mild	No	8	0	0	0	0	0	0	1	360	0	131	76	109	1	109	247	6	6	59	2	No	No	No	No	2076	44	162672	Lower	1	1	0	1	0	0	2	0
42366	5	2	71	92841	47	2	Non-Hispanic White	Married/Living with Partner	>3.5	> High school	24	mild	No	6	1200	120	5	2	1320	7	4	660	0	118	74	78	1	53	190	5	6	65	2	Yes	No	No	No	1631	60	44618	Higher	8	0	0	1	0	0	1	0
42368	5	1	70	4135	60	1	Other Hispanic	Married/Living with Partner	1.3-3.5	< High school	28	mild	Yes	6	0	420	0	7	420	7	4	60	0	124	74	91	3	304	274	7	7	42	1	No	No	No	No	1476	48	2238	Lower	4	1	1	0	1	0	3	1
42369	5	1	59	13028	80	2	Non-Hispanic Black	Never married	<1.3	< High school	25	moderate	No	3	0	0	0	0	0	0	1	360	1	132	59	102	1	73	214	6	6	65	2	Yes	No	No	No	2393	64	8863	Higher	5	1	0	1	0	0	2	0
42370	5	1	73	26888	19	1	Non-Hispanic White	Widowed/Divorced/Separated	<1.3	> High school	23	mild	No	7	480	0	4	0	480	4	4	420	0	103	58	85	1	58	141	4	6	49	1	No	No	No	No	3829	56	12869	Higher	8	0	0	0	0	0	0	0
42371	5	2	61	11885	10	1	Non-Hispanic Black	Widowed/Divorced/Separated	1.3-3.5	< High school	15	mild	No	7	0	0	0	0	0	0	1	370	0	102	72	56	2	144	187	5	6	75	2	No	No	No	No	1511	58	5528	Higher	5	0	0	0	0	0	0	0
42374	5	1	73	42905	11	2	Other race	Widowed/Divorced/Separated	>3.5	< High school	21	mild	No	7	0	0	0	0	0	0	1	370	0	100	62	76	2	144	187	5	6	35	1	No	No	No	No	1006	57	21842	Higher	5	0	0	0	0	1	1	0
42375	5	2	67	87860	21	1	Non-Hispanic White	Widowed/Divorced/Separated	1.3-3.5	High school	25	heavy	No	8	240	480	1	4	720	5	4	300	0	115	72	93	3	281	240	6	6	47	1	No	No	No	No	1558	51	271937	Lower	4	1	0	0	1	0	2	0
42376	5	1	68	62198	21	2	Other race	Widowed/Divorced/Separated	<1.3	High school	24	heavy	No	7	2880	120	6	2	3000	8	4	120	0	119	63	74	1	68	134	3	5	63	2	No	No	No	No	1388	45	102195	Lower	4	0	0	0	0	0	0	0
42377	5	2	67	79516	36	1	Non-Hispanic White	Married/Living with Partner	>3.5	High school	29	heavy	Yes	7	0	0	0	0	0	0	1	720	0	104	79	106	1	94	215	6	5	54	1	No	No	No	No	1890	38	37476	Lower	1	1	0	0	0	0	1	0
42379	5	2	68	5514	62	2	Other Hispanic	Married/Living with Partner	<1.3	> High school	29	never	No	7	210	180	3	1	390	4	4	240	0	123	65	85	3	248	258	7	5	57	1	No	No	No	No	1456	72	3820	Higher	8	0	0	0	1	0	1	0
42381	5	1	61	44343	24	1	Non-Hispanic White	Widowed/Divorced/Separated	<1.3	< High school	26	moderate	Yes	9	0	0	0	0	0	0	1	180	0	120	57	89	2	145	230	6	5	36	1	No	No	No	No	1800	51	81637	Lower	1	0	0	0	0	1	1	0
42382	5	2	62	80330	46	2	Non-Hispanic White	Married/Living with Partner	>3.5	High school	28	mild	No	9	0	180	0	6	180	6	4	840	0	103	59	83	1	97	236	6	5	54	1	No	No	No	No	1850	58	43955	Higher	8	0	0	0	0	0	0	0
42383	5	2	68	40171	23	1	Non-Hispanic White	Widowed/Divorced/Separated	<1.3	> High school	23	heavy	No	8	960	0	4	0	960	4	4	120	0	122	54	81	1	64	171	4	6	57	1	No	No	No	No	2152	44	124335	Lower	4	0	0	0	0	0	0	0
42384	5	2	62	80319	23	1	Non-Hispanic White	Widowed/Divorced/Separated	>3.5	> High school	29	heavy	Yes	6	0	60	0	1	60	1	2	360	0	130	97	101	7	628	208	5	6	50	1	Yes	No	No	No	3222	45	63640	Lower	2	1	0	1	1	0	3	1
42386	5	1	61	13556	12	1	Non-Hispanic Black	Widowed/Divorced/Separated	<1.3	< High school	19	mild	No	7	600	480	5	4	1080	9	4	540	0	93	59	61	1	70	144	4	6	65	2	No	No	No	No	1709	40	20329	Lower	4	0	0	0	0	0	0	0
42391	5	2	61	33708	25	1	Non-Hispanic Black	Widowed/Divorced/Separated	<1.3	High school	23	heavy	Yes	7	720	90	6	2	810	8	4	90	0	120	79	80	1	96	241	6	5	71	2	No	No	No	No	2097	58	81853	Higher	8	0	0	0	0	0	0	0
42392	5	1	64	9851	65	2	Non-Hispanic Black	Never married	<1.3	< High school	50	mild	No	8	0	0	0	0	0	0	1	480	1	147	79	130	2	214	225	6	6	36	1	Yes	No	No	Yes	1155	60	11312	Higher	5	1	0	1	1	1	4	1
42393	5	1	67	21120	37	1	Non-Hispanic White	Married/Living with Partner	1.3-3.5	High school	28	heavy	Yes	8	0	0	0	0	0	0	1	120	1	112	67	104	3	234	280	7	7	42	1	No	No	No	No	1475	51	35637	Lower	1	1	1	0	1	0	3	1
42396	5	2	62	11008	56	1	Other Hispanic	Never married	1.3-3.5	High school	31	mild	No	7	0	0	0	0	0	0	1	180	1	111	67	110	2	156	168	4	6	41	1	Yes	No	No	Yes	2260	48	5243	Lower	1	1	0	1	1	0	3	1
42398	5	2	70	8928	10	1	Non-Hispanic Black	Widowed/Divorced/Separated	1.3-3.5	< High school	17	mild	No	7	0	0	0	0	0	0	1	370	0	97	63	59	2	144	187	5	6	62	2	No	No	No	No	1131	49	13534	Lower	1	0	0	0	0	0	0	0
42400	5	2	63	88753	39	1	Non-Hispanic White	Married/Living with Partner	>3.5	High school	26	moderate	Yes	7	240	0	1	0	240	1	3	120	0	115	85	102	2	133	215	6	6	68	2	No	No	No	No	2400	63	163399	Higher	7	1	0	1	0	0	2	0
42402	5	2	72	6783	61	2	Mexican Americans	Married/Living with Partner	1.3-3.5	> High school	24	never	No	6	0	0	0	0	0	0	1	60	0	143	61	80	1	72	198	5	5	53	1	No	No	No	Yes	1469	50	4699	Lower	1	0	0	1	0	0	1	0
42404	5	2	59	39719	79	1	Non-Hispanic White	Married/Living with Partner	>3.5	High school	24	mild	Yes	8	0	0	0	0	0	0	1	360	0	199	92	101	1	74	179	5	8	52	1	Yes	Yes	No	Yes	1492	54	21499	Higher	5	1	1	1	0	0	3	1
42405	5	2	64	21953	71	2	Non-Hispanic White	Married/Living with Partner	1.3-3.5	High school	29	never	Yes	7	0	630	0	7	630	7	4	300	1	148	55	92	2	177	239	6	6	63	2	Yes	No	No	No	1257	78	22648	Higher	8	1	0	1	1	0	3	1
42406	5	1	68	6823	62	1	Non-Hispanic Black	Married/Living with Partner	<1.3	High school	26	mild	Yes	6	0	0	0	0	0	0	1	180	1	119	63	107	1	85	107	3	7	60	2	Yes	Yes	No	Yes	2377	58	7980	Higher	5	1	1	1	0	0	3	1
42410	5	1	66	13279	11	2	Mexican Americans	Widowed/Divorced/Separated	<1.3	< High school	33	mild	No	7	0	0	0	0	0	0	1	370	0	117	41	102	2	144	187	5	6	48	1	No	No	No	No	1500	45	10788	Lower	1	1	0	0	0	0	1	0
42415	5	2	62	74814	37	1	Non-Hispanic White	Married/Living with Partner	>3.5	High school	35	heavy	Yes	5	0	180	0	1	180	1	3	240	1	117	55	120	2	157	274	7	5	33	1	No	No	No	No	2841	38	126240	Lower	3	1	0	0	1	1	3	1
42416	5	2	65	10634	62	1	Non-Hispanic Black	Never married	1.3-3.5	> High school	35	mild	Yes	7	0	300	0	5	300	5	4	180	0	113	74	117	1	120	193	5	6	57	1	No	No	No	Yes	1179	60	7234	Higher	8	1	0	0	0	0	1	0
42418	5	2	72	13130	11	1	Other Hispanic	Widowed/Divorced/Separated	1.3-3.5	< High school	23	mild	No	7	0	0	0	0	0	0	1	370	0	101	50	79	2	144	187	5	6	53	1	No	No	No	No	1039	52	6421	Higher	5	0	0	0	0	0	0	0
42420	5	1	63	87175	57	1	Non-Hispanic White	Married/Living with Partner	>3.5	High school	22	heavy	Yes	7	0	180	0	1	180	1	3	240	0	113	67	84	1	70	185	5	6	46	1	No	No	No	No	3468	37	191933	Lower	3	0	0	0	0	0	0	0
42421	5	1	65	29526	55	1	Mexican Americans	Married/Living with Partner	1.3-3.5	High school	30	mild	No	8	0	0	0	0	0	0	1	120	1	127	77	105	2	189	192	5	8	43	1	Yes	Yes	No	No	1837	57	70600	Higher	5	1	1	1	1	0	4	1
42422	5	2	74	10690	51	1	Mexican Americans	Never married	1.3-3.5	< High school	24	heavy	Yes	7	0	0	0	0	0	0	1	120	1	153	67	92	5	436	399	10	12	46	1	Yes	Yes	No	No	2789	68	5091	Higher	5	1	1	1	1	0	4	1
42424	5	2	71	11267	64	2	Non-Hispanic Black	Married/Living with Partner	<1.3	> High school	31	mild	Yes	8	0	90	0	3	90	3	2	360	1	128	70	102	2	176	145	4	6	44	1	Yes	Yes	No	Yes	1120	48	13176	Lower	2	1	1	1	1	0	4	1
42426	5	2	71	45814	73	2	Non-Hispanic White	Married/Living with Partner	1.3-3.5	> High school	22	mild	Yes	9	0	0	0	0	0	0	1	360	0	125	71	76	2	153	175	5	6	57	1	No	No	No	Yes	1975	55	44875	Higher	5	0	0	0	1	0	1	0
42429	5	1	72	52350	29	1	Other Hispanic	Married/Living with Partner	1.3-3.5	High school	25	mild	No	5	480	0	1	0	480	1	3	480	0	129	69	93	1	131	163	4	7	40	1	Yes	No	No	No	2626	50	25028	Lower	3	1	1	1	0	1	4	1
42430	5	1	67	45082	28	1	Non-Hispanic White	Married/Living with Partner	<1.3	High school	24	mild	No	6	0	0	0	0	0	0	1	120	0	107	71	87	1	58	141	4	6	62	2	No	No	No	No	3043	34	21866	Lower	1	0	0	0	0	0	0	0
42432	5	2	69	14558	23	2	Mexican Americans	Married/Living with Partner	<1.3	< High school	42	never	No	8	0	0	0	0	0	0	1	540	1	117	65	113	2	135	141	4	7	33	1	No	No	No	No	1480	53	6498	Higher	5	1	1	0	0	1	3	1
42433	5	1	66	17313	53	1	Mexican Americans	Married/Living with Partner	<1.3	< High school	27	mild	Yes	7	0	0	0	0	0	0	1	240	1	122	61	105	2	215	125	3	6	43	1	Yes	No	Yes	No	824	34	8245	Lower	1	1	0	1	1	0	3	1
42437	5	1	64	21803	52	1	Non-Hispanic White	Married/Living with Partner	<1.3	High school	44	never	No	6	0	0	0	0	0	0	1	600	1	117	87	127	2	170	213	6	6	44	1	No	No	No	No	1657	85	36593	Higher	5	1	0	1	1	0	3	1
42438	5	2	72	6589	67	2	Mexican Americans	Never married	<1.3	High school	28	moderate	Yes	8	120	40	3	2	160	5	4	60	1	110	63	99	2	173	198	5	6	38	1	Yes	No	No	No	2094	56	14702	Higher	8	1	0	1	1	1	4	1
42441	5	2	70	56553	64	1	Other race	Married/Living with Partner	1.3-3.5	High school	31	mild	Yes	4	0	840	0	7	840	7	4	0	1	130	67	113	2	189	180	5	6	32	1	No	No	No	Yes	1341	63	55394	Higher	8	1	0	1	1	1	4	1
42445	5	2	67	87143	36	2	Non-Hispanic White	Married/Living with Partner	>3.5	> High school	31	moderate	No	8	0	90	0	3	90	3	2	660	0	117	79	102	1	85	209	5	6	68	2	No	No	No	Yes	1376	43	42267	Lower	2	1	0	0	0	0	1	0
42446	5	2	65	33177	21	1	Mexican Americans	Widowed/Divorced/Separated	<1.3	< High school	28	heavy	No	8	0	0	0	0	0	0	1	180	0	115	67	89	1	88	210	5	6	58	2	No	No	No	No	1618	37	86709	Lower	1	0	0	0	0	0	0	0
42449	5	1	59	12925	80	1	Non-Hispanic White	Never married	<1.3	< High school	24	mild	Yes	6	0	0	0	0	0	0	1	180	0	156	66	99	1	67	191	5	6	59	2	No	No	No	No	2047	54	21904	Higher	5	1	0	1	0	0	2	0
42452	5	1	67	89778	54	1	Other race	Married/Living with Partner	1.3-3.5	> High school	32	mild	Yes	4	0	120	0	1	120	1	2	360	0	125	79	108	3	233	182	5	6	45	1	Yes	No	No	Yes	2648	72	43146	Higher	6	1	0	1	1	0	3	1
42453	5	2	63	9325	74	1	Non-Hispanic White	Married/Living with Partner	<1.3	< High school	35	mild	Yes	5	0	0	0	0	0	0	1	240	1	137	70	118	2	221	188	5	7	33	1	Yes	No	No	No	2157	46	5048	Lower	1	1	1	1	1	1	5	1
42454	5	2	63	29669	80	2	Non-Hispanic White	Never married	<1.3	< High school	21	never	No	8	0	0	0	0	0	0	1	180	0	199	66	88	2	191	265	7	5	58	2	No	No	No	Yes	3681	50	50281	Lower	1	1	0	1	1	0	3	1
42459	5	2	61	120349	57	2	Non-Hispanic White	Married/Living with Partner	>3.5	> High school	27	mild	No	7	0	180	0	3	180	3	4	300	0	129	71	86	1	103	182	5	6	63	2	No	No	No	No	1513	77	90196	Higher	8	1	0	0	0	0	1	0
42460	5	1	65	19347	59	1	Non-Hispanic Black	Married/Living with Partner	>3.5	> High school	42	mild	No	8	0	0	0	0	0	0	1	720	1	139	63	139	4	331	177	5	6	34	1	Yes	Yes	No	Yes	3440	52	8372	Higher	5	1	1	1	1	1	5	1
42464	5	1	69	15129	52	2	Mexican Americans	Married/Living with Partner	>3.5	> High school	30	mild	Yes	7	0	0	0	0	0	0	1	300	0	114	67	101	2	172	191	5	6	55	1	No	No	No	No	1276	68	7205	Higher	5	1	0	0	1	0	2	0
42467	5	1	73	87318	27	2	Non-Hispanic White	Married/Living with Partner	>3.5	> High school	28	heavy	No	10	0	180	0	1	180	1	3	840	0	101	59	83	1	71	176	5	5	34	1	No	No	No	No	1231	47	160758	Lower	3	0	0	0	0	1	1	0
42469	5	1	64	10136	12	1	Mexican Americans	Widowed/Divorced/Separated	<1.3	< High school	16	mild	No	7	200	300	5	5	500	10	4	480	1	96	63	63	0	29	151	4	6	62	2	No	No	No	No	2604	33	39742	Lower	4	0	0	0	0	0	0	0
42471	5	1	63	87175	50	1	Non-Hispanic White	Married/Living with Partner	>3.5	> High school	27	mild	No	7	300	0	5	0	300	5	4	720	0	134	79	100	1	108	204	5	6	54	1	Yes	No	No	No	2706	77	138208	Higher	8	1	0	1	0	0	2	0
42473	5	1	70	67689	53	1	Non-Hispanic White	Never married	>3.5	> High school	21	mild	No	5	360	120	3	2	480	5	4	960	0	140	79	73	1	85	245	6	6	78	2	No	No	No	Yes	2758	67	32530	Higher	8	0	0	1	0	0	1	0
42474	5	2	70	14391	47	2	Mexican Americans	Married/Living with Partner	1.3-3.5	High school	39	heavy	Yes	6	0	60	0	3	60	3	2	480	1	118	74	117	4	346	248	6	6	45	1	No	No	No	Yes	1710	41	38816	Lower	2	1	0	0	1	0	2	0
42475	5	1	69	31507	27	1	Non-Hispanic White	Widowed/Divorced/Separated	<1.3	> High school	21	never	No	6	840	840	7	7	1680	14	4	180	0	117	60	75	1	76	161	4	5	60	2	No	No	No	No	3049	34	15282	Lower	4	0	0	0	0	0	0	0
42477	5	2	70	32005	25	1	Mexican Americans	Married/Living with Partner	<1.3	< High school	25	mild	Yes	8	0	0	0	0	0	0	1	240	0	109	71	87	3	222	217	6	6	32	1	No	No	No	No	2577	58	82294	Higher	5	0	0	0	1	1	2	0
42479	5	1	72	21910	55	2	Non-Hispanic Black	Never married	1.3-3.5	High school	44	mild	No	7	0	0	0	0	0	0	1	360	1	143	0	127	1	75	209	5	6	50	1	Yes	Yes	No	No	1901	74	13201	Higher	5	1	1	1	0	0	3	1
42481	5	1	71	24260	30	2	Mexican Americans	Married/Living with Partner	>3.5	> High school	29	never	No	8	0	240	0	4	240	4	4	600	0	95	61	94	1	132	203	5	6	47	1	No	No	No	No	2309	59	19668	Higher	8	1	0	0	0	0	1	0
42483	5	1	71	16760	59	1	Mexican Americans	Married/Living with Partner	>3.5	> High school	26	mild	Yes	6	0	0	0	0	0	0	1	120	0	126	73	93	1	115	173	4	6	52	1	Yes	No	No	No	2691	78	7902	Higher	5	1	0	1	0	0	2	0
42484	5	2	61	43058	72	2	Non-Hispanic White	Married/Living with Partner	>3.5	> High school	42	mild	No	7	0	0	0	0	0	0	1	720	1	135	59	120	1	96	143	4	4	65	2	Yes	Yes	Yes	Yes	1625	31	23306	Lower	1	1	1	1	0	0	3	1
42486	5	1	66	24272	32	2	Mexican Americans	Never married	<1.3	> High school	29	never	No	8	0	40	0	4	40	4	2	360	0	124	71	95	1	100	181	5	6	51	1	Yes	No	No	No	1818	70	11604	Higher	6	1	0	1	0	0	2	0
42487	5	1	66	14059	11	1	Mexican Americans	Widowed/Divorced/Separated	1.3-3.5	< High school	25	mild	No	7	0	0	0	0	0	0	1	370	0	117	59	88	2	144	187	5	6	38	1	No	No	No	No	1689	36	11422	Lower	1	0	0	0	0	1	1	0
42489	5	2	67	17959	28	2	Mexican Americans	Married/Living with Partner	<1.3	High school	27	mild	No	6	0	0	0	0	0	0	1	600	1	99	72	91	3	232	187	5	6	47	1	No	No	No	No	1450	66	8016	Higher	5	1	0	0	1	0	2	0
42490	5	2	60	28058	46	1	Non-Hispanic White	Married/Living with Partner	<1.3	> High school	31	never	No	6	0	0	0	0	0	0	1	300	1	133	90	113	9	830	302	8	6	26	1	No	No	No	No	2427	40	40758	Lower	1	1	0	1	1	1	4	1
42492	5	1	59	10754	71	1	Non-Hispanic Black	Married/Living with Partner	1.3-3.5	< High school	30	mild	No	7	0	0	0	0	0	0	1	240	0	123	71	99	1	56	216	6	6	62	2	Yes	No	No	No	2550	44	12348	Lower	1	1	0	1	0	0	2	0
42493	5	1	60	82477	57	1	Non-Hispanic White	Never married	>3.5	> High school	26	mild	Yes	7	0	0	0	0	0	0	1	420	0	107	73	100	1	124	217	6	5	64	2	No	No	No	No	3268	42	181589	Lower	1	1	0	0	0	0	1	0
42495	5	2	67	30703	48	1	Non-Hispanic Black	Never married	>3.5	High school	34	heavy	Yes	4	0	0	0	0	0	0	1	120	0	145	89	109	2	145	152	4	6	48	1	Yes	No	No	No	2292	44	59784	Lower	1	1	0	1	0	0	2	0
42496	5	2	70	15498	43	1	Mexican Americans	Married/Living with Partner	1.3-3.5	High school	30	moderate	Yes	6	0	0	0	0	0	0	1	300	1	113	65	104	3	262	173	4	6	25	1	No	No	No	No	5189	46	18724	Lower	1	1	0	0	1	1	3	1
42497	5	1	67	31602	41	1	Other race	Never married	<1.3	< High school	24	heavy	Yes	6	0	0	0	0	0	0	1	120	0	111	49	88	1	49	135	3	6	49	1	No	No	No	No	4825	38	15187	Lower	1	0	0	0	0	0	0	0
42500	5	2	66	5680	10	2	Non-Hispanic Black	Widowed/Divorced/Separated	1.3-3.5	< High school	30	mild	No	7	0	0	0	0	0	0	1	370	0	116	68	87	2	144	187	5	6	68	2	No	No	No	No	1730	58	8611	Higher	5	1	0	0	0	0	1	0
42501	5	1	64	15102	19	2	Non-Hispanic Black	Widowed/Divorced/Separated	1.3-3.5	> High school	39	mild	No	6	0	40	0	2	40	2	2	120	0	109	63	107	1	46	116	3	5	48	1	No	No	No	No	984	62	12165	Higher	6	1	0	0	0	0	1	0
42502	5	2	66	8410	64	1	Other Hispanic	Married/Living with Partner	>3.5	> High school	36	heavy	No	7	0	0	0	0	0	0	1	420	1	130	72	116	2	197	174	5	6	47	1	Yes	No	No	No	1550	73	17091	Higher	5	1	0	1	1	0	3	1
42503	5	2	67	33830	39	1	Mexican Americans	Married/Living with Partner	>3.5	> High school	28	mild	No	7	0	0	0	0	0	0	1	360	0	122	66	107	2	200	197	5	5	49	1	No	No	No	No	1586	53	91459	Higher	5	1	0	0	1	0	2	0
42506	5	1	73	18826	45	2	Mexican Americans	Married/Living with Partner	<1.3	< High school	26	moderate	Yes	5	0	0	0	0	0	0	1	120	0	103	61	88	3	252	147	4	6	44	1	No	No	No	No	1351	72	17745	Higher	5	1	0	0	1	0	2	0
42507	5	1	67	35932	31	2	Non-Hispanic White	Married/Living with Partner	<1.3	< High school	26	heavy	Yes	6	0	0	0	0	0	0	1	120	1	94	48	94	2	208	173	4	6	36	1	No	No	No	No	1690	36	17428	Lower	1	1	0	0	1	1	3	1
42508	5	2	64	63973	13	1	Other race	Widowed/Divorced/Separated	1.3-3.5	< High school	17	mild	No	7	0	0	0	0	0	0	1	480	1	110	55	62	1	47	139	4	5	63	2	No	No	No	No	1242	64	24337	Higher	5	0	0	0	0	0	0	0
42509	5	2	74	26006	39	1	Mexican Americans	Married/Living with Partner	>3.5	High school	45	heavy	Yes	6	0	0	0	0	0	0	1	300	1	123	68	150	2	165	178	5	6	36	1	No	No	No	No	2556	55	12433	Higher	5	1	0	0	1	1	3	1
42510	5	2	61	111929	38	1	Non-Hispanic White	Married/Living with Partner	1.3-3.5	> High school	31	mild	Yes	6	0	60	0	2	60	2	2	120	0	132	79	101	1	93	218	6	6	54	1	Yes	No	No	Yes	1591	39	292666	Lower	2	1	0	1	0	0	2	0
42512	5	1	68	14580	17	1	Non-Hispanic Black	Widowed/Divorced/Separated	1.3-3.5	< High school	32	mild	No	5	480	0	2	0	480	2	3	60	0	115	65	92	1	115	210	5	6	47	1	No	No	No	No	1872	44	21865	Lower	3	1	0	0	0	0	1	0
42516	5	1	65	82026	25	1	Non-Hispanic White	Widowed/Divorced/Separated	>3.5	> High school	25	heavy	Yes	7	0	0	0	0	0	0	1	240	0	131	81	86	0	41	181	5	5	98	3	No	Yes	No	No	3078	48	38660	Lower	1	0	1	1	0	0	2	0
42517	5	1	68	11586	60	2	Non-Hispanic Black	Never married	>3.5	> High school	29	mild	Yes	8	0	90	0	2	90	2	2	480	0	147	93	95	1	88	196	5	6	89	2	Yes	No	No	Yes	1914	75	7882	Higher	6	1	0	1	0	0	2	0
42519	5	2	72	5972	62	1	Mexican Americans	Married/Living with Partner	1.3-3.5	< High school	24	heavy	Yes	7	0	0	0	0	0	0	1	120	0	121	69	85	3	266	267	7	6	43	1	No	No	No	No	2843	59	12136	Higher	5	0	0	0	1	0	1	0
42521	5	2	65	27169	43	2	Mexican Americans	Married/Living with Partner	>3.5	> High school	28	never	No	9	0	0	0	0	0	0	1	240	0	114	70	84	1	78	223	6	6	88	2	No	No	No	No	2005	62	25609	Higher	5	0	0	0	0	0	0	0
42523	5	2	70	15148	40	2	Non-Hispanic Black	Married/Living with Partner	<1.3	> High school	29	mild	No	10	0	0	0	0	0	0	1	480	0	113	77	92	2	187	184	5	6	52	1	No	No	No	No	1093	50	41725	Lower	1	1	0	0	1	0	2	0
42524	5	1	61	47353	64	1	Non-Hispanic White	Married/Living with Partner	>3.5	High school	28	heavy	Yes	8	0	0	0	0	0	0	1	360	1	121	75	107	2	196	182	5	6	41	1	Yes	No	No	Yes	1456	50	32567	Lower	1	1	0	1	1	0	3	1
42526	5	2	60	75785	65	1	Non-Hispanic White	Married/Living with Partner	1.3-3.5	> High school	27	never	No	7	0	0	0	0	0	0	1	240	0	143	77	103	2	160	215	6	6	48	1	No	No	No	No	2452	41	108553	Lower	1	1	0	1	1	0	3	1
42529	5	2	62	27828	71	1	Non-Hispanic White	Never married	1.3-3.5	< High school	40	mild	Yes	8	0	0	0	0	0	0	1	600	1	123	55	139	1	89	141	4	15	35	1	No	Yes	No	No	1774	71	23666	Higher	5	1	1	0	0	1	3	1
42531	5	1	67	10080	63	2	Non-Hispanic Black	Never married	<1.3	> High school	26	mild	Yes	7	0	0	0	0	0	0	1	240	1	186	76	150	2	216	210	5	6	40	1	Yes	Yes	No	Yes	646	63	6857	Higher	5	1	1	1	1	1	5	1
42532	5	2	72	6165	67	2	Mexican Americans	Married/Living with Partner	1.3-3.5	High school	28	mild	Yes	8	0	420	0	7	420	7	4	240	1	101	63	93	2	208	183	5	6	44	1	No	Yes	No	No	1154	63	8377	Higher	8	1	1	0	1	0	3	1
42533	5	1	68	63760	66	2	Non-Hispanic White	Never married	>3.5	< High school	25	moderate	No	7	0	0	0	0	0	0	1	180	0	115	69	76	1	84	191	5	5	69	2	Yes	No	No	Yes	1582	44	63933	Lower	1	0	0	1	0	0	1	0
42534	5	1	61	30659	12	1	Non-Hispanic White	Widowed/Divorced/Separated	<1.3	< High school	20	mild	No	7	1680	0	7	0	1680	7	4	7	1	108	46	75	2	147	145	4	6	39	1	No	No	No	No	1772	39	14674	Lower	4	0	0	0	0	1	1	0
42535	5	1	60	26493	30	2	Non-Hispanic Black	Married/Living with Partner	<1.3	< High school	22	moderate	Yes	4	0	0	0	0	0	0	1	180	0	125	84	71	1	73	229	6	6	109	3	Yes	No	No	Yes	1907	37	42103	Lower	1	0	0	1	0	0	1	0
42536	5	2	63	27225	31	1	Non-Hispanic White	Widowed/Divorced/Separated	<1.3	> High school	27	mild	Yes	8	0	0	0	0	0	0	1	180	0	113	60	104	2	183	196	5	6	46	1	No	No	No	No	1974	46	12832	Lower	1	1	0	0	1	0	2	0
42537	5	1	59	11112	62	2	Non-Hispanic Black	Married/Living with Partner	1.3-3.5	> High school	30	mild	No	6	0	0	0	0	0	0	1	60	0	127	78	95	1	111	196	5	6	55	1	Yes	No	No	No	1682	50	22831	Lower	1	1	0	1	0	0	2	0
42538	5	2	61	18725	13	1	Other Hispanic	Widowed/Divorced/Separated	<1.3	< High school	21	mild	No	7	0	0	0	0	0	0	1	540	1	116	61	76	1	94	190	5	6	39	1	No	No	No	No	1132	38	8933	Lower	1	0	0	0	0	1	1	0
42541	5	2	65	13131	72	2	Mexican Americans	Never married	>3.5	< High school	42	mild	No	8	0	0	0	0	0	0	1	480	1	128	53	123	1	105	212	5	8	81	2	Yes	Yes	No	Yes	1718	51	9429	Lower	1	1	1	1	0	0	3	1
42542	5	1	61	27843	39	2	Non-Hispanic Black	Never married	1.3-3.5	> High school	38	moderate	No	4	0	0	0	0	0	0	1	180	1	107	69	103	4	381	258	7	6	37	1	Yes	No	No	Yes	2146	28	14939	Lower	1	1	0	1	1	1	4	1
42543	5	1	69	118595	45	1	Non-Hispanic White	Widowed/Divorced/Separated	1.3-3.5	> High school	19	mild	Yes	5	180	0	3	0	180	3	4	360	0	119	66	72	2	144	187	5	6	53	1	No	No	No	No	3383	45	285902	Lower	4	0	0	0	0	0	0	0
42544	5	1	71	7889	67	2	Mexican Americans	Married/Living with Partner	1.3-3.5	< High school	36	never	No	6	120	20	2	2	140	4	2	240	1	132	69	107	4	330	165	4	7	36	1	Yes	Borderline	No	Yes	1237	54	5465	Higher	6	1	1	1	1	1	5	1
42545	5	1	59	36129	74	2	Non-Hispanic White	Married/Living with Partner	>3.5	High school	37	never	No	5	0	0	0	0	0	0	1	300	1	105	63	110	3	229	179	5	6	38	1	No	No	No	Yes	1352	55	35388	Higher	5	1	0	0	1	1	3	1
42546	5	1	67	24753	51	1	Non-Hispanic White	Married/Living with Partner	1.3-3.5	< High school	42	mild	Yes	6	0	0	0	0	0	0	1	180	0	120	46	131	1	81	153	4	5	45	1	Yes	Borderline	No	Yes	2662	61	59672	Higher	5	1	0	1	0	0	2	0
42547	5	1	62	29697	79	2	Non-Hispanic White	Never married	1.3-3.5	High school	21	moderate	No	6	0	360	0	4	360	4	4	180	0	130	71	74	1	73	171	4	6	86	2	Yes	No	No	Yes	1541	71	29088	Higher	8	0	0	1	0	0	1	0
42550	5	1	67	29864	18	2	Non-Hispanic White	Widowed/Divorced/Separated	>3.5	< High school	35	mild	No	8	0	0	0	0	0	0	1	600	0	115	74	115	1	87	153	4	6	55	1	No	No	No	No	2759	45	62346	Lower	1	1	0	0	0	0	1	0
42554	5	1	63	28691	20	2	Non-Hispanic Black	Widowed/Divorced/Separated	>3.5	> High school	36	moderate	No	7	0	0	0	0	0	0	1	360	0	122	67	107	1	80	216	6	5	53	1	No	No	No	No	2104	47	54732	Lower	1	1	0	0	0	0	1	0
42556	5	2	64	27360	12	2	Non-Hispanic White	Widowed/Divorced/Separated	<1.3	< High school	19	mild	No	7	720	180	3	3	900	6	4	540	1	106	67	66	1	115	171	4	5	50	1	No	No	No	No	1119	58	13095	Higher	8	0	0	0	0	0	0	0
42557	5	1	61	67782	68	2	Non-Hispanic White	Married/Living with Partner	<1.3	High school	47	mild	No	6	0	0	0	0	0	0	1	720	1	151	90	88	2	186	158	4	6	41	1	Yes	Yes	Yes	Yes	1293	67	99892	Higher	5	1	1	1	1	0	4	1
42558	5	1	70	23476	79	1	Non-Hispanic White	Married/Living with Partner	>3.5	> High school	28	mild	Yes	7	0	0	0	0	0	0	1	360	1	166	60	102	3	235	246	6	5	37	1	No	No	No	Yes	2132	78	12707	Higher	5	1	0	1	1	1	4	1
42559	5	1	67	83513	41	2	Non-Hispanic White	Married/Living with Partner	1.3-3.5	> High school	21	moderate	No	8	0	0	0	0	0	0	1	600	0	114	64	75	1	101	215	6	6	55	1	No	No	No	No	2342	55	45696	Higher	5	0	0	0	0	0	0	0
42560	5	1	60	82477	59	1	Non-Hispanic White	Widowed/Divorced/Separated	1.3-3.5	> High school	22	mild	Yes	6	0	0	0	0	0	0	1	180	0	126	82	85	3	229	201	5	6	60	2	Yes	No	No	Yes	2754	52	39637	Lower	1	0	0	1	1	0	2	0
42562	5	1	71	12228	10	1	Mexican Americans	Widowed/Divorced/Separated	>3.5	< High school	17	mild	No	7	0	0	0	0	0	0	1	370	0	108	60	61	2	144	187	5	6	53	1	No	No	No	No	1155	64	23694	Higher	5	0	0	0	0	0	0	0
42566	5	1	63	72665	32	1	Non-Hispanic White	Married/Living with Partner	>3.5	> High school	32	heavy	Yes	5	0	125	0	1	125	1	2	600	1	123	79	105	5	476	258	7	6	26	1	Yes	No	No	No	1770	42	119394	Lower	2	1	0	1	1	1	4	1
42567	5	2	59	79783	62	1	Non-Hispanic White	Married/Living with Partner	>3.5	< High school	32	mild	No	7	0	0	0	0	0	0	1	240	0	145	85	102	4	395	212	5	6	45	1	Yes	No	No	Yes	2851	74	43184	Higher	5	1	0	1	1	0	3	1
42570	5	1	65	7660	10	2	Mexican Americans	Widowed/Divorced/Separated	1.3-3.5	< High school	17	mild	No	7	0	0	0	0	0	0	1	370	0	99	63	69	2	144	187	5	6	53	1	No	No	No	No	788	50	3296	Lower	1	0	0	0	0	0	0	0
42571	5	1	66	24673	24	2	Mexican Americans	Widowed/Divorced/Separated	<1.3	High school	38	moderate	No	6	1080	0	3	0	1080	3	4	180	0	113	71	120	1	83	134	3	6	44	1	No	No	No	No	1427	58	11796	Higher	8	1	0	0	0	0	1	0
42575	5	2	62	80330	41	2	Non-Hispanic White	Married/Living with Partner	>3.5	High school	27	heavy	Yes	7	0	180	0	1	180	1	3	360	0	81	57	88	1	104	163	4	5	70	2	No	No	No	Yes	1681	45	127355	Lower	3	1	0	0	0	0	1	0
42576	5	2	67	24497	28	1	Mexican Americans	Married/Living with Partner	<1.3	< High school	31	moderate	Yes	6	0	0	0	0	0	0	1	180	1	119	53	105	5	417	204	5	6	36	1	No	No	No	No	3207	70	36463	Higher	5	1	0	0	1	1	3	1
42577	5	2	74	25243	29	2	Non-Hispanic Black	Married/Living with Partner	1.3-3.5	> High school	39	moderate	No	4	60	150	1	5	210	6	4	720	1	163	96	112	2	198	191	5	6	36	1	Yes	No	No	No	2607	49	48154	Lower	4	1	0	1	1	1	4	1
42578	5	1	62	8751	69	2	Non-Hispanic Black	Widowed/Divorced/Separated	<1.3	< High school	32	never	No	8	0	0	0	0	0	0	1	120	1	123	54	99	4	336	170	4	6	29	1	Yes	Yes	No	Yes	388	78	10234	Higher	5	1	1	1	1	1	5	1
42580	5	1	63	34519	80	2	Non-Hispanic White	Never married	1.3-3.5	High school	23	never	No	5	0	0	0	0	0	0	1	420	1	122	39	86	4	324	187	5	6	34	1	Yes	No	No	No	1820	68	35612	Higher	5	1	0	1	1	1	4	1
42583	5	1	65	13538	15	2	Non-Hispanic Black	Widowed/Divorced/Separated	1.3-3.5	< High school	20	mild	No	7	0	0	0	0	0	0	1	60	0	109	61	63	0	42	190	5	6	75	2	No	No	No	No	2438	46	20302	Lower	1	0	0	0	0	0	0	0
42584	5	1	61	102738	48	1	Non-Hispanic White	Never married	>3.5	High school	29	heavy	Yes	3	0	0	0	0	0	0	1	180	0	118	79	113	1	87	209	5	6	80	2	No	No	No	No	2548	30	150332	Lower	1	1	0	0	0	0	1	0
42586	5	2	62	79128	52	1	Non-Hispanic White	Married/Living with Partner	>3.5	> High school	29	mild	Yes	6	0	40	0	2	40	2	2	660	1	112	72	103	2	177	193	5	6	38	1	Yes	No	No	No	1605	73	114571	Higher	6	1	0	1	1	1	4	1
42588	5	2	71	10826	10	2	Mexican Americans	Widowed/Divorced/Separated	1.3-3.5	< High school	15	mild	No	7	0	0	0	0	0	0	1	370	0	101	57	60	2	144	187	5	6	38	1	No	No	No	No	1257	67	4658	Higher	5	0	0	0	0	1	1	0
42590	5	1	71	30176	59	1	Non-Hispanic White	Married/Living with Partner	1.3-3.5	> High school	43	mild	Yes	5	0	0	0	0	0	0	1	180	1	143	69	136	5	468	209	5	6	35	1	Yes	Yes	No	Yes	1339	46	72746	Lower	1	1	1	1	1	1	5	1
42591	5	1	72	12600	68	2	Non-Hispanic Black	Never married	>3.5	> High school	24	moderate	No	7	240	0	2	0	240	2	3	120	0	131	71	87	2	173	257	7	6	60	2	Yes	No	No	No	2296	56	6621	Higher	7	1	0	1	1	0	3	1
42592	5	1	66	17218	53	2	Mexican Americans	Married/Living with Partner	1.3-3.5	High school	28	mild	Yes	7	0	0	0	0	0	0	1	360	1	111	71	93	1	119	213	6	6	42	1	No	No	No	No	2247	44	8119	Lower	1	1	0	0	0	0	1	0
42594	5	2	63	51940	64	1	Non-Hispanic White	Married/Living with Partner	>3.5	High school	34	heavy	Yes	8	0	60	0	3	60	3	2	240	1	128	75	120	3	250	250	6	6	54	1	Yes	No	No	No	3560	62	76545	Higher	6	1	0	1	1	0	3	1
42595	5	1	67	27134	18	1	Non-Hispanic White	Widowed/Divorced/Separated	<1.3	< High school	23	mild	No	8	0	0	0	0	0	0	1	480	0	106	70	83	3	235	217	6	5	47	1	No	No	No	No	2981	26	63768	Lower	1	0	0	0	1	0	1	0
42596	5	2	72	12818	59	2	Other Hispanic	Never married	1.3-3.5	< High school	32	never	No	6	0	0	0	0	0	0	1	60	1	125	77	102	2	145	208	5	6	43	1	No	No	No	No	975	57	6105	Higher	5	1	0	0	0	0	1	0
42598	5	2	61	15753	13	1	Other Hispanic	Widowed/Divorced/Separated	1.3-3.5	< High school	19	mild	No	7	120	300	2	5	420	7	4	300	0	103	52	71	1	49	129	3	6	66	2	No	No	No	No	2163	62	53676	Higher	8	0	0	0	0	0	0	0
42599	5	2	60	41939	67	2	Non-Hispanic White	Married/Living with Partner	1.3-3.5	High school	30	mild	Yes	7	0	0	0	0	0	0	1	120	0	117	75	95	1	103	207	5	5	64	2	No	No	No	Yes	1642	52	69081	Lower	1	1	0	0	0	0	1	0
42600	5	2	66	18848	44	2	Other Hispanic	Married/Living with Partner	<1.3	< High school	25	mild	No	7	0	0	0	0	0	0	1	30	0	98	73	87	1	70	186	5	6	52	1	No	No	No	No	1433	63	22772	Higher	5	1	0	0	0	0	1	0
42603	5	1	63	21013	80	1	Non-Hispanic White	Never married	1.3-3.5	> High school	35	mild	Yes	6	0	0	0	0	0	0	1	600	1	141	65	128	2	141	137	4	6	34	1	Yes	Yes	No	Yes	2313	63	20582	Higher	5	1	1	1	0	1	4	1
42604	5	2	70	109479	43	2	Non-Hispanic White	Married/Living with Partner	>3.5	> High school	26	mild	Yes	8	720	120	6	6	840	12	4	60	0	93	53	89	1	67	288	7	6	84	2	No	No	No	No	1658	43	59904	Lower	4	1	0	0	0	0	1	0
42605	5	1	66	17313	53	1	Mexican Americans	Married/Living with Partner	>3.5	> High school	31	mild	No	7	600	0	5	0	600	5	4	180	0	112	69	105	2	172	194	5	6	63	2	No	No	No	No	2607	67	8163	Higher	8	1	0	0	1	0	2	0
42612	5	2	68	28492	36	1	Other Hispanic	Widowed/Divorced/Separated	<1.3	< High school	28	never	No	7	0	0	0	0	0	0	1	180	0	123	73	98	2	177	204	5	7	46	1	No	No	No	No	1360	59	23099	Higher	5	1	1	0	1	0	3	1
42617	5	2	67	34539	71	1	Other race	Married/Living with Partner	1.3-3.5	> High school	23	mild	No	7	0	90	0	3	90	3	2	360	0	120	61	93	1	118	225	6	7	41	1	No	No	No	No	1441	45	35633	Lower	2	1	1	0	0	0	2	0
42621	5	1	67	25218	54	1	Non-Hispanic White	Married/Living with Partner	<1.3	High school	35	mild	No	6	0	0	0	0	0	0	1	180	1	118	63	111	3	296	150	4	6	33	1	Yes	Yes	No	Yes	2290	63	60793	Higher	5	1	1	1	1	1	5	1
42625	5	1	72	12371	10	1	Non-Hispanic Black	Widowed/Divorced/Separated	<1.3	< High school	21	mild	No	7	0	0	0	0	0	0	1	370	0	119	57	67	2	144	187	5	6	59	2	No	No	No	No	1484	35	18754	Lower	1	0	0	0	0	0	0	0
42626	5	2	68	23050	55	2	Non-Hispanic Black	Married/Living with Partner	>3.5	< High school	42	mild	Yes	6	0	45	0	3	45	3	2	360	1	117	59	121	1	52	230	6	6	96	2	Yes	No	No	Yes	1506	53	9974	Higher	6	1	1	1	0	0	3	1
42627	5	1	66	11071	80	1	Mexican Americans	Widowed/Divorced/Separated	<1.3	< High school	26	mild	Yes	12	0	0	0	0	0	0	1	300	0	161	62	88	1	96	198	5	14	54	1	Yes	Yes	Yes	Yes	1022	44	22089	Lower	1	0	1	1	0	0	2	0
42628	5	1	69	120767	41	1	Non-Hispanic White	Married/Living with Partner	>3.5	> High school	27	mild	No	8	0	90	0	3	90	3	2	480	0	115	75	96	1	130	182	5	6	36	1	No	No	No	No	2425	63	176712	Higher	6	1	0	0	0	1	2	0
42629	5	1	66	8151	60	2	Mexican Americans	Never married	<1.3	< High school	36	mild	No	6	0	0	0	0	0	0	1	360	1	123	56	111	2	140	194	5	7	43	1	Yes	Yes	No	Yes	1251	63	4412	Higher	5	1	1	1	0	0	3	1
42630	5	2	61	8969	11	2	Mexican Americans	Widowed/Divorced/Separated	<1.3	< High school	19	mild	No	7	0	0	0	0	0	0	1	370	0	104	67	68	2	144	187	5	6	44	1	No	No	No	No	1380	58	23309	Higher	5	0	0	0	0	0	0	0
42632	5	1	60	60046	65	2	Non-Hispanic White	Married/Living with Partner	>3.5	> High school	27	mild	No	7	0	150	0	5	150	5	4	180	1	161	92	94	2	171	225	6	6	56	1	Yes	No	No	Yes	1378	72	51065	Higher	8	1	0	1	1	0	3	1
42634	5	1	68	29597	22	2	Non-Hispanic Black	Widowed/Divorced/Separated	<1.3	High school	26	mild	Yes	5	0	60	0	2	60	2	2	300	0	104	57	95	1	70	171	4	5	43	1	No	No	No	No	1809	39	13399	Lower	2	1	0	0	0	0	1	0
42636	5	2	71	13174	55	1	Other Hispanic	Married/Living with Partner	>3.5	> High school	34	mild	No	6	0	0	0	0	0	0	1	540	1	123	69	119	2	182	227	6	7	38	1	Yes	No	No	No	2824	43	12418	Lower	1	1	1	1	1	1	5	1
42637	5	1	63	12683	17	1	Mexican Americans	Widowed/Divorced/Separated	>3.5	< High school	27	mild	No	8	480	90	4	3	570	7	4	30	0	114	69	84	1	54	152	4	5	47	1	No	No	No	No	1874	53	44368	Higher	8	0	0	0	0	0	0	0
42639	5	1	61	47353	64	1	Non-Hispanic White	Never married	>3.5	High school	30	moderate	Yes	6	0	230	0	4	230	4	4	180	1	145	75	125	4	385	172	4	6	37	1	No	No	No	No	2738	63	47482	Higher	8	1	0	1	1	1	4	1
42640	5	1	60	34985	79	2	Non-Hispanic White	Never married	1.3-3.5	> High school	25	mild	No	9	0	0	0	0	0	0	1	420	1	110	46	88	1	66	103	3	6	40	1	No	No	No	No	1351	65	57627	Higher	5	1	0	0	0	1	2	0
42641	5	1	61	80419	16	1	Non-Hispanic White	Widowed/Divorced/Separated	1.3-3.5	< High school	20	mild	No	9	1800	0	6	0	1800	6	4	480	0	100	59	68	1	80	160	4	6	60	2	No	No	No	No	2442	33	30593	Lower	4	0	0	0	0	0	0	0
42642	5	2	67	32881	58	2	Non-Hispanic White	Never married	1.3-3.5	> High school	35	mild	No	6	0	60	0	1	60	1	2	300	1	135	93	115	2	187	221	6	6	43	1	Yes	No	No	No	1673	70	72394	Higher	6	1	0	1	1	0	3	1
42645	5	1	68	13706	17	1	Other Hispanic	Widowed/Divorced/Separated	1.3-3.5	< High school	19	mild	No	6	0	0	0	0	0	0	1	540	0	113	73	64	2	144	187	5	6	53	1	No	No	No	No	1882	45	6539	Lower	1	0	0	0	0	0	0	0
42647	5	2	65	31154	48	1	Mexican Americans	Married/Living with Partner	>3.5	> High school	26	mild	No	7	0	0	0	0	0	0	1	720	0	115	76	89	3	274	216	6	5	35	1	No	No	No	No	2652	33	68384	Lower	1	0	0	0	1	1	2	0
42648	5	1	60	72431	44	1	Non-Hispanic White	Married/Living with Partner	<1.3	< High school	24	mild	No	7	0	360	0	4	360	4	4	90	0	113	74	92	2	175	232	6	5	41	1	No	No	No	No	4057	58	121567	Higher	8	1	0	0	1	0	2	0
42649	5	1	65	26846	49	2	Non-Hispanic Black	Never married	<1.3	> High school	42	moderate	Yes	6	0	0	0	0	0	0	1	300	1	119	75	118	2	158	222	6	6	43	1	Yes	Yes	No	No	2039	49	18112	Lower	1	1	1	1	1	0	4	1
42651	5	1	60	9299	76	1	Non-Hispanic White	Never married	<1.3	High school	30	moderate	Yes	5	0	0	0	0	0	0	1	420	1	122	63	107	4	363	169	4	6	37	1	No	No	No	Yes	3006	49	7908	Lower	1	1	0	0	1	1	3	1
42652	5	2	67	106896	49	1	Non-Hispanic White	Married/Living with Partner	>3.5	< High school	35	mild	Yes	7	0	0	0	0	0	0	1	120	1	153	89	109	2	192	191	5	6	40	1	Yes	No	No	No	3087	43	51372	Lower	1	1	1	1	1	1	5	1
42654	5	2	72	19980	25	2	Mexican Americans	Widowed/Divorced/Separated	<1.3	< High school	21	never	No	8	0	0	0	0	0	0	1	180	0	108	71	80	2	158	216	6	6	41	1	No	No	No	No	758	47	8918	Lower	1	0	0	0	1	0	1	0
42656	5	2	71	13269	55	2	Mexican Americans	Married/Living with Partner	>3.5	High school	36	mild	No	6	840	0	7	0	840	7	4	540	1	131	61	109	3	227	163	4	6	40	1	Yes	No	No	No	1928	49	31726	Lower	4	1	0	1	1	1	4	1
42657	5	1	72	21169	44	2	Other Hispanic	Never married	>3.5	> High school	31	heavy	No	5	0	0	0	0	0	0	1	600	0	133	79	99	1	107	166	4	6	58	2	No	No	No	No	1890	50	25576	Lower	1	1	0	1	0	0	2	0
42658	5	1	72	7187	60	2	Other Hispanic	Never married	1.3-3.5	> High school	28	never	Yes	5	0	0	0	0	0	0	1	600	0	105	67	91	2	142	228	6	6	73	2	No	No	No	No	2641	73	14340	Higher	5	1	0	0	0	0	1	0
42659	5	1	69	24272	40	1	Mexican Americans	Married/Living with Partner	1.3-3.5	< High school	29	heavy	No	8	0	0	0	0	0	0	1	120	0	108	77	100	2	143	219	6	6	45	1	No	No	No	No	2299	53	11560	Higher	5	1	0	0	0	0	1	0
42664	5	1	68	22312	53	1	Non-Hispanic Black	Married/Living with Partner	1.3-3.5	> High school	22	mild	Yes	6	0	0	0	0	0	0	1	480	0	115	80	95	1	59	135	3	5	54	1	Yes	No	Yes	Yes	2922	44	26934	Lower	1	1	0	1	0	0	2	0
42665	5	2	60	41120	75	2	Non-Hispanic White	Married/Living with Partner	1.3-3.5	< High school	33	never	No	7	0	0	0	0	0	0	1	120	1	119	66	104	3	239	187	5	6	39	1	Yes	Yes	No	Yes	1882	53	22257	Higher	5	1	1	1	1	1	5	1
42666	5	2	72	13328	78	1	Non-Hispanic Black	Never married	<1.3	< High school	38	never	Yes	5	0	0	0	0	0	0	1	960	1	140	65	123	1	108	145	4	6	51	1	Yes	Yes	No	No	1922	63	36767	Higher	5	1	1	1	0	0	3	1
42668	5	2	63	62187	65	2	Non-Hispanic White	Married/Living with Partner	>3.5	High school	22	moderate	No	7	0	0	0	0	0	0	1	720	1	137	73	83	3	285	205	5	5	45	1	Yes	No	No	No	2243	54	42769	Higher	5	0	0	1	1	0	2	0
42670	5	1	63	62009	62	2	Non-Hispanic White	Married/Living with Partner	1.3-3.5	High school	29	never	Yes	7	0	180	0	3	180	3	4	600	1	169	62	101	2	144	148	4	6	39	1	Yes	No	No	No	2013	62	52735	Higher	8	1	0	1	0	1	3	1
42672	5	2	60	9846	64	2	Non-Hispanic Black	Never married	1.3-3.5	< High school	22	mild	Yes	6	0	0	0	0	0	0	1	300	0	150	74	89	0	35	196	5	6	66	2	Yes	No	No	Yes	2105	32	6698	Lower	1	1	0	1	0	0	2	0
42673	5	2	67	12094	65	2	Non-Hispanic Black	Married/Living with Partner	>3.5	< High school	28	never	No	5	0	0	0	0	0	0	1	480	0	119	66	88	2	144	187	5	4	53	1	Yes	No	No	Yes	1440	57	19750	Higher	5	1	0	1	0	0	2	0
42674	5	1	65	20739	80	1	Non-Hispanic White	Married/Living with Partner	>3.5	> High school	28	mild	Yes	8	0	0	0	0	0	0	1	180	0	112	58	107	1	99	144	4	6	58	2	Yes	No	No	Yes	1616	79	20314	Higher	5	1	0	1	0	0	2	0
42676	5	1	70	60876	38	2	Non-Hispanic White	Married/Living with Partner	>3.5	> High school	27	moderate	Yes	10	120	180	1	3	300	4	4	720	0	119	83	93	2	158	242	6	6	75	2	No	No	No	No	2053	64	29527	Higher	8	1	0	0	1	0	2	0
42677	5	1	67	62323	12	2	Non-Hispanic White	Widowed/Divorced/Separated	1.3-3.5	< High school	23	mild	No	7	1800	0	5	0	1800	5	4	600	0	117	61	84	1	60	131	3	6	41	1	No	No	No	No	1333	73	23709	Higher	8	0	0	0	0	0	0	0
42678	5	1	65	23658	50	2	Other race	Married/Living with Partner	<1.3	< High school	27	never	No	10	0	0	0	0	0	0	1	480	1	115	72	98	3	261	266	7	6	42	1	No	No	No	No	875	70	11369	Higher	5	1	0	0	1	0	2	0
42679	5	2	61	23857	37	2	Other Hispanic	Married/Living with Partner	<1.3	High school	41	moderate	Yes	4	0	0	0	0	0	0	1	300	1	128	71	111	2	134	176	5	7	43	1	Yes	No	No	Yes	1733	36	11406	Lower	1	1	1	1	0	0	3	1
42680	5	1	71	24260	39	2	Mexican Americans	Married/Living with Partner	<1.3	< High school	26	heavy	No	8	0	0	0	0	0	0	1	240	1	126	73	90	1	70	199	5	7	44	1	No	No	No	No	2574	52	11599	Higher	5	1	1	0	0	0	2	0
42682	5	2	62	25965	80	1	Non-Hispanic White	Married/Living with Partner	1.3-3.5	< High school	26	mild	No	5	0	0	0	0	0	0	1	300	0	159	57	100	2	215	167	4	6	43	1	No	No	No	Yes	2229	55	97635	Higher	5	1	0	1	1	0	3	1
42683	5	1	70	22783	75	1	Non-Hispanic White	Married/Living with Partner	>3.5	> High school	34	mild	Yes	9	0	0	0	0	0	0	1	60	1	145	80	119	9	798	276	7	6	21	1	No	No	No	No	1610	47	21690	Lower	1	1	0	1	1	1	4	1
42684	5	2	64	15986	16	1	Non-Hispanic Black	Widowed/Divorced/Separated	<1.3	< High school	19	mild	No	7	900	240	5	2	1140	7	4	360	0	98	72	64	0	28	148	4	5	83	2	No	No	No	No	2302	43	8135	Lower	4	0	0	0	0	0	0	0
42685	5	2	67	31761	23	1	Non-Hispanic Black	Widowed/Divorced/Separated	1.3-3.5	> High school	34	moderate	Yes	5	0	60	0	1	60	1	2	480	1	122	69	106	2	186	227	6	5	33	1	No	No	No	No	1991	41	62870	Lower	2	1	0	0	1	1	3	1
42686	5	2	66	107617	49	2	Non-Hispanic White	Married/Living with Partner	>3.5	> High school	33	mild	Yes	7	0	0	0	0	0	0	1	660	1	128	77	100	2	166	211	5	6	59	2	No	Borderline	No	Yes	1858	49	51719	Lower	1	1	0	0	1	0	2	0
42687	5	1	68	28440	46	2	Non-Hispanic Black	Married/Living with Partner	>3.5	> High school	23	mild	No	8	0	0	0	0	0	0	1	120	0	107	69	80	1	61	174	5	5	70	2	No	No	No	No	1394	53	55377	Higher	5	0	0	0	0	0	0	0
42688	5	1	73	28923	17	2	Non-Hispanic White	Widowed/Divorced/Separated	1.3-3.5	< High school	20	mild	No	8	0	0	0	0	0	0	1	600	0	97	58	73	2	144	187	5	6	53	1	No	No	No	No	1883	55	13843	Higher	5	0	0	0	0	0	0	0
42692	5	1	65	13578	63	2	Mexican Americans	Married/Living with Partner	1.3-3.5	< High school	31	heavy	No	5	0	0	0	0	0	0	1	240	0	106	75	112	1	120	224	6	6	55	1	No	No	No	No	732	43	26138	Lower	1	1	0	0	0	0	1	0
42693	5	1	60	93456	49	1	Non-Hispanic White	Married/Living with Partner	>3.5	> High school	24	mild	No	8	540	60	3	1	600	4	4	180	0	119	73	88	1	87	199	5	5	45	1	No	No	No	No	2403	69	70041	Higher	8	0	0	0	0	0	0	0
42696	5	2	61	12353	78	1	Non-Hispanic White	Married/Living with Partner	1.3-3.5	High school	29	mild	Yes	8	0	60	0	6	60	6	2	210	1	111	51	104	2	183	110	3	6	25	1	No	Yes	No	Yes	1334	63	12744	Higher	6	1	1	0	1	1	4	1
42697	5	1	62	10679	15	1	Non-Hispanic Black	Widowed/Divorced/Separated	1.3-3.5	< High school	25	mild	No	7	630	458	7	7	1088	14	4	660	0	101	73	82	1	47	108	3	6	42	1	No	No	No	No	2164	38	21527	Lower	4	0	0	0	0	0	0	0
42698	5	1	68	13066	57	2	Other Hispanic	Married/Living with Partner	>3.5	High school	26	mild	Yes	4	0	0	0	0	0	0	1	480	1	119	66	88	1	105	202	5	6	72	2	No	Yes	No	Yes	1593	33	36155	Lower	1	1	1	0	0	0	2	0
42699	5	2	63	18536	62	1	Non-Hispanic White	Widowed/Divorced/Separated	<1.3	< High school	37	never	No	7	0	45	0	3	45	3	2	240	1	135	72	124	2	144	187	5	6	37	1	Yes	Borderline	No	No	2118	38	31414	Lower	2	1	0	1	0	1	3	1
42700	5	2	69	41825	64	1	Other race	Never married	1.3-3.5	> High school	28	mild	No	7	1260	0	7	0	1260	7	4	180	0	157	62	103	1	84	239	6	6	65	2	No	No	No	No	2159	68	61639	Higher	8	1	0	1	0	0	2	0
42701	5	1	68	19832	25	2	Other Hispanic	Widowed/Divorced/Separated	<1.3	> High school	20	heavy	No	7	600	120	5	2	720	7	4	420	0	113	72	74	1	56	157	4	4	64	2	No	No	No	No	1738	56	64076	Higher	8	0	0	0	0	0	0	0
42702	5	1	67	20784	70	2	Non-Hispanic White	Never married	<1.3	High school	36	moderate	Yes	7	0	0	0	0	0	0	1	360	1	134	47	108	1	73	159	4	6	52	1	Yes	No	No	No	1631	45	17675	Lower	1	1	0	1	0	0	2	0
42704	5	1	65	18408	45	1	Mexican Americans	Married/Living with Partner	1.3-3.5	< High school	25	never	No	8	0	0	0	0	0	0	1	180	0	119	69	93	1	84	173	4	5	49	1	No	No	No	No	3176	41	22017	Lower	1	1	0	0	0	0	1	0
42705	5	1	59	22837	54	2	Non-Hispanic Black	Married/Living with Partner	>3.5	> High school	41	mild	No	6	0	60	0	3	60	3	2	240	1	141	79	124	2	164	208	5	6	60	2	Yes	No	No	No	2173	45	9882	Lower	2	1	0	1	1	0	3	1
42708	5	2	71	16101	13	1	Non-Hispanic Black	Widowed/Divorced/Separated	>3.5	< High school	19	mild	No	7	720	0	3	0	720	3	4	480	0	100	59	67	2	144	187	5	6	53	1	No	No	No	No	1536	48	5854	Lower	4	0	0	0	0	0	0	0
42710	5	2	71	94973	29	1	Non-Hispanic White	Widowed/Divorced/Separated	>3.5	> High school	29	mild	No	8	0	0	0	0	0	0	1	360	1	123	71	100	3	227	174	5	6	32	1	No	No	No	No	2557	48	75251	Lower	1	1	0	0	1	1	3	1
42712	5	1	59	11112	63	2	Non-Hispanic Black	Married/Living with Partner	>3.5	> High school	27	never	No	7	480	240	4	4	720	8	4	120	0	123	77	87	1	68	204	5	5	58	2	No	No	No	No	1056	67	7560	Higher	8	1	0	0	0	0	1	0
42713	5	1	59	26178	39	2	Non-Hispanic Black	Married/Living with Partner	>3.5	> High school	37	never	No	6	0	0	0	0	0	0	1	300	0	127	63	115	1	74	214	6	6	70	2	No	No	No	No	1611	47	51033	Lower	1	1	0	0	0	0	1	0
42715	5	2	62	80492	51	1	Non-Hispanic White	Married/Living with Partner	>3.5	> High school	38	moderate	Yes	7	0	20	0	1	20	1	2	960	0	122	84	126	4	347	224	6	6	54	1	No	No	No	Yes	3159	48	44043	Lower	2	1	0	0	1	0	2	0
42717	5	2	60	33472	47	1	Non-Hispanic White	Married/Living with Partner	<1.3	< High school	24	mild	Yes	9	0	0	0	0	0	0	1	360	0	119	61	101	2	144	187	5	6	53	1	Yes	Yes	No	Yes	846	36	55765	Lower	1	1	1	1	0	0	3	1
42720	5	2	64	10350	10	2	Non-Hispanic Black	Widowed/Divorced/Separated	<1.3	< High school	26	mild	No	7	0	0	0	0	0	0	1	370	0	119	66	85	2	144	187	5	6	33	1	No	No	No	No	1675	38	10139	Lower	1	0	0	0	0	1	1	0
42723	5	1	65	62556	24	1	Mexican Americans	Married/Living with Partner	1.3-3.5	< High school	27	heavy	No	8	0	0	0	0	0	0	1	180	0	117	74	90	1	122	216	6	6	49	1	No	No	No	No	1458	65	50715	Higher	5	1	0	0	0	0	1	0
42724	5	1	70	60876	32	2	Non-Hispanic White	Married/Living with Partner	>3.5	> High school	20	moderate	No	8	0	90	0	2	90	2	2	180	0	101	69	69	1	123	157	4	6	59	2	No	No	No	No	1586	72	112077	Higher	6	0	0	0	0	0	0	0
42726	5	1	65	15971	32	2	Mexican Americans	Married/Living with Partner	<1.3	< High school	25	never	No	7	0	0	0	0	0	0	1	480	0	131	78	86	2	152	179	5	6	28	1	No	No	No	No	1983	46	12948	Lower	1	1	0	1	1	1	4	1
42727	5	1	71	36352	26	1	Other Hispanic	Widowed/Divorced/Separated	1.3-3.5	High school	22	heavy	Yes	6	0	120	0	2	120	2	2	600	0	127	55	85	5	414	182	5	6	49	1	No	No	No	No	3100	42	16226	Lower	2	0	0	0	1	0	1	0
42728	5	2	67	25532	43	2	Non-Hispanic Black	Married/Living with Partner	>3.5	> High school	43	moderate	No	6	0	0	0	0	0	0	1	180	0	111	69	123	2	144	187	5	6	54	1	Yes	No	No	No	1462	62	42915	Higher	5	1	0	1	0	0	2	0
42729	5	2	74	31147	11	1	Non-Hispanic White	Widowed/Divorced/Separated	1.3-3.5	< High school	16	mild	No	7	0	0	0	0	0	0	1	370	0	93	15	62	2	144	187	5	6	70	2	No	No	No	No	1712	48	21429	Lower	1	0	0	0	0	0	0	0
42736	5	1	66	10457	61	1	Mexican Americans	Married/Living with Partner	<1.3	< High school	28	mild	No	8	0	0	0	0	0	0	1	120	0	173	80	100	2	185	267	7	6	45	1	Yes	No	No	No	1635	57	15726	Higher	5	1	0	1	1	0	3	1
42737	5	1	61	14981	14	2	Non-Hispanic Black	Widowed/Divorced/Separated	<1.3	< High school	36	mild	No	7	1680	240	7	4	1920	11	4	480	0	115	72	105	0	31	131	3	6	42	1	No	No	No	No	962	34	30198	Lower	4	1	0	0	0	0	1	0
42738	5	1	66	10465	75	1	Mexican Americans	Never married	<1.3	High school	23	never	No	9	300	0	5	0	300	5	4	30	0	130	55	92	2	200	221	6	6	46	1	No	No	No	No	1327	75	15738	Higher	8	1	0	1	1	0	3	1
42740	5	2	62	36761	73	1	Non-Hispanic White	Married/Living with Partner	1.3-3.5	> High school	28	mild	No	8	0	120	0	4	120	4	2	600	1	153	93	106	3	246	231	6	7	38	1	Yes	No	No	No	2119	73	19898	Higher	6	1	1	1	1	1	5	1
42741	5	2	64	11356	58	1	Mexican Americans	Married/Living with Partner	>3.5	> High school	23	moderate	Yes	7	0	180	0	1	180	1	3	360	0	125	87	80	1	84	182	5	5	70	2	Yes	No	No	Yes	2554	61	5354	Higher	7	0	0	1	0	0	1	0
42743	5	1	62	24316	34	1	Other Hispanic	Married/Living with Partner	<1.3	< High school	31	heavy	No	8	240	210	1	7	450	8	4	120	0	123	73	98	3	248	208	5	6	31	1	No	No	No	No	4988	61	10854	Higher	8	1	0	0	1	1	3	1
42744	5	1	71	34071	23	1	Mexican Americans	Married/Living with Partner	1.3-3.5	< High school	26	heavy	Yes	10	240	120	2	2	360	4	4	240	0	133	67	93	1	130	180	5	6	31	1	No	No	No	No	1841	38	88322	Lower	4	1	0	1	0	1	3	1
42745	5	1	66	16957	51	2	Mexican Americans	Married/Living with Partner	1.3-3.5	> High school	41	never	No	7	0	0	0	0	0	0	1	120	1	119	60	121	1	94	163	4	7	58	2	Yes	Yes	No	No	1135	52	8076	Higher	5	1	1	1	0	0	3	1
42746	5	1	60	60607	69	2	Non-Hispanic White	Married/Living with Partner	>3.5	> High school	21	mild	No	8	160	0	4	0	160	4	4	300	1	111	68	81	2	166	240	6	5	50	1	No	No	No	Yes	1158	76	99831	Higher	8	0	0	0	1	0	1	0
42750	5	1	60	67170	23	2	Non-Hispanic White	Widowed/Divorced/Separated	1.3-3.5	High school	26	mild	No	7	0	60	0	2	60	2	2	360	0	108	75	84	3	238	269	7	6	39	1	No	No	No	No	1967	41	110364	Lower	2	0	0	0	1	1	2	0
42751	5	1	67	28547	76	1	Non-Hispanic White	Married/Living with Partner	>3.5	High school	35	mild	Yes	5	0	0	0	0	0	0	1	240	1	139	57	117	2	166	168	4	8	43	1	Yes	Yes	Yes	No	1896	47	15451	Lower	1	1	1	1	1	0	4	1
42753	5	1	65	26846	43	2	Non-Hispanic Black	Widowed/Divorced/Separated	>3.5	> High school	29	mild	Yes	8	80	40	4	4	120	8	2	300	0	116	83	89	1	111	181	5	6	59	2	Yes	No	No	Yes	1846	32	11617	Lower	2	1	0	1	0	0	2	0
42756	5	2	66	18146	12	2	Non-Hispanic Black	Widowed/Divorced/Separated	>3.5	< High school	18	mild	No	7	720	0	4	0	720	4	4	420	0	92	63	67	1	48	203	5	6	69	2	No	No	No	No	1865	81	6598	Higher	8	0	0	0	0	0	0	0
42760	5	2	71	96945	43	1	Non-Hispanic White	Married/Living with Partner	1.3-3.5	< High school	28	mild	Yes	8	0	0	0	0	0	0	1	300	0	119	78	99	2	197	166	4	6	54	1	No	No	No	No	2009	60	161512	Higher	5	1	0	0	1	0	2	0
42761	5	1	62	5554	62	1	Other Hispanic	Married/Living with Partner	1.3-3.5	High school	35	mild	Yes	8	0	0	0	0	0	0	1	420	1	112	79	118	4	338	169	4	6	25	1	No	No	No	No	1996	59	3848	Higher	5	1	0	0	1	1	3	1
42763	5	1	67	20348	46	1	Non-Hispanic Black	Married/Living with Partner	1.3-3.5	< High school	20	mild	Yes	5	0	0	0	0	0	0	1	360	0	126	71	76	1	103	275	7	4	94	2	Yes	No	No	No	2066	32	34202	Lower	1	0	0	1	0	0	1	0
42764	5	2	64	11230	68	2	Non-Hispanic Black	Never married	<1.3	< High school	24	heavy	Yes	5	180	0	3	0	180	3	4	240	0	112	63	81	1	59	155	4	6	93	2	Yes	No	No	Yes	627	42	23075	Lower	4	0	0	1	0	0	1	0
42766	5	1	60	82477	51	1	Non-Hispanic White	Married/Living with Partner	1.3-3.5	> High school	25	mild	No	7	1260	0	7	0	1260	7	4	120	0	115	75	79	1	50	190	5	6	87	2	No	No	No	No	2256	82	119810	Higher	8	0	0	0	0	0	0	0
42767	5	1	64	60100	17	1	Non-Hispanic White	Widowed/Divorced/Separated	1.3-3.5	< High school	23	mild	No	7	420	180	7	2	600	9	4	540	0	112	61	77	1	66	160	4	6	51	1	No	No	No	No	1988	49	114763	Lower	4	0	1	0	0	0	1	0
42768	5	2	62	24081	80	1	Non-Hispanic White	Never married	1.3-3.5	< High school	43	mild	No	6	0	0	0	0	0	0	1	900	1	111	63	140	2	148	192	5	6	44	1	No	No	No	No	2012	60	39666	Higher	5	1	1	0	0	0	2	0
42769	5	2	62	36089	73	2	Non-Hispanic White	Never married	1.3-3.5	> High school	27	mild	Yes	5	0	80	0	2	80	2	2	360	1	145	71	96	1	84	329	9	6	64	2	Yes	No	No	Yes	1594	71	61162	Higher	6	1	0	1	0	0	2	0
42770	5	1	62	22394	24	1	Other Hispanic	Widowed/Divorced/Separated	<1.3	High school	25	mild	No	8	0	0	0	0	0	0	1	300	0	123	61	82	1	80	165	4	6	67	2	No	No	No	No	2154	44	33332	Lower	1	0	0	0	0	0	0	0
42771	5	1	63	20527	54	1	Non-Hispanic Black	Married/Living with Partner	1.3-3.5	< High school	23	mild	Yes	7	0	0	0	0	0	0	1	360	0	155	89	85	1	61	165	4	6	104	3	No	No	No	No	1989	30	24779	Lower	1	0	0	1	0	0	1	0
42775	5	1	70	51290	16	2	Non-Hispanic White	Widowed/Divorced/Separated	>3.5	< High school	20	mild	No	11	540	120	3	2	660	5	4	600	0	113	51	74	1	91	150	4	6	49	1	No	No	No	No	2080	37	41480	Lower	4	0	0	0	0	0	0	0
42776	5	1	64	75894	14	1	Non-Hispanic White	Widowed/Divorced/Separated	>3.5	< High school	20	mild	No	7	0	60	0	1	60	1	2	420	0	87	60	89	2	144	187	5	6	53	1	No	No	No	No	2244	45	36323	Lower	2	0	0	0	0	0	0	0
42777	5	2	72	11707	10	1	Mexican Americans	Widowed/Divorced/Separated	<1.3	< High school	25	mild	No	7	0	0	0	0	0	0	1	370	0	93	49	87	2	144	187	5	6	62	2	No	No	No	No	2420	50	9511	Lower	1	0	0	0	0	0	0	0
42778	5	2	68	16050	16	2	Other race	Widowed/Divorced/Separated	>3.5	< High school	20	mild	No	7	720	135	4	3	855	7	4	600	0	105	63	72	1	45	165	4	6	61	2	No	No	No	No	1645	33	19122	Lower	4	0	0	0	0	0	0	0
42779	5	1	59	26967	35	1	Mexican Americans	Married/Living with Partner	1.3-3.5	< High school	25	heavy	Yes	8	1200	75	5	5	1275	10	4	120	0	113	61	89	1	66	194	5	6	51	1	No	No	No	No	2341	49	12037	Lower	4	0	0	0	0	0	0	0
42781	5	2	60	70921	39	1	Non-Hispanic White	Married/Living with Partner	>3.5	> High school	30	heavy	Yes	7	0	0	0	0	0	0	1	540	1	129	89	104	2	160	255	7	6	68	2	No	No	No	No	4229	33	56194	Lower	1	1	0	1	1	0	3	1
42784	5	2	59	22790	11	1	Non-Hispanic White	Widowed/Divorced/Separated	<1.3	< High school	31	mild	No	7	0	0	0	0	0	0	1	370	0	109	79	97	2	144	187	5	6	25	1	No	No	No	No	2518	55	52646	Higher	5	1	0	0	0	1	2	0
42785	5	1	69	23583	22	2	Other Hispanic	Married/Living with Partner	1.3-3.5	> High school	28	heavy	Yes	6	0	420	0	7	420	7	4	240	1	117	71	95	2	192	226	6	5	45	1	No	No	No	No	1877	49	76195	Lower	4	1	0	0	1	0	2	0
42787	5	1	71	103634	35	2	Non-Hispanic White	Widowed/Divorced/Separated	1.3-3.5	> High school	27	mild	No	7	0	0	0	0	0	0	1	300	0	110	69	85	1	97	192	5	5	46	1	No	No	No	No	1739	33	82114	Lower	1	0	0	0	0	0	0	0
42788	5	1	70	28257	71	2	Non-Hispanic White	Married/Living with Partner	>3.5	> High school	34	mild	Yes	8	1200	0	5	0	1200	5	4	360	1	127	60	123	2	208	175	5	6	54	1	Yes	No	No	No	1360	49	28333	Lower	4	1	0	1	1	0	3	1
42789	5	1	61	19079	11	1	Non-Hispanic White	Widowed/Divorced/Separated	<1.3	< High school	20	mild	No	7	0	0	0	0	0	0	1	370	0	104	59	67	2	144	187	5	6	58	2	No	No	No	No	2189	55	44074	Higher	5	0	0	0	0	0	0	0
42790	5	2	59	86851	32	1	Non-Hispanic White	Never married	1.3-3.5	< High school	22	heavy	Yes	5	0	0	0	0	0	0	1	240	0	113	68	81	2	138	166	4	6	37	1	No	No	No	No	4006	35	146549	Lower	1	0	0	0	0	1	1	0
42794	5	2	66	107183	26	1	Non-Hispanic White	Widowed/Divorced/Separated	>3.5	High school	24	heavy	Yes	6	0	0	0	0	0	0	1	240	0	119	66	93	1	131	154	4	6	46	1	No	No	No	No	3640	39	335267	Lower	1	1	0	0	0	0	1	0
42795	5	1	59	13028	76	2	Non-Hispanic Black	Never married	<1.3	High school	25	never	No	8	0	0	0	0	0	0	1	60	0	145	66	86	2	144	187	5	6	53	1	Yes	Yes	No	Yes	880	57	14959	Higher	5	1	1	1	0	0	3	1
42796	5	2	63	11168	10	2	Mexican Americans	Widowed/Divorced/Separated	1.3-3.5	< High school	17	mild	No	7	0	0	0	0	0	0	1	370	0	102	55	66	2	144	187	5	6	35	1	No	No	No	No	1222	48	29025	Lower	1	0	0	0	0	1	1	0
42797	5	2	60	37779	35	2	Non-Hispanic White	Married/Living with Partner	1.3-3.5	> High school	27	mild	No	6	600	30	5	1	630	6	4	120	0	94	58	89	1	49	200	5	5	72	2	No	No	No	No	1844	62	63747	Higher	8	1	0	0	0	0	1	0
42798	5	1	61	24781	19	1	Non-Hispanic White	Widowed/Divorced/Separated	<1.3	< High school	23	mild	No	5	479	65	3	1	545	4	4	370	0	123	53	88	1	72	152	4	5	44	1	No	No	No	No	2459	46	9427	Lower	4	0	0	0	0	0	0	0
42799	5	2	64	4945	63	1	Mexican Americans	Married/Living with Partner	<1.3	< High school	28	mild	Yes	6	0	0	0	0	0	0	1	120	1	121	56	99	5	404	161	4	6	20	1	Yes	No	No	No	1788	61	11415	Higher	5	1	0	1	1	1	4	1
42801	5	2	63	96357	50	2	Non-Hispanic White	Married/Living with Partner	1.3-3.5	High school	26	mild	Yes	10	0	0	0	0	0	0	1	180	1	129	76	99	1	105	187	5	6	34	1	No	No	No	No	1432	55	52724	Higher	5	1	0	0	0	1	2	0
42802	5	2	70	7296	62	1	Mexican Americans	Married/Living with Partner	>3.5	High school	37	mild	No	6	0	0	0	0	0	0	1	660	0	121	71	124	1	116	180	5	5	58	2	Yes	No	No	No	2916	57	5239	Higher	5	1	0	1	0	0	2	0
42804	5	2	62	62589	19	2	Non-Hispanic White	Widowed/Divorced/Separated	1.3-3.5	> High school	24	mild	No	8	300	60	5	3	360	8	4	420	0	95	61	76	1	77	158	4	6	60	2	No	No	No	No	1113	48	202453	Lower	4	0	0	0	0	0	0	0
42806	5	1	60	18581	36	2	Other Hispanic	Married/Living with Partner	>3.5	> High school	26	moderate	No	8	0	225	0	5	225	5	4	360	0	114	83	95	2	136	226	6	5	70	2	No	No	No	Yes	2934	55	8294	Higher	8	1	0	0	0	0	1	0
42807	5	2	66	13920	16	1	Mexican Americans	Widowed/Divorced/Separated	<1.3	< High school	18	mild	No	12	0	0	0	0	0	0	1	480	0	109	60	69	1	91	125	3	6	44	1	No	No	No	No	2815	40	29299	Lower	1	0	0	0	0	0	0	0
42809	5	2	69	21067	27	1	Mexican Americans	Married/Living with Partner	1.3-3.5	< High school	30	mild	No	8	480	0	2	0	480	2	3	120	0	108	57	94	4	316	235	6	5	35	1	No	No	No	No	1136	45	54170	Lower	3	1	0	0	1	1	3	1
42813	5	2	62	13045	80	1	Non-Hispanic White	Married/Living with Partner	1.3-3.5	> High school	24	mild	No	6	0	300	0	5	300	5	4	240	0	132	70	95	0	40	192	5	5	69	2	Yes	No	No	No	1765	61	8972	Higher	8	1	0	1	0	0	2	0
42814	5	1	68	13036	80	2	Non-Hispanic Black	Never married	1.3-3.5	High school	32	mild	No	4	0	0	0	0	0	0	1	480	1	181	69	101	1	87	195	5	6	83	2	Yes	No	Yes	Yes	1200	53	6851	Higher	5	1	0	1	0	0	2	0
42816	5	1	64	36049	31	2	Non-Hispanic White	Married/Living with Partner	<1.3	High school	28	mild	Yes	2	0	0	0	0	0	0	1	540	0	103	56	91	1	110	186	5	5	40	1	No	No	No	No	1478	39	147402	Lower	1	1	0	0	0	1	2	0
42817	5	2	71	13174	51	1	Mexican Americans	Married/Living with Partner	>3.5	High school	26	mild	Yes	6	0	0	0	0	0	0	1	840	1	145	79	107	2	197	174	5	12	47	1	Yes	Yes	No	No	1245	61	36694	Higher	5	1	1	1	1	0	4	1
42820	5	2	71	61190	68	1	Non-Hispanic White	Married/Living with Partner	1.3-3.5	< High school	20	mild	Yes	7	0	240	0	4	240	4	4	300	0	139	76	87	1	113	156	4	6	49	1	No	No	No	No	1933	62	58255	Higher	8	0	0	1	0	0	1	0
42822	5	1	64	26943	39	1	Non-Hispanic White	Married/Living with Partner	<1.3	> High school	31	mild	Yes	8	0	600	0	5	600	5	4	240	0	104	68	105	2	196	203	5	5	40	1	No	No	No	No	2421	54	49603	Higher	8	1	0	0	1	1	3	1
42824	5	2	70	13949	29	2	Mexican Americans	Married/Living with Partner	1.3-3.5	High school	29	moderate	No	7	0	0	0	0	0	0	1	480	0	102	65	104	1	86	153	4	6	35	1	No	No	No	No	1528	56	35867	Higher	5	1	0	0	0	1	2	0
42825	5	2	62	47869	61	1	Non-Hispanic White	Married/Living with Partner	1.3-3.5	High school	28	heavy	Yes	8	0	0	0	0	0	0	1	360	1	149	65	94	7	664	217	6	7	32	1	Yes	No	No	Yes	3392	54	40709	Higher	5	1	1	1	1	1	5	1
42827	5	2	70	10803	69	2	Mexican Americans	Married/Living with Partner	>3.5	> High school	29	mild	No	7	0	225	0	5	225	5	4	300	0	129	61	110	2	136	253	7	6	70	2	No	No	No	No	1078	86	19994	Higher	8	1	0	0	0	0	1	0
42830	5	1	68	12700	65	2	Non-Hispanic Black	Never married	1.3-3.5	< High school	39	mild	Yes	8	0	0	0	0	0	0	1	480	1	119	66	127	2	135	208	5	10	44	1	Yes	Yes	No	Yes	653	67	20740	Higher	5	1	1	1	0	0	3	1
42832	5	2	69	40917	15	1	Other race	Widowed/Divorced/Separated	>3.5	< High school	16	mild	No	7	0	0	0	0	0	0	1	370	0	119	66	88	1	79	147	4	6	50	1	No	No	No	No	2375	45	33091	Lower	1	0	0	0	0	0	0	0
42833	5	2	63	60214	65	2	Non-Hispanic White	Never married	>3.5	> High school	32	mild	No	8	0	270	0	6	270	6	4	480	1	128	82	102	3	308	236	6	6	36	1	No	No	No	Yes	2281	51	51208	Lower	4	1	0	0	1	1	3	1
42834	5	2	63	119314	45	1	Non-Hispanic White	Married/Living with Partner	>3.5	> High school	37	mild	No	6	0	40	0	2	40	2	2	360	1	115	80	127	1	129	146	4	6	38	1	No	No	No	No	1975	57	304502	Higher	6	1	0	0	0	1	2	0
42835	5	2	59	57203	64	1	Non-Hispanic White	Never married	1.3-3.5	< High school	27	mild	Yes	8	0	0	0	0	0	0	1	300	0	128	77	106	1	75	168	4	6	59	2	Yes	No	No	Yes	2219	57	56031	Higher	5	1	0	1	0	0	2	0
42837	5	1	69	12890	13	1	Mexican Americans	Widowed/Divorced/Separated	<1.3	< High school	25	mild	No	7	600	60	5	2	660	7	4	480	0	112	66	83	1	114	133	3	6	49	1	No	No	No	No	2422	66	5394	Higher	8	0	0	0	0	0	0	0
42838	5	2	59	31152	54	2	Other race	Married/Living with Partner	<1.3	High school	32	mild	Yes	6	60	30	1	1	90	2	2	360	1	127	70	98	3	251	210	5	6	43	1	No	No	No	No	1693	57	68586	Higher	6	1	0	0	1	0	2	0
42840	5	1	60	18051	45	2	Other Hispanic	Married/Living with Partner	1.3-3.5	> High school	32	moderate	Yes	8	0	0	0	0	0	0	1	60	0	111	57	96	2	136	234	6	6	72	2	No	No	No	No	2402	51	17015	Lower	1	1	0	0	0	0	1	0
42842	5	2	69	19554	25	1	Mexican Americans	Married/Living with Partner	<1.3	< High school	36	heavy	Yes	6	0	50	0	5	50	5	2	420	1	122	67	106	6	532	203	5	16	46	1	No	No	No	No	3055	52	8728	Lower	2	1	1	0	1	0	3	1
42843	5	1	61	21995	56	1	Non-Hispanic Black	Widowed/Divorced/Separated	1.3-3.5	< High school	29	moderate	Yes	12	0	0	0	0	0	0	1	360	0	157	97	101	1	99	171	4	6	53	1	No	No	No	No	2429	37	13252	Lower	1	1	0	1	0	0	2	0
42844	5	1	60	60607	63	2	Non-Hispanic White	Married/Living with Partner	>3.5	> High school	28	mild	Yes	6	0	150	0	5	150	5	4	180	1	115	67	94	4	326	205	5	6	60	2	Yes	No	No	No	1700	76	41682	Higher	8	1	0	1	1	0	3	1
42846	5	1	64	24748	32	2	Non-Hispanic Black	Married/Living with Partner	1.3-3.5	> High school	28	mild	No	5	360	240	4	4	600	8	4	120	0	103	77	79	1	68	256	7	6	81	2	No	No	No	No	1392	44	39329	Lower	4	0	0	0	0	0	0	0
42850	5	2	59	28409	53	1	Non-Hispanic White	Married/Living with Partner	>3.5	< High school	26	mild	Yes	6	0	0	0	0	0	0	1	420	0	119	68	99	1	90	155	4	9	42	1	No	Yes	No	No	2076	65	13653	Higher	5	1	1	0	0	0	2	0
42853	5	2	72	24782	39	1	Non-Hispanic Black	Married/Living with Partner	>3.5	> High school	37	mild	No	3	240	60	2	2	300	4	4	480	0	139	102	121	2	144	187	5	6	53	1	No	No	No	No	2254	51	13296	Lower	4	1	0	1	0	0	2	0
42854	5	1	74	15178	16	2	Non-Hispanic Black	Widowed/Divorced/Separated	>3.5	< High school	34	mild	No	9	1440	50	6	5	1490	11	4	600	1	103	64	111	1	60	168	4	6	43	1	No	No	No	No	2992	48	74292	Lower	4	1	0	0	0	0	1	0
42856	5	1	64	15552	16	2	Non-Hispanic Black	Widowed/Divorced/Separated	<1.3	< High school	34	mild	No	8	0	0	0	0	0	0	1	240	1	119	69	106	2	168	141	4	6	44	1	No	No	No	No	1471	27	5655	Lower	1	1	0	0	1	0	2	0
42859	5	2	61	55748	11	2	Non-Hispanic White	Widowed/Divorced/Separated	>3.5	< High school	16	mild	No	7	0	0	0	0	0	0	1	370	0	95	51	63	2	144	187	5	6	72	2	No	No	No	No	1891	49	99183	Lower	1	0	0	0	0	0	0	0
42860	5	1	66	16369	19	2	Mexican Americans	Widowed/Divorced/Separated	<1.3	> High school	17	mild	No	9	240	0	1	0	240	1	3	420	0	113	69	70	1	78	173	4	6	53	1	No	No	No	No	1634	31	35547	Lower	3	0	0	0	0	0	0	0
42865	5	1	72	28100	23	2	Non-Hispanic Black	Married/Living with Partner	1.3-3.5	High school	40	mild	No	8	0	0	0	0	0	0	1	420	0	124	52	123	1	79	139	4	6	45	1	No	No	No	No	3637	53	12722	Higher	5	1	0	0	0	0	1	0
42866	5	2	63	34046	80	2	Non-Hispanic White	Married/Living with Partner	1.3-3.5	< High school	38	mild	No	8	0	360	0	6	360	6	4	480	1	131	55	124	2	168	246	6	6	40	1	Yes	No	No	No	1207	42	35124	Lower	4	1	0	1	1	1	4	1
42867	5	1	73	6167	68	1	Non-Hispanic Black	Widowed/Divorced/Separated	1.3-3.5	> High school	25	mild	Yes	8	0	0	0	0	0	0	1	180	1	117	69	100	2	201	240	6	6	43	1	No	No	No	Yes	1304	50	4195	Lower	1	1	0	0	1	0	2	0
42868	5	1	63	98779	43	1	Non-Hispanic White	Married/Living with Partner	>3.5	> High school	44	mild	No	6	0	0	0	0	0	0	1	720	1	129	76	150	2	199	179	5	7	38	1	Yes	No	No	Yes	3231	77	238131	Higher	5	1	1	1	1	1	5	1
42869	5	1	67	23114	64	2	Non-Hispanic White	Never married	<1.3	High school	29	never	Yes	6	0	0	0	0	0	0	1	300	1	121	70	102	2	201	261	7	6	47	1	No	No	No	No	1005	32	15897	Lower	1	1	0	0	1	0	2	0
42875	5	1	65	39524	13	2	Non-Hispanic Black	Widowed/Divorced/Separated	>3.5	< High school	22	mild	No	7	0	480	0	4	480	4	4	600	0	121	62	74	1	70	126	3	6	46	1	No	No	No	No	1713	53	102122	Higher	8	0	0	0	0	0	0	0
42877	5	1	64	91890	22	1	Non-Hispanic White	Widowed/Divorced/Separated	1.3-3.5	> High school	32	mild	No	6	0	270	0	3	270	3	4	420	0	119	66	108	1	91	188	5	5	41	1	No	No	No	No	2510	46	44569	Lower	4	1	0	0	0	0	1	0
42880	5	1	60	67170	28	2	Non-Hispanic White	Married/Living with Partner	1.3-3.5	> High school	22	heavy	Yes	8	0	180	0	3	180	3	4	120	0	123	71	88	1	73	178	5	4	69	2	No	No	No	No	2029	41	31658	Lower	4	1	0	0	0	0	1	0
42881	5	1	62	9402	17	2	Other Hispanic	Widowed/Divorced/Separated	<1.3	< High school	28	mild	No	7	300	0	5	0	300	5	4	540	1	117	67	91	1	123	225	6	6	50	1	No	No	No	No	941	41	3934	Lower	4	1	0	0	0	0	1	0
42884	5	2	65	18415	13	2	Mexican Americans	Widowed/Divorced/Separated	>3.5	< High school	20	mild	No	7	60	140	2	4	200	6	4	540	0	100	51	70	1	45	142	4	6	49	1	No	No	No	No	1840	40	39989	Lower	4	0	0	0	0	0	0	0
42885	5	1	60	8671	11	2	Other Hispanic	Widowed/Divorced/Separated	1.3-3.5	< High school	15	mild	No	7	0	0	0	0	0	0	1	370	0	115	66	56	2	144	187	5	6	49	1	No	No	No	No	3010	45	7044	Lower	1	0	0	0	0	0	0	0
42889	5	1	59	25186	13	2	Non-Hispanic White	Widowed/Divorced/Separated	<1.3	< High school	20	mild	No	7	540	0	3	0	540	3	4	660	0	110	50	75	1	74	146	4	6	42	1	No	No	No	No	2102	65	30007	Higher	8	0	0	0	0	0	0	0
42890	5	1	71	38216	35	1	Mexican Americans	Married/Living with Partner	1.3-3.5	> High school	29	mild	No	8	0	0	0	0	0	0	1	480	0	113	83	99	2	159	225	6	5	44	1	No	No	No	No	3666	39	60927	Lower	1	1	0	0	1	0	2	0
42896	5	1	70	14561	26	2	Mexican Americans	Married/Living with Partner	<1.3	High school	26	mild	No	7	240	120	2	2	360	4	4	240	0	118	61	83	2	198	224	6	6	50	1	No	No	No	No	2746	55	11805	Higher	8	0	0	0	1	0	1	0
42897	5	2	59	30724	32	2	Non-Hispanic White	Married/Living with Partner	<1.3	< High school	35	mild	Yes	4	0	600	0	5	600	5	4	60	1	123	69	105	1	70	113	3	6	35	1	Yes	No	No	Yes	554	41	51842	Lower	4	1	1	1	0	1	4	1
42898	5	1	68	10818	63	2	Non-Hispanic Black	Never married	>3.5	High school	31	mild	Yes	7	0	60	0	3	60	3	2	60	1	107	59	111	2	135	145	4	7	48	1	No	Yes	No	No	1257	77	5685	Higher	6	1	1	0	0	0	2	0
42900	5	1	59	7074	63	1	Non-Hispanic Black	Married/Living with Partner	>3.5	> High school	37	mild	No	6	630	315	7	7	945	14	4	300	1	148	80	127	1	124	206	5	7	42	1	Yes	Yes	No	Yes	1470	33	3717	Lower	4	1	1	1	0	0	3	1
42902	5	1	65	15971	31	2	Mexican Americans	Married/Living with Partner	<1.3	< High school	48	mild	No	8	0	0	0	0	0	0	1	420	0	104	73	116	1	104	223	6	6	52	1	No	No	No	No	1926	55	41067	Higher	5	1	0	0	0	0	1	0
42904	5	2	66	22029	47	2	Mexican Americans	Never married	1.3-3.5	< High school	21	heavy	No	7	0	0	0	0	0	0	1	30	0	110	67	82	1	93	205	5	13	63	2	No	Yes	No	No	2287	63	10492	Higher	5	0	1	0	0	0	1	0
42906	5	2	66	106265	56	1	Non-Hispanic White	Married/Living with Partner	>3.5	> High school	29	heavy	Yes	6	0	0	0	0	0	0	1	600	1	122	69	112	3	252	281	7	6	45	1	No	No	No	No	2446	42	256178	Lower	1	1	0	0	1	0	2	0
42908	5	2	60	39828	80	2	Non-Hispanic White	Never married	1.3-3.5	> High school	27	never	No	7	0	0	0	0	0	0	1	90	0	145	42	89	2	133	222	6	6	56	1	No	No	No	Yes	1621	64	117867	Higher	5	1	0	1	0	0	2	0
42911	5	1	71	28817	38	1	Non-Hispanic White	Married/Living with Partner	1.3-3.5	< High school	21	mild	Yes	3	0	0	0	0	0	0	1	240	0	115	72	74	2	158	285	7	6	40	1	No	No	No	Yes	1658	57	13977	Higher	5	0	0	0	1	1	2	0
42912	5	1	72	23086	46	1	Other Hispanic	Married/Living with Partner	1.3-3.5	High school	29	moderate	No	7	0	180	0	3	180	3	4	120	0	126	89	96	4	334	223	6	6	44	1	No	No	No	No	1375	50	27892	Lower	4	1	0	1	1	0	3	1
42914	5	2	70	192771	43	1	Other race	Married/Living with Partner	1.3-3.5	< High school	27	mild	Yes	7	720	180	2	3	900	5	4	480	0	115	62	96	1	111	177	5	6	61	2	No	No	No	Yes	1925	49	144473	Lower	4	1	0	0	0	0	1	0
42918	5	1	66	8792	60	2	Mexican Americans	Married/Living with Partner	<1.3	< High school	33	never	No	8	0	0	0	0	0	0	1	120	1	142	83	106	2	160	196	5	5	44	1	No	No	No	Yes	1328	54	4759	Higher	5	1	0	1	1	0	3	1
42920	5	2	66	29617	80	1	Non-Hispanic White	Married/Living with Partner	1.3-3.5	> High school	24	never	No	7	0	0	0	0	0	0	1	480	0	155	52	97	1	113	192	5	6	82	2	Yes	No	Yes	Yes	1725	40	29697	Lower	1	1	0	1	0	0	2	0
42922	5	1	71	9903	70	1	Other Hispanic	Never married	>3.5	High school	29	moderate	Yes	6	0	225	0	5	225	5	4	300	1	131	63	105	2	179	203	5	6	47	1	Yes	No	No	No	2925	64	13005	Higher	8	1	0	1	1	0	3	1
42929	5	2	61	15315	17	2	Other Hispanic	Widowed/Divorced/Separated	<1.3	High school	19	mild	No	5	20	180	1	1	200	2	3	900	0	108	54	71	1	66	136	4	6	37	1	No	No	No	No	2404	49	37090	Lower	3	0	0	0	0	1	1	0
42930	5	1	66	15182	11	1	Mexican Americans	Widowed/Divorced/Separated	<1.3	< High school	19	mild	No	7	0	0	0	0	0	0	1	370	0	126	56	71	2	144	187	5	6	67	2	No	No	No	No	2330	49	6532	Lower	1	0	0	0	0	0	0	0
42932	5	2	65	133678	42	2	Non-Hispanic White	Married/Living with Partner	>3.5	> High school	23	mild	No	8	1440	180	6	2	1620	8	4	480	0	110	73	72	2	155	168	4	6	65	2	No	No	No	No	2129	61	322263	Higher	8	0	0	0	1	0	1	0
42935	5	2	73	90957	59	2	Non-Hispanic White	Married/Living with Partner	>3.5	> High school	28	mild	Yes	5	0	0	0	0	0	0	1	840	1	130	92	101	2	182	271	7	6	81	2	Yes	No	No	No	2118	70	200913	Higher	5	1	0	1	1	0	3	1
42936	5	1	65	7235	11	2	Mexican Americans	Widowed/Divorced/Separated	1.3-3.5	< High school	26	mild	No	7	0	0	0	0	0	0	1	370	0	115	50	86	2	144	187	5	6	47	1	No	No	No	No	1715	45	33531	Lower	1	1	0	0	0	0	1	0
42939	5	1	72	26008	26	1	Non-Hispanic Black	Married/Living with Partner	1.3-3.5	High school	35	never	No	4	0	0	0	0	0	0	1	240	1	113	51	112	4	368	194	5	6	37	1	No	No	No	No	2300	42	20647	Lower	1	1	0	0	1	1	3	1
42940	5	1	61	20988	71	2	Non-Hispanic White	Never married	<1.3	< High school	25	mild	Yes	5	0	0	0	0	0	0	1	180	1	137	47	99	2	140	159	4	6	50	1	No	No	No	Yes	1260	82	21045	Higher	5	1	0	1	0	0	2	0
42941	5	1	61	31487	70	2	Non-Hispanic White	Married/Living with Partner	1.3-3.5	High school	28	never	No	6	0	360	0	6	360	6	4	420	0	126	77	99	3	237	229	6	6	51	1	No	No	No	Yes	838	63	21655	Higher	8	1	0	0	1	0	2	0
42944	5	2	70	8012	11	2	Non-Hispanic Black	Widowed/Divorced/Separated	>3.5	< High school	18	mild	No	7	0	0	0	0	0	0	1	370	0	107	56	60	2	144	187	5	6	60	2	No	No	No	No	2675	45	3726	Lower	1	0	0	0	0	0	0	0
42947	5	2	69	42346	66	1	Non-Hispanic White	Married/Living with Partner	>3.5	< High school	21	moderate	Yes	7	0	120	0	1	120	1	2	180	0	121	60	89	2	175	250	6	6	59	2	Yes	No	No	No	2879	56	22920	Higher	6	0	0	1	1	0	2	0
42948	5	1	63	90397	41	1	Non-Hispanic White	Widowed/Divorced/Separated	>3.5	> High school	33	mild	No	8	160	15	2	1	175	3	4	360	1	120	69	103	2	156	170	4	8	38	1	No	Yes	No	No	1426	80	49463	Higher	8	1	1	0	1	1	4	1
42949	5	1	67	56250	60	2	Non-Hispanic White	Married/Living with Partner	>3.5	> High school	29	mild	No	7	0	120	0	4	120	4	2	480	0	132	80	98	2	159	285	7	6	54	1	No	No	No	No	1662	62	47837	Higher	6	1	0	1	1	0	3	1
42950	5	2	66	107617	40	2	Non-Hispanic White	Married/Living with Partner	>3.5	> High school	36	mild	Yes	7	0	45	0	1	45	1	2	780	1	122	73	109	2	177	196	5	6	48	1	No	No	No	No	2634	51	58885	Lower	2	1	0	0	1	0	2	0
42953	5	2	61	94791	31	2	Non-Hispanic White	Widowed/Divorced/Separated	>3.5	> High school	24	heavy	No	6	360	60	3	2	420	5	4	300	0	112	85	91	2	210	315	8	6	59	2	No	No	No	No	2053	84	159947	Higher	8	1	0	0	1	0	2	0
42954	5	2	62	7487	10	2	Other Hispanic	Widowed/Divorced/Separated	<1.3	< High school	25	mild	No	7	0	0	0	0	0	0	1	370	0	105	53	83	2	144	187	5	6	52	1	No	No	No	No	1535	39	3221	Lower	1	0	0	0	0	0	0	0
42956	5	2	68	11364	19	2	Other Hispanic	Widowed/Divorced/Separated	1.3-3.5	< High school	25	mild	No	6	0	180	0	3	180	3	4	300	0	98	58	84	1	46	132	3	5	48	1	No	No	No	No	1525	40	5421	Lower	4	0	0	0	0	0	0	0
42958	5	2	74	19617	37	1	Non-Hispanic Black	Married/Living with Partner	1.3-3.5	> High school	29	mild	No	5	0	0	0	0	0	0	1	240	0	129	74	104	2	157	276	7	6	46	1	No	No	No	No	1443	34	46613	Lower	1	1	0	0	1	0	2	0
42961	5	2	60	39464	80	2	Non-Hispanic White	Never married	1.3-3.5	< High school	30	never	No	10	0	0	0	0	0	0	1	600	1	129	64	102	2	179	208	5	6	57	1	Yes	No	No	Yes	1434	68	56528	Higher	5	1	0	1	1	0	3	1
42963	5	2	70	5084	11	2	Mexican Americans	Widowed/Divorced/Separated	>3.5	< High school	23	mild	No	7	0	0	0	0	0	0	1	370	0	113	55	74	2	144	187	5	6	64	2	No	No	No	No	1361	52	9076	Higher	5	0	0	0	0	0	0	0
42969	5	1	69	25223	34	1	Non-Hispanic White	Married/Living with Partner	<1.3	> High school	32	mild	No	7	180	0	2	0	180	2	3	60	1	111	72	113	2	206	176	5	6	35	1	No	No	No	No	3912	59	11888	Higher	7	1	0	0	1	1	3	1
42971	5	2	61	10436	10	1	Other Hispanic	Widowed/Divorced/Separated	<1.3	< High school	16	mild	No	7	0	0	0	0	0	0	1	370	0	96	50	59	2	144	187	5	6	48	1	No	No	No	No	2212	62	14892	Higher	5	0	0	0	0	0	0	0
42972	5	2	62	33085	10	1	Non-Hispanic White	Widowed/Divorced/Separated	<1.3	< High school	15	mild	No	7	0	0	0	0	0	0	1	370	0	95	45	55	2	144	187	5	6	53	1	No	No	No	No	1605	39	76430	Lower	1	0	0	0	0	0	0	0
42973	5	2	59	80353	37	2	Non-Hispanic White	Married/Living with Partner	>3.5	High school	24	heavy	Yes	8	0	200	0	4	200	4	4	600	0	114	53	80	1	117	147	4	7	54	1	Yes	Borderline	No	No	1354	52	37871	Lower	4	0	1	1	0	0	2	0
42974	5	2	59	23649	37	1	Non-Hispanic White	Married/Living with Partner	<1.3	< High school	30	mild	Yes	8	0	0	0	0	0	0	1	180	1	109	74	116	3	263	163	4	6	38	1	Yes	No	Yes	No	1348	61	62402	Higher	5	1	0	1	1	1	4	1
42977	5	2	61	28358	38	2	Other Hispanic	Married/Living with Partner	<1.3	High school	27	mild	No	7	0	60	0	1	60	1	2	60	0	123	65	87	1	77	199	5	6	54	1	No	No	No	No	1773	39	73087	Lower	2	1	0	0	0	0	1	0
42978	5	1	67	8711	79	1	Non-Hispanic White	Married/Living with Partner	<1.3	< High school	26	never	No	4	0	0	0	0	0	0	1	420	1	117	51	113	2	221	143	4	6	35	1	Yes	No	Yes	Yes	2058	59	8533	Higher	5	1	0	1	1	1	4	1
42979	5	1	71	25382	44	1	Mexican Americans	Married/Living with Partner	<1.3	< High school	28	moderate	No	6	0	0	0	0	0	0	1	240	1	131	84	109	1	102	178	5	6	50	1	No	No	No	No	2235	54	12088	Higher	5	1	0	1	0	0	2	0
42980	5	1	68	14580	14	1	Non-Hispanic Black	Widowed/Divorced/Separated	1.3-3.5	< High school	23	mild	No	7	1200	0	5	0	1200	5	4	660	0	102	57	76	3	285	194	5	6	47	1	No	Yes	No	No	3104	47	21865	Lower	4	0	1	0	1	0	2	0
42982	5	1	60	82477	58	1	Non-Hispanic White	Married/Living with Partner	>3.5	> High school	24	mild	No	6	80	20	2	1	100	3	2	480	0	115	76	82	2	135	190	5	6	56	1	No	No	No	No	3286	64	198831	Higher	6	0	0	0	0	0	0	0
42983	5	2	65	23371	14	1	Non-Hispanic Black	Widowed/Divorced/Separated	1.3-3.5	< High school	18	mild	No	7	960	0	4	0	960	4	4	1020	1	115	60	64	0	42	131	3	5	56	1	No	No	No	No	2148	42	44703	Lower	4	0	0	0	0	0	0	0
42984	5	1	69	32582	28	1	Mexican Americans	Married/Living with Partner	<1.3	< High school	25	mild	Yes	7	180	0	1	0	180	1	3	180	0	96	57	81	2	149	215	6	6	54	1	No	No	No	No	2023	38	14544	Lower	3	0	0	0	0	0	0	0
42986	5	2	74	23221	32	2	Non-Hispanic Black	Married/Living with Partner	<1.3	> High school	30	mild	No	5	480	0	4	0	480	4	4	300	0	119	66	88	0	32	136	4	5	46	1	No	No	No	No	1089	65	10513	Higher	8	1	0	0	0	0	1	0
42987	5	1	63	57655	61	2	Non-Hispanic White	Married/Living with Partner	>3.5	> High school	32	mild	Yes	7	0	90	0	2	90	2	2	300	0	111	71	107	2	135	170	4	6	60	2	Yes	No	No	Yes	2126	69	49031	Higher	6	1	0	1	0	0	2	0
42992	5	2	68	13917	12	2	Non-Hispanic Black	Widowed/Divorced/Separated	1.3-3.5	< High school	29	mild	No	7	270	135	3	3	405	6	4	360	0	126	73	95	2	144	187	5	6	53	1	No	No	No	No	1268	45	5060	Lower	4	1	0	0	0	0	1	0
42993	5	2	61	14809	55	1	Other Hispanic	Married/Living with Partner	1.3-3.5	High school	33	heavy	Yes	8	0	0	0	0	0	0	1	480	1	102	66	106	4	335	231	6	6	34	1	Yes	No	No	No	4252	61	7053	Higher	5	1	0	1	1	1	4	1
42998	5	1	74	57827	17	2	Non-Hispanic White	Widowed/Divorced/Separated	>3.5	< High school	25	mild	No	7	480	360	2	3	840	5	4	540	0	107	48	80	1	90	131	3	5	38	1	No	No	No	No	1159	40	68895	Lower	4	0	0	0	0	1	1	0
43001	5	1	59	17178	57	2	Non-Hispanic Black	Never married	<1.3	> High school	20	never	No	8	0	240	0	2	240	2	3	180	0	157	75	73	1	64	267	7	6	107	3	Yes	No	No	No	978	35	23846	Lower	3	0	0	1	0	0	1	0
43004	5	1	60	24268	64	2	Non-Hispanic White	Married/Living with Partner	1.3-3.5	< High school	39	moderate	No	7	0	150	0	5	150	5	4	180	1	112	75	119	4	315	306	8	6	45	1	Yes	No	No	No	2243	70	34762	Higher	8	1	0	1	1	0	3	1
43008	5	1	63	73275	31	2	Non-Hispanic White	Married/Living with Partner	1.3-3.5	> High school	41	mild	No	6	0	0	0	0	0	0	1	120	1	119	66	124	2	199	187	5	6	45	1	No	No	No	No	3574	45	35540	Lower	1	1	0	0	1	0	2	0
43009	5	1	68	29188	16	1	Non-Hispanic White	Widowed/Divorced/Separated	<1.3	< High school	41	mild	No	7	2520	270	7	3	2790	10	4	720	0	120	67	123	1	62	113	3	6	37	1	No	No	No	No	4904	51	56887	Lower	4	1	0	0	0	1	2	0
43010	5	1	61	13556	19	1	Non-Hispanic Black	Widowed/Divorced/Separated	<1.3	< High school	17	mild	No	6	240	120	2	2	360	4	4	20	0	108	63	66	1	81	165	4	5	52	1	No	No	No	No	4729	33	6898	Lower	4	0	0	0	0	0	0	0
43011	5	2	67	15576	19	1	Non-Hispanic Black	Widowed/Divorced/Separated	1.3-3.5	High school	22	mild	No	5	960	0	4	0	960	4	4	480	0	137	96	76	0	42	109	3	6	41	1	Yes	No	No	No	2541	38	5663	Lower	4	0	0	1	0	0	1	0
43012	5	1	65	11140	13	2	Mexican Americans	Widowed/Divorced/Separated	1.3-3.5	< High school	19	mild	No	7	600	0	5	0	600	5	4	720	0	113	61	71	1	50	105	3	6	62	2	No	No	No	No	1813	32	4661	Lower	4	0	0	0	0	0	0	0
43014	5	2	66	11098	10	2	Mexican Americans	Widowed/Divorced/Separated	<1.3	< High school	14	mild	No	7	0	0	0	0	0	0	1	370	0	90	51	56	2	144	187	5	6	52	1	No	No	No	No	1839	62	21503	Higher	5	0	0	0	0	0	0	0
43015	5	1	61	21640	80	1	Non-Hispanic White	Widowed/Divorced/Separated	1.3-3.5	High school	25	mild	No	8	0	0	0	0	0	0	1	120	0	115	47	96	1	99	166	4	7	52	1	Yes	Borderline	No	Yes	2024	36	22326	Lower	1	1	1	1	0	0	3	1
43016	5	2	66	48443	73	2	Non-Hispanic White	Married/Living with Partner	1.3-3.5	High school	22	mild	Yes	7	0	0	0	0	0	0	1	480	0	162	77	79	2	144	207	5	5	48	1	Yes	No	No	Yes	1280	34	143363	Lower	1	0	0	1	0	0	1	0
43017	5	2	59	31152	55	2	Non-Hispanic White	Never married	<1.3	High school	26	mild	Yes	5	0	0	0	0	0	0	1	180	0	109	73	88	3	255	237	6	6	28	1	No	No	No	Yes	967	53	68810	Higher	5	1	0	0	1	1	3	1
43018	5	2	67	5686	68	2	Mexican Americans	Widowed/Divorced/Separated	<1.3	< High school	35	mild	No	5	0	0	0	0	0	0	1	30	1	143	39	105	1	78	220	6	6	64	2	Yes	No	No	Yes	1358	59	4083	Higher	5	1	0	1	0	0	2	0
43019	5	2	62	64098	60	1	Non-Hispanic White	Never married	1.3-3.5	< High school	30	mild	No	8	0	0	0	0	0	0	1	480	1	125	75	110	6	493	147	4	26	32	1	Yes	Yes	No	No	2030	56	108630	Higher	5	1	1	1	1	1	5	1
43021	5	2	63	66321	15	1	Non-Hispanic White	Widowed/Divorced/Separated	>3.5	< High school	31	mild	No	7	0	0	0	0	0	0	1	300	0	127	63	104	1	92	122	3	6	35	1	No	No	No	No	1351	35	155860	Lower	1	1	0	0	0	1	2	0
43022	5	1	67	21853	46	2	Non-Hispanic Black	Never married	<1.3	< High school	25	mild	Yes	8	0	0	0	0	0	0	1	360	0	119	66	84	1	107	210	5	6	48	1	Yes	No	Yes	No	1971	39	9456	Lower	1	0	0	1	0	0	1	0
43023	5	1	60	5815	61	2	Mexican Americans	Married/Living with Partner	>3.5	High school	32	never	No	6	0	0	0	0	0	0	1	120	1	116	67	106	5	473	184	5	6	49	1	Yes	No	No	No	1101	51	10403	Lower	1	1	0	1	1	0	3	1
43024	5	2	66	14787	50	2	Other Hispanic	Married/Living with Partner	>3.5	> High school	31	mild	Yes	7	0	0	0	0	0	0	1	180	1	107	65	97	3	231	253	7	5	57	1	Yes	No	No	Yes	1984	39	7043	Lower	1	1	0	1	1	0	3	1
43025	5	1	63	32599	80	2	Non-Hispanic White	Never married	<1.3	> High school	25	mild	Yes	7	0	0	0	0	0	0	1	360	1	158	82	94	1	84	217	6	6	63	2	Yes	No	No	Yes	1138	63	122578	Higher	5	1	1	1	0	0	3	1
43028	5	2	67	54607	11	1	Non-Hispanic White	Widowed/Divorced/Separated	1.3-3.5	< High school	21	mild	No	7	0	0	0	0	0	0	1	370	0	109	66	73	2	144	187	5	6	53	1	No	No	No	No	2028	57	92956	Higher	5	0	0	0	0	0	0	0
43029	5	1	72	14144	80	1	Other Hispanic	Married/Living with Partner	1.3-3.5	> High school	27	mild	Yes	8	0	40	0	2	40	2	2	240	0	165	59	98	2	144	187	5	6	53	1	Yes	No	No	Yes	1317	58	27228	Higher	6	1	0	1	0	0	2	0
43031	5	2	70	10422	80	2	Mexican Americans	Never married	1.3-3.5	< High school	20	mild	No	8	0	0	0	0	0	0	1	420	0	119	53	67	1	117	183	5	6	58	2	No	No	No	Yes	691	72	21178	Higher	5	0	0	0	0	0	0	0
43036	5	1	64	22860	56	2	Non-Hispanic Black	Never married	1.3-3.5	> High school	65	mild	No	6	0	0	0	0	0	0	1	720	1	112	69	143	1	124	255	7	7	40	1	Yes	No	No	No	1210	60	31734	Higher	5	1	1	1	0	1	4	1
43037	5	1	65	25664	28	2	Non-Hispanic Black	Widowed/Divorced/Separated	<1.3	High school	33	mild	No	8	0	0	0	0	0	0	1	720	0	102	60	117	1	70	217	6	6	51	1	No	No	No	No	2300	43	20374	Lower	1	1	0	0	0	0	1	0
43041	5	1	71	44016	32	2	Non-Hispanic White	Widowed/Divorced/Separated	1.3-3.5	< High school	29	moderate	Yes	6	0	60	0	1	60	1	2	240	1	116	67	101	3	278	212	5	6	32	1	No	No	No	No	967	35	21349	Lower	2	1	0	0	1	1	3	1
43042	5	1	59	57682	12	2	Non-Hispanic White	Widowed/Divorced/Separated	>3.5	< High school	28	mild	No	7	240	120	1	2	360	3	4	600	0	110	54	85	0	39	176	5	6	53	1	No	No	No	No	1653	38	86459	Lower	4	1	0	0	0	0	1	0
43044	5	2	63	102154	28	2	Non-Hispanic White	Married/Living with Partner	>3.5	> High school	23	heavy	Yes	7	0	60	0	2	60	2	2	120	0	97	62	83	1	81	151	4	4	46	1	No	No	No	No	2724	35	172371	Lower	2	0	0	0	0	0	0	0
43046	5	1	61	25896	10	2	Non-Hispanic White	Widowed/Divorced/Separated	<1.3	< High school	19	mild	No	7	0	0	0	0	0	0	1	370	0	103	60	72	2	144	187	5	6	50	1	No	No	No	No	1490	30	12271	Lower	1	0	0	0	0	0	0	0
43049	5	2	64	12336	73	2	Non-Hispanic Black	Never married	<1.3	< High school	40	never	No	6	0	0	0	0	0	0	1	300	0	119	66	120	1	95	166	4	6	51	1	Yes	No	No	Yes	995	52	8392	Lower	1	1	0	1	0	0	2	0
43050	5	1	59	32769	44	2	Non-Hispanic Black	Married/Living with Partner	>3.5	High school	28	mild	No	6	120	0	2	0	120	2	2	540	0	129	85	91	1	97	283	7	6	155	4	No	No	No	No	1677	39	22107	Lower	2	1	0	1	0	0	2	0
43052	5	1	69	14966	14	1	Other Hispanic	Widowed/Divorced/Separated	<1.3	< High school	27	mild	No	7	840	75	7	3	915	10	4	540	0	106	54	98	1	59	133	3	6	52	1	No	No	No	No	809	72	36244	Higher	8	1	0	0	0	0	1	0
43053	5	1	70	16748	46	1	Mexican Americans	Widowed/Divorced/Separated	1.3-3.5	> High school	29	mild	Yes	6	180	0	3	0	180	3	4	300	0	119	66	96	3	243	304	8	6	41	1	No	No	No	No	1597	49	45176	Lower	4	1	0	0	1	0	2	0
43055	5	1	59	57682	15	2	Non-Hispanic White	Widowed/Divorced/Separated	1.3-3.5	< High school	21	mild	No	7	240	135	2	3	375	5	4	480	0	99	73	78	1	60	129	3	6	40	1	No	No	No	No	1346	44	27607	Lower	4	0	0	0	0	1	1	0
43060	5	2	69	57042	39	1	Non-Hispanic White	Never married	>3.5	> High school	25	heavy	No	7	600	60	5	1	660	6	4	600	0	114	74	89	3	287	211	5	6	40	1	No	No	No	No	2660	62	45197	Higher	8	0	0	0	1	1	2	0
43062	5	2	65	148504	44	1	Non-Hispanic White	Married/Living with Partner	>3.5	> High school	26	mild	No	7	960	180	4	2	1140	6	4	840	0	114	79	93	3	254	193	5	6	46	1	No	No	No	No	2063	67	358004	Higher	8	1	0	0	1	0	2	0
43065	5	1	65	16917	33	2	Mexican Americans	Widowed/Divorced/Separated	>3.5	> High school	28	moderate	No	6	0	0	0	0	0	0	1	480	0	113	70	83	0	40	160	4	5	68	2	No	No	No	No	1537	49	26971	Lower	1	0	0	0	0	0	0	0
43067	5	2	65	28722	30	2	Mexican Americans	Widowed/Divorced/Separated	>3.5	> High school	28	heavy	Yes	6	0	60	0	2	60	2	2	240	0	90	45	95	0	33	159	4	5	78	2	No	No	No	No	1478	52	12820	Lower	2	1	0	0	0	0	1	0
43069	5	1	68	10832	10	2	Non-Hispanic Black	Widowed/Divorced/Separated	1.3-3.5	< High school	14	mild	No	7	0	0	0	0	0	0	1	370	0	103	50	55	2	144	187	5	6	72	2	No	No	No	No	1240	55	10612	Higher	5	0	0	0	0	0	0	0
43070	5	1	63	62267	14	1	Non-Hispanic White	Widowed/Divorced/Separated	>3.5	< High school	22	mild	No	7	120	180	1	3	300	4	4	600	1	105	51	74	1	82	122	3	6	36	1	No	No	No	No	2728	38	29801	Lower	4	0	0	0	0	1	1	0
43071	5	2	62	18374	40	1	Other Hispanic	Married/Living with Partner	1.3-3.5	< High school	30	heavy	No	7	600	0	5	0	600	5	4	180	0	117	85	102	2	140	226	6	6	45	1	No	No	No	No	2413	58	17318	Higher	8	1	0	0	0	0	1	0
43073	5	2	61	13388	75	1	Non-Hispanic White	Married/Living with Partner	1.3-3.5	High school	26	heavy	Yes	7	0	0	0	0	0	0	1	300	0	142	66	102	1	118	173	4	6	54	1	No	No	No	Yes	1983	54	7246	Higher	5	1	0	1	0	0	2	0
43074	5	1	67	92557	43	1	Non-Hispanic White	Married/Living with Partner	1.3-3.5	> High school	24	heavy	Yes	7	0	180	0	1	180	1	3	240	0	125	71	91	1	118	259	7	6	49	1	No	No	No	No	3588	60	50645	Higher	7	1	0	0	0	0	1	0
43077	5	1	71	7921	62	2	Mexican Americans	Never married	<1.3	< High school	32	mild	No	6	0	0	0	0	0	0	1	10	0	133	0	88	3	247	257	7	6	57	1	Yes	No	No	No	913	63	5488	Higher	5	1	0	1	1	0	3	1
43078	5	2	60	134943	44	1	Non-Hispanic White	Married/Living with Partner	>3.5	High school	28	mild	Yes	8	0	960	0	2	960	2	3	180	0	121	75	111	2	151	188	5	6	45	1	No	No	No	No	3545	46	196024	Lower	3	1	0	0	1	0	2	0
43079	5	1	63	50486	68	1	Non-Hispanic White	Never married	>3.5	> High school	27	mild	No	7	280	0	7	0	280	7	4	300	0	112	67	104	1	101	160	4	6	41	1	No	No	No	No	1580	71	83160	Higher	8	1	0	0	0	0	1	0
43083	5	1	71	82931	12	2	Non-Hispanic White	Widowed/Divorced/Separated	>3.5	< High school	16	mild	No	7	720	360	4	4	1080	8	4	540	0	96	52	67	2	144	187	5	6	53	1	No	No	No	No	1694	39	268255	Lower	4	0	0	0	0	0	0	0
43084	5	2	60	17844	68	1	Non-Hispanic White	Widowed/Divorced/Separated	1.3-3.5	High school	32	mild	Yes	7	0	0	0	0	0	0	1	240	1	131	71	115	2	196	132	3	6	27	1	Yes	No	No	Yes	2065	67	12272	Higher	5	1	0	1	1	1	4	1
43085	5	2	67	13219	73	1	Non-Hispanic Black	Married/Living with Partner	1.3-3.5	< High school	30	mild	Yes	6	0	0	0	0	0	0	1	180	1	140	88	107	2	175	194	5	6	48	1	No	No	No	No	2485	43	8993	Lower	1	1	0	1	1	0	3	1
43086	5	1	69	105858	42	2	Non-Hispanic White	Married/Living with Partner	>3.5	> High school	25	moderate	No	9	160	60	2	2	220	4	4	480	0	107	67	91	1	80	217	6	4	93	2	No	No	No	No	2283	54	176362	Higher	8	1	0	0	0	0	1	0
43087	5	1	73	69498	39	2	Other race	Married/Living with Partner	>3.5	> High school	27	heavy	No	3	480	180	2	3	660	5	4	60	0	111	71	83	2	171	177	5	6	45	1	No	No	No	No	1018	79	33708	Higher	8	0	0	0	1	0	1	0
43091	5	1	65	16879	47	2	Mexican Americans	Married/Living with Partner	1.3-3.5	> High school	32	never	No	6	0	0	0	0	0	0	1	120	1	97	75	103	1	62	173	4	6	38	1	No	No	No	No	963	69	8039	Higher	5	1	0	0	0	1	2	0
43092	5	1	62	24947	48	2	Other race	Never married	<1.3	> High school	31	mild	No	5	0	0	0	0	0	0	1	720	1	108	77	101	2	217	194	5	5	65	2	Yes	No	No	No	1600	62	11989	Higher	5	1	0	1	1	0	3	1
43095	5	1	71	38216	33	1	Mexican Americans	Married/Living with Partner	>3.5	> High school	26	heavy	Yes	7	1440	0	3	0	1440	3	4	240	0	120	89	93	2	204	271	7	6	68	2	No	No	No	No	2450	43	30982	Lower	4	1	0	1	1	0	3	1
43096	5	2	69	67675	50	1	Non-Hispanic White	Married/Living with Partner	>3.5	> High school	25	mild	Yes	7	0	0	0	0	0	0	1	180	0	128	85	89	3	259	275	7	6	40	1	No	No	No	No	2269	59	50719	Higher	5	0	0	1	1	1	3	1
43097	5	2	69	29874	80	2	Non-Hispanic White	Never married	<1.3	High school	26	never	No	8	0	0	0	0	0	0	1	480	0	128	0	88	1	97	198	5	6	55	1	Yes	No	No	Yes	1471	43	16170	Lower	1	1	0	1	0	0	2	0
43098	5	2	60	66130	18	1	Non-Hispanic White	Widowed/Divorced/Separated	>3.5	< High school	26	mild	No	8	1440	0	4	0	1440	4	4	240	0	122	23	87	1	55	152	4	5	43	1	No	No	No	No	1772	51	128886	Lower	4	0	0	0	0	0	0	0
43099	5	1	64	34681	70	1	Non-Hispanic White	Married/Living with Partner	1.3-3.5	< High school	28	mild	Yes	8	0	0	0	0	0	0	1	240	1	131	62	110	3	281	166	4	6	32	1	No	Yes	No	Yes	2067	66	18772	Higher	5	1	1	1	1	1	5	1
43100	5	2	59	25992	38	1	Non-Hispanic White	Married/Living with Partner	1.3-3.5	< High school	31	mild	No	9	0	0	0	0	0	0	1	360	0	108	77	108	1	92	204	5	6	42	1	No	No	No	No	3394	55	12607	Higher	5	1	0	0	0	0	1	0
43106	5	2	59	113818	46	1	Non-Hispanic White	Married/Living with Partner	<1.3	< High school	31	mild	No	7	0	0	0	0	0	0	1	180	1	127	81	113	1	61	199	5	7	48	1	Yes	No	No	Yes	2236	38	62278	Lower	1	1	1	1	0	0	3	1
43111	5	1	62	5743	62	1	Other Hispanic	Married/Living with Partner	<1.3	< High school	34	mild	Yes	3	120	0	1	0	120	1	2	600	1	121	74	109	4	379	188	5	7	31	1	No	No	No	No	1559	43	4123	Lower	2	1	1	0	1	1	4	1
43112	5	1	67	84513	23	1	Non-Hispanic White	Married/Living with Partner	1.3-3.5	< High school	23	heavy	Yes	6	0	0	0	0	0	0	1	240	0	125	78	87	1	78	166	4	6	64	2	No	No	No	No	4037	46	39832	Lower	1	0	0	0	0	0	0	0
43114	5	2	60	38588	24	1	Non-Hispanic White	Widowed/Divorced/Separated	<1.3	> High school	37	heavy	Yes	8	0	0	0	0	0	0	1	360	1	119	86	125	2	155	160	4	9	32	1	Yes	No	No	No	4093	33	18716	Lower	1	1	1	1	1	1	5	1
43115	5	1	63	32599	80	2	Non-Hispanic White	Never married	>3.5	> High school	23	mild	Yes	8	0	0	0	0	0	0	1	360	0	135	62	82	2	192	274	7	6	116	3	Yes	No	No	No	1324	57	31931	Higher	5	0	0	1	1	0	2	0
43116	5	2	62	31941	35	2	Non-Hispanic White	Widowed/Divorced/Separated	1.3-3.5	High school	22	heavy	No	8	360	180	4	4	540	8	4	120	0	94	66	71	1	81	174	5	6	72	2	No	No	No	No	1282	52	130607	Lower	4	0	0	0	0	0	0	0
43120	5	1	65	8280	11	2	Mexican Americans	Widowed/Divorced/Separated	1.3-3.5	< High school	21	mild	No	7	0	0	0	0	0	0	1	370	0	117	0	67	2	144	187	5	6	68	2	No	No	No	No	1627	52	3562	Higher	5	0	0	0	0	0	0	0
43124	5	2	68	27012	46	2	Non-Hispanic White	Never married	<1.3	< High school	44	never	No	5	0	0	0	0	0	0	1	480	0	103	69	120	0	40	210	5	5	78	2	Yes	No	No	Yes	1562	82	39111	Higher	5	1	0	1	0	0	2	0
43126	5	1	60	53469	13	1	Non-Hispanic White	Widowed/Divorced/Separated	1.3-3.5	< High school	18	mild	No	7	360	90	4	3	450	7	4	420	1	117	53	65	1	57	157	4	6	62	2	No	No	No	No	2473	62	20341	Higher	8	0	0	0	0	0	0	0
43127	5	1	63	22368	53	2	Non-Hispanic Black	Married/Living with Partner	<1.3	> High school	29	never	No	6	0	0	0	0	0	0	1	180	0	147	93	101	1	68	248	6	6	95	2	Yes	No	No	Yes	3661	58	13477	Higher	5	1	0	1	0	0	2	0
43131	5	2	64	49705	64	1	Non-Hispanic White	Widowed/Divorced/Separated	1.3-3.5	High school	34	heavy	Yes	9	0	180	0	3	180	3	4	240	1	119	87	103	10	893	201	5	6	30	1	Yes	No	No	Yes	2266	63	42271	Higher	8	1	0	1	1	1	4	1
43133	5	1	67	101728	46	1	Non-Hispanic White	Married/Living with Partner	1.3-3.5	> High school	28	mild	Yes	8	0	0	0	0	0	0	1	120	1	119	73	106	3	277	260	7	6	29	1	Yes	No	No	Yes	3453	61	76241	Higher	5	1	0	1	1	1	4	1
43134	5	2	60	24355	38	2	Non-Hispanic Black	Married/Living with Partner	>3.5	> High school	25	moderate	No	7	240	0	2	0	240	2	3	240	0	98	63	81	1	60	206	5	5	81	2	No	No	No	No	2305	50	59140	Lower	3	0	0	0	0	0	0	0
43137	5	1	71	16237	15	1	Mexican Americans	Widowed/Divorced/Separated	<1.3	< High school	17	mild	No	7	0	1260	0	7	1260	7	4	480	1	98	61	69	1	83	192	5	6	56	1	No	No	No	No	2558	38	6794	Lower	4	0	0	0	0	0	0	0
43138	5	1	64	23742	46	1	Non-Hispanic Black	Never married	<1.3	> High school	25	mild	No	2	0	0	0	0	0	0	1	240	0	142	81	87	1	70	132	3	6	54	1	No	No	No	No	1136	60	10273	Higher	5	0	0	1	0	0	1	0
43139	5	2	70	21461	21	2	Mexican Americans	Widowed/Divorced/Separated	<1.3	High school	31	never	No	8	0	0	0	0	0	0	1	120	0	110	68	106	1	115	190	5	6	61	2	No	No	No	No	1732	39	54731	Lower	1	1	0	0	0	0	1	0
43140	5	2	61	94741	41	1	Non-Hispanic White	Married/Living with Partner	>3.5	High school	40	mild	No	8	0	0	0	0	0	0	1	480	1	123	81	137	5	412	148	4	6	26	1	Yes	No	No	No	2612	33	137625	Lower	1	1	0	1	1	1	4	1
43142	5	2	66	12337	48	1	Mexican Americans	Married/Living with Partner	1.3-3.5	< High school	30	mild	Yes	8	180	0	2	0	180	2	3	180	0	113	72	102	1	89	145	4	6	38	1	No	Borderline	No	No	1556	63	5876	Higher	7	1	0	0	0	1	2	0
43143	5	1	64	11862	80	2	Non-Hispanic Black	Never married	<1.3	< High school	26	mild	No	7	0	0	0	0	0	0	1	360	0	119	66	88	2	144	187	5	6	53	1	Yes	No	No	Yes	1818	63	10825	Higher	5	1	0	1	0	0	2	0
43144	5	2	72	42200	26	1	Non-Hispanic White	Widowed/Divorced/Separated	<1.3	> High school	24	mild	Yes	7	0	480	0	2	480	2	3	240	0	107	59	94	2	178	185	5	6	30	1	No	No	No	Yes	2304	54	33437	Higher	7	1	0	0	1	1	3	1
43147	5	1	70	9679	14	1	Other Hispanic	Widowed/Divorced/Separated	>3.5	< High school	17	mild	No	7	300	0	5	0	300	5	4	240	1	97	65	70	1	45	154	4	6	67	2	No	No	No	No	3146	29	33857	Lower	4	0	0	0	0	0	0	0
43148	5	1	61	33743	16	2	Non-Hispanic White	Widowed/Divorced/Separated	<1.3	< High school	23	mild	No	8	180	0	2	0	180	2	3	360	0	113	61	79	1	72	194	5	5	43	1	No	No	No	No	1801	33	27289	Lower	3	0	0	0	0	0	0	0
43151	5	1	68	24207	50	1	Non-Hispanic Black	Never married	>3.5	High school	27	heavy	Yes	4	0	0	0	0	0	0	1	60	0	123	73	90	1	62	209	5	10	61	2	No	Yes	No	No	3046	38	46078	Lower	1	0	1	0	0	0	1	0
43153	5	2	65	11047	64	1	Non-Hispanic Black	Widowed/Divorced/Separated	1.3-3.5	< High school	32	heavy	Yes	7	0	0	0	0	0	0	1	660	0	205	77	113	1	132	217	6	5	30	1	Yes	No	No	No	675	41	12919	Lower	1	1	0	1	0	1	3	1
43154	5	2	69	9782	52	2	Other Hispanic	Never married	<1.3	< High school	23	mild	Yes	8	0	0	0	0	0	0	1	30	0	119	66	88	2	143	176	5	6	61	2	Yes	No	No	No	609	54	11701	Higher	5	1	0	1	0	0	2	0
43156	5	1	62	9101	18	1	Other Hispanic	Widowed/Divorced/Separated	1.3-3.5	< High school	38	mild	No	11	2880	0	6	0	2880	6	4	180	0	118	73	137	1	84	162	4	6	44	1	No	No	No	No	2019	49	3808	Lower	4	1	0	0	0	0	1	0
43162	5	1	62	16368	20	2	Mexican Americans	Widowed/Divorced/Separated	<1.3	< High school	29	mild	No	8	120	0	1	0	120	1	2	240	0	103	67	97	1	86	171	4	6	39	1	No	No	No	No	766	65	42429	Higher	6	1	0	0	0	1	2	0
43165	5	2	61	36869	49	2	Non-Hispanic White	Widowed/Divorced/Separated	<1.3	High school	25	heavy	Yes	8	0	1080	0	6	1080	6	4	180	0	106	49	88	1	97	175	5	5	46	1	No	No	No	No	1457	45	61880	Lower	4	1	0	0	0	0	1	0
43166	5	2	65	131059	54	1	Non-Hispanic White	Married/Living with Partner	>3.5	> High school	30	mild	No	7	0	0	0	0	0	0	1	600	0	147	67	105	1	113	155	4	6	44	1	Yes	No	No	No	1931	44	299065	Lower	1	1	0	1	0	0	2	0
43168	5	1	66	11190	78	1	Mexican Americans	Married/Living with Partner	<1.3	< High school	31	mild	Yes	7	0	0	0	0	0	0	1	120	1	141	67	112	2	157	167	4	6	62	2	No	No	No	Yes	1252	56	7752	Higher	5	1	1	1	1	0	4	1
43169	5	1	69	104664	52	1	Non-Hispanic White	Married/Living with Partner	>3.5	> High school	23	heavy	Yes	5	0	0	0	0	0	0	1	360	0	113	74	88	2	161	252	7	6	66	2	No	No	No	No	2740	46	174371	Lower	1	0	0	0	1	0	1	0
43170	5	2	71	93474	50	1	Non-Hispanic White	Married/Living with Partner	>3.5	> High school	29	heavy	Yes	6	0	0	0	0	0	0	1	300	0	119	70	105	2	210	197	5	6	47	1	No	No	No	No	2642	61	44922	Higher	5	1	0	0	1	0	2	0
43172	5	2	68	90029	48	1	Non-Hispanic White	Married/Living with Partner	>3.5	> High school	29	heavy	No	6	180	240	3	4	420	7	4	600	0	106	75	98	1	96	190	5	6	57	1	Yes	No	No	No	3721	51	43266	Lower	4	1	0	1	0	0	2	0
43174	5	1	70	71488	49	1	Other race	Married/Living with Partner	>3.5	> High school	30	moderate	Yes	6	0	90	0	3	90	3	2	360	1	106	67	106	11	958	277	7	6	22	1	No	No	No	No	2546	49	53577	Lower	2	1	0	0	1	1	3	1
43175	5	1	65	22511	39	1	Mexican Americans	Married/Living with Partner	1.3-3.5	< High school	28	moderate	No	8	180	0	1	0	180	1	3	60	0	115	66	99	1	52	124	3	6	54	1	No	No	No	No	2244	53	10762	Higher	7	1	0	0	0	0	1	0
43176	5	2	59	95033	36	2	Non-Hispanic White	Married/Living with Partner	>3.5	> High school	33	never	No	7	0	0	0	0	0	0	1	180	0	119	66	99	1	111	218	6	6	56	1	No	No	No	No	1961	41	75299	Lower	1	1	0	0	0	0	1	0
43177	5	2	60	24065	36	1	Non-Hispanic White	Married/Living with Partner	1.3-3.5	> High school	26	mild	Yes	7	400	240	5	1	640	6	4	480	0	110	71	88	15	1291	303	8	5	28	1	No	No	No	No	2353	65	40607	Higher	8	0	0	0	1	1	2	0
43180	5	1	68	10805	64	2	Non-Hispanic Black	Never married	>3.5	> High school	36	never	No	6	0	0	0	0	0	0	1	240	0	115	71	105	0	41	166	4	5	69	2	Yes	No	No	No	1475	61	10370	Higher	5	1	0	1	0	0	2	0
43185	5	2	69	22778	77	1	Non-Hispanic White	Widowed/Divorced/Separated	>3.5	> High school	21	heavy	Yes	8	0	0	0	0	0	0	1	240	0	117	73	87	2	153	162	4	6	45	1	No	No	No	Yes	2130	56	21685	Higher	5	0	0	0	1	0	1	0
43186	5	2	64	50677	67	1	Non-Hispanic White	Married/Living with Partner	1.3-3.5	> High school	33	moderate	Yes	8	0	0	0	0	0	0	1	720	1	123	65	122	2	172	181	5	6	35	1	Yes	Yes	No	No	1889	60	49639	Higher	5	1	1	1	1	1	5	1
43187	5	2	60	31480	80	1	Non-Hispanic White	Never married	>3.5	> High school	26	mild	No	8	540	45	3	3	585	6	4	360	0	127	65	97	2	138	141	4	6	40	1	Yes	No	Yes	No	1850	82	17039	Higher	8	1	0	1	0	1	3	1
43188	5	1	64	9953	11	2	Other race	Widowed/Divorced/Separated	1.3-3.5	< High school	18	mild	No	7	0	0	0	0	0	0	1	370	0	99	52	67	2	144	187	5	6	53	1	No	No	No	No	2120	37	5067	Lower	1	0	0	0	0	0	0	0
43189	5	1	69	118595	48	1	Non-Hispanic White	Married/Living with Partner	>3.5	> High school	29	mild	Yes	6	0	0	0	0	0	0	1	360	1	127	95	99	3	265	214	6	6	36	1	Yes	No	No	No	1493	66	171716	Higher	5	1	1	1	1	1	5	1
43190	5	2	70	9116	53	1	Mexican Americans	Married/Living with Partner	1.3-3.5	< High school	25	mild	Yes	7	0	150	0	5	150	5	4	120	0	124	71	96	1	108	236	6	5	42	1	No	No	No	No	2048	53	4342	Higher	8	1	0	0	0	0	1	0
43193	5	2	62	82691	28	2	Non-Hispanic White	Married/Living with Partner	>3.5	> High school	44	mild	No	7	0	120	0	3	120	3	2	420	1	119	71	136	2	168	203	5	9	51	1	No	Yes	No	Yes	1604	59	38973	Higher	6	1	1	0	1	0	3	1
43198	5	2	59	104009	24	1	Non-Hispanic White	Widowed/Divorced/Separated	1.3-3.5	> High school	24	heavy	No	6	360	120	4	4	480	8	4	360	0	116	57	91	1	78	164	4	4	57	1	No	No	No	No	1667	38	197061	Lower	4	1	0	0	0	0	1	0
43201	5	1	65	60882	16	2	Non-Hispanic White	Widowed/Divorced/Separated	1.3-3.5	< High school	22	mild	No	8	0	600	0	5	600	5	4	300	0	107	69	74	1	74	185	5	6	57	1	No	No	No	No	785	27	23161	Lower	4	0	0	0	0	0	0	0
43202	5	2	59	37183	34	2	Non-Hispanic White	Married/Living with Partner	1.3-3.5	< High school	30	mild	No	8	0	240	0	4	240	4	4	120	0	118	79	99	3	253	187	5	6	54	1	No	No	No	No	2331	33	18035	Lower	4	1	0	0	1	0	2	0
43205	5	1	66	26134	24	2	Mexican Americans	Widowed/Divorced/Separated	1.3-3.5	> High school	31	heavy	No	6	120	120	1	2	240	3	4	660	0	127	74	107	1	64	115	3	5	39	1	No	No	No	No	2434	55	12494	Higher	8	1	0	0	0	1	2	0
43210	5	2	71	31397	71	1	Other race	Married/Living with Partner	>3.5	High school	25	mild	Yes	6	0	0	0	0	0	0	1	240	0	123	59	98	1	97	155	4	6	49	1	No	No	No	No	2542	65	44973	Higher	5	1	0	0	0	0	1	0
43212	5	2	74	11856	17	1	Non-Hispanic Black	Widowed/Divorced/Separated	<1.3	< High school	28	mild	No	7	1200	0	5	0	1200	5	4	600	0	113	63	90	1	66	171	4	5	57	1	No	No	No	No	1073	56	4311	Higher	8	1	0	0	0	0	1	0
43214	5	1	59	99352	54	2	Non-Hispanic White	Married/Living with Partner	>3.5	> High school	37	mild	Yes	8	0	0	0	0	0	0	1	360	1	120	71	120	1	129	190	5	6	31	1	Yes	No	No	No	2363	51	239511	Lower	1	1	1	1	0	1	4	1
43215	5	1	74	23596	31	2	Non-Hispanic Black	Married/Living with Partner	1.3-3.5	< High school	35	moderate	Yes	6	270	120	3	2	390	5	4	120	0	111	71	107	0	38	151	4	5	64	2	No	No	No	No	2129	62	12660	Higher	8	1	0	0	0	0	1	0
43216	5	1	72	38092	48	1	Other Hispanic	Married/Living with Partner	<1.3	High school	25	mild	Yes	6	0	0	0	0	0	0	1	180	0	125	80	97	3	225	250	6	6	42	1	No	No	No	No	2213	27	102747	Lower	1	1	0	0	1	0	2	0
43219	5	1	62	24542	14	2	Non-Hispanic White	Widowed/Divorced/Separated	1.3-3.5	< High school	16	mild	No	7	0	300	0	5	300	5	4	540	1	112	67	63	0	42	147	4	5	75	2	No	No	No	No	987	45	11746	Lower	4	0	0	0	0	0	0	0
43223	5	1	71	16237	15	1	Mexican Americans	Widowed/Divorced/Separated	>3.5	< High school	22	mild	No	7	2160	0	6	0	2160	6	4	420	1	111	73	80	1	68	126	3	6	51	1	No	No	No	No	1911	30	6794	Lower	4	0	1	0	0	0	1	0
43224	5	2	61	85350	42	2	Non-Hispanic White	Married/Living with Partner	>3.5	> High school	33	mild	No	12	0	0	0	0	0	0	1	480	0	99	72	115	1	111	175	5	6	59	2	No	No	No	No	2476	29	123983	Lower	1	1	0	0	0	0	1	0
43225	5	2	62	36500	11	1	Non-Hispanic White	Widowed/Divorced/Separated	>3.5	< High school	18	mild	No	7	0	0	0	0	0	0	1	370	0	112	65	67	2	144	187	5	6	49	1	No	No	No	No	2220	62	17295	Higher	5	0	0	0	0	0	0	0
43226	5	2	59	25145	10	1	Non-Hispanic White	Widowed/Divorced/Separated	<1.3	< High school	17	mild	No	7	0	0	0	0	0	0	1	370	0	91	62	61	2	144	187	5	6	55	1	No	No	No	No	1899	45	11915	Lower	1	0	0	0	0	0	0	0
43227	5	1	68	23223	39	1	Non-Hispanic Black	Married/Living with Partner	>3.5	> High school	39	mild	No	8	360	0	3	0	360	3	4	180	1	127	93	127	1	50	140	4	5	41	1	Yes	Yes	No	No	3871	55	12460	Higher	8	1	1	1	0	0	3	1
43228	5	2	62	9588	19	1	Other Hispanic	Widowed/Divorced/Separated	<1.3	< High school	28	mild	No	6	0	0	0	0	0	0	1	120	0	106	55	91	2	137	160	4	6	48	1	No	No	No	No	1874	68	29148	Higher	5	1	0	0	0	0	1	0
43229	5	1	67	18638	53	1	Other race	Married/Living with Partner	1.3-3.5	> High school	28	mild	Yes	6	0	0	0	0	0	0	1	240	1	120	70	100	5	416	209	5	6	31	1	Yes	No	No	No	1392	58	10198	Higher	5	1	0	1	1	1	4	1
43230	5	2	61	111239	29	2	Non-Hispanic White	Never married	1.3-3.5	High school	19	mild	Yes	8	0	0	0	0	0	0	1	120	0	103	69	71	1	65	234	6	5	62	2	No	No	No	No	1083	67	53954	Higher	5	0	0	0	0	0	0	0
43233	5	2	65	31154	40	1	Mexican Americans	Never married	>3.5	> High school	28	heavy	Yes	4	0	0	0	0	0	0	1	480	0	97	71	99	1	96	211	5	6	34	1	No	No	No	No	1361	48	37263	Lower	1	1	1	0	0	1	3	1
43234	5	2	67	25460	44	1	Non-Hispanic Black	Never married	<1.3	High school	30	heavy	Yes	5	0	0	0	0	0	0	1	720	0	187	114	101	2	144	187	5	6	53	1	Yes	No	No	No	1245	36	11017	Lower	1	1	0	1	0	0	2	0
43235	5	2	72	7722	66	1	Mexican Americans	Married/Living with Partner	>3.5	> High school	32	mild	No	9	0	0	0	0	0	0	1	360	1	102	61	107	3	244	165	4	6	28	1	Yes	No	No	No	1706	70	17824	Higher	5	1	0	1	1	1	4	1
43237	5	2	63	47353	68	1	Non-Hispanic White	Married/Living with Partner	1.3-3.5	High school	23	mild	Yes	7	0	840	0	7	840	7	4	120	0	140	67	90	2	209	185	5	6	43	1	No	No	No	Yes	2287	55	48853	Higher	8	1	0	1	1	0	3	1
43238	5	1	67	28753	48	1	Non-Hispanic White	Never married	<1.3	< High school	26	heavy	Yes	8	0	0	0	0	0	0	1	60	0	123	66	102	2	137	276	7	5	38	1	No	No	No	Yes	1370	43	13818	Lower	1	1	0	0	0	1	2	0
43240	5	1	62	7152	72	2	Other Hispanic	Never married	1.3-3.5	< High school	33	mild	Yes	10	0	70	0	7	70	7	2	360	1	119	66	108	2	135	224	6	6	58	2	Yes	No	No	Yes	1440	70	3871	Higher	6	1	1	1	0	0	3	1
43242	5	1	68	24574	53	1	Non-Hispanic White	Widowed/Divorced/Separated	1.3-3.5	< High school	22	mild	No	10	0	0	0	0	0	0	1	360	0	132	54	86	0	34	209	5	6	69	2	Yes	No	No	Yes	4679	25	18417	Lower	1	0	1	1	0	0	2	0
43243	5	1	67	89778	57	1	Non-Hispanic White	Married/Living with Partner	>3.5	> High school	33	mild	No	8	0	0	0	0	0	0	1	360	0	121	57	117	1	124	151	4	6	39	1	No	No	No	No	1970	37	130415	Lower	1	1	0	0	0	1	2	0
43245	5	2	59	19943	62	1	Non-Hispanic White	Married/Living with Partner	<1.3	< High school	39	mild	Yes	7	0	0	0	0	0	0	1	480	1	152	72	126	3	284	169	4	6	26	1	Yes	No	Yes	No	2056	66	20575	Higher	5	1	0	1	1	1	4	1
43247	5	1	71	16760	52	1	Mexican Americans	Married/Living with Partner	<1.3	High school	21	moderate	No	8	0	0	0	0	0	0	1	120	0	123	81	77	2	136	189	5	6	75	2	No	No	No	Yes	3421	53	7902	Higher	5	0	0	0	0	0	0	0
43251	5	1	67	26624	67	2	Non-Hispanic White	Married/Living with Partner	1.3-3.5	High school	28	never	No	9	0	45	0	3	45	3	2	360	1	176	79	101	2	218	240	6	6	54	1	Yes	No	No	Yes	930	52	22642	Lower	2	1	0	1	1	0	3	1
43253	5	2	62	11710	14	1	Other Hispanic	Widowed/Divorced/Separated	<1.3	< High school	24	mild	No	7	600	80	5	4	680	9	4	240	0	104	39	79	1	74	159	4	6	37	1	No	No	No	No	1738	43	4900	Lower	4	0	0	0	0	1	1	0
43254	5	2	60	34326	71	1	Non-Hispanic White	Married/Living with Partner	1.3-3.5	> High school	24	mild	Yes	7	0	0	0	0	0	0	1	240	0	143	87	100	2	138	250	6	5	47	1	No	No	No	Yes	3165	57	18580	Higher	5	1	0	1	0	0	2	0
43256	5	1	62	16102	36	2	Other Hispanic	Never married	<1.3	< High school	27	heavy	No	7	0	0	0	0	0	0	1	60	0	97	58	88	1	51	168	4	6	72	2	No	No	No	No	1697	43	7187	Lower	1	1	0	0	0	0	1	0
43258	5	2	67	13240	12	2	Mexican Americans	Widowed/Divorced/Separated	<1.3	< High school	30	mild	No	7	180	20	3	2	200	5	4	480	1	103	61	92	1	61	146	4	6	41	1	No	No	No	No	1645	43	20662	Lower	4	1	0	0	0	0	1	0
43259	5	1	66	15828	53	2	Mexican Americans	Married/Living with Partner	<1.3	< High school	32	never	No	5	0	0	0	0	0	0	1	120	1	117	74	101	2	212	159	4	6	48	1	Yes	Yes	No	Yes	1772	56	7463	Higher	5	1	1	1	1	0	4	1
43261	5	2	63	7717	62	1	Non-Hispanic Black	Married/Living with Partner	>3.5	> High school	30	never	Yes	4	0	0	0	0	0	0	1	240	1	86	51	123	4	313	250	6	6	56	1	Yes	Yes	Yes	No	1249	68	9318	Higher	5	1	1	1	1	0	4	1
43263	5	2	69	16735	27	2	Other Hispanic	Widowed/Divorced/Separated	1.3-3.5	> High school	20	mild	No	8	0	0	0	0	0	0	1	480	0	93	64	74	1	85	164	4	5	41	1	No	No	No	No	2395	47	7470	Lower	1	0	0	0	0	0	0	0
43264	5	1	68	19465	46	2	Other Hispanic	Married/Living with Partner	>3.5	> High school	26	moderate	Yes	7	0	240	0	4	240	4	4	300	0	123	70	89	2	146	262	7	5	58	2	No	No	No	No	1475	53	9178	Higher	8	1	0	0	0	0	1	0
43265	5	1	63	15044	19	1	Non-Hispanic Black	Widowed/Divorced/Separated	<1.3	> High school	26	mild	No	6	720	120	3	1	840	4	4	600	0	145	49	82	1	59	192	5	6	44	1	No	No	No	No	1734	39	7655	Lower	4	0	0	1	0	0	1	0
43268	5	2	65	12349	70	2	Mexican Americans	Never married	<1.3	< High school	25	mild	Yes	7	0	0	0	0	0	0	1	120	0	101	59	90	1	74	159	4	6	67	2	No	No	No	Yes	1833	42	22092	Lower	1	1	0	0	0	0	1	0
43269	5	2	69	26987	65	2	Non-Hispanic White	Never married	<1.3	High school	37	mild	No	6	0	0	0	0	0	0	1	180	1	153	59	124	2	168	236	6	5	42	1	Yes	No	No	Yes	1988	52	22950	Higher	5	1	0	1	1	0	3	1
43271	5	1	61	31665	53	2	Non-Hispanic White	Never married	<1.3	> High school	46	heavy	Yes	8	0	0	0	0	0	0	1	720	1	109	76	132	1	69	171	4	6	44	1	Yes	No	No	Yes	1347	48	53146	Lower	1	1	0	1	0	0	2	0
43273	5	1	68	29597	28	2	Non-Hispanic Black	Married/Living with Partner	1.3-3.5	> High school	38	moderate	No	7	0	0	0	0	0	0	1	960	0	114	67	126	0	37	129	3	6	51	1	No	No	No	No	3309	46	73088	Lower	1	1	0	0	0	0	1	0
43275	5	1	61	5840	68	1	Non-Hispanic Black	Married/Living with Partner	1.3-3.5	> High school	28	mild	Yes	8	0	0	0	0	0	0	1	120	0	151	76	100	1	78	144	4	6	50	1	No	No	No	Yes	2318	33	3973	Lower	1	1	1	1	0	0	3	1
43277	5	2	64	90536	28	1	Non-Hispanic White	Married/Living with Partner	>3.5	> High school	23	mild	Yes	6	270	60	3	2	330	5	4	360	0	96	65	83	1	109	180	5	6	64	2	No	No	No	No	3127	58	166682	Higher	8	0	0	0	0	0	0	0
43278	5	2	67	16581	19	2	Non-Hispanic Black	Widowed/Divorced/Separated	1.3-3.5	High school	16	mild	No	10	0	0	0	0	0	0	1	720	0	115	71	64	2	144	187	5	6	53	1	No	No	No	No	1697	28	13357	Lower	1	0	0	0	0	0	0	0
43279	5	1	64	16855	16	2	Non-Hispanic Black	Widowed/Divorced/Separated	<1.3	< High school	18	mild	No	9	0	0	0	0	0	0	1	240	0	113	83	65	1	54	227	6	5	87	2	No	No	No	No	4702	34	13577	Lower	1	0	0	0	0	0	0	0
43280	5	1	61	97660	45	2	Non-Hispanic White	Married/Living with Partner	>3.5	> High school	20	mild	Yes	7	0	0	0	0	0	0	1	240	0	106	78	73	2	134	189	5	5	48	1	No	No	No	Yes	1027	22	163909	Lower	1	0	0	0	0	0	0	0
43282	5	1	64	80616	31	2	Non-Hispanic White	Married/Living with Partner	>3.5	> High school	25	heavy	Yes	6	0	0	0	0	0	0	1	240	0	107	70	86	1	97	205	5	6	42	1	No	No	No	No	2537	37	39101	Lower	1	1	0	0	0	0	1	0
43284	5	1	66	17724	55	1	Mexican Americans	Never married	<1.3	< High school	27	mild	Yes	7	0	0	0	0	0	0	1	120	0	122	70	101	3	248	202	5	6	34	1	No	No	No	No	2709	45	49045	Lower	1	1	0	0	1	1	3	1
43285	5	1	69	108289	24	1	Non-Hispanic White	Married/Living with Partner	1.3-3.5	High school	36	mild	Yes	8	0	600	0	5	600	5	4	180	1	108	60	110	2	135	162	4	6	34	1	No	No	No	No	2494	57	51037	Higher	8	1	0	0	0	1	2	0
43288	5	1	61	26828	61	2	Non-Hispanic White	Married/Living with Partner	<1.3	High school	26	mild	Yes	6	0	0	0	0	0	0	1	600	1	107	57	88	2	213	154	4	6	31	1	No	Yes	No	Yes	1086	57	22815	Higher	5	1	1	0	1	1	4	1
43290	5	2	61	18320	51	2	Other Hispanic	Never married	<1.3	< High school	38	mild	No	9	0	0	0	0	0	0	1	180	1	157	101	115	2	155	158	4	6	30	1	Yes	No	No	Yes	2365	62	52345	Higher	5	1	0	1	1	1	4	1
43293	5	1	65	11330	52	2	Mexican Americans	Married/Living with Partner	1.3-3.5	< High school	28	heavy	Yes	8	0	0	0	0	0	0	1	180	1	115	72	91	1	104	215	6	6	46	1	No	No	No	No	1338	60	13689	Higher	5	1	0	0	0	0	1	0
43295	5	2	70	25424	29	2	Other Hispanic	Married/Living with Partner	>3.5	> High school	21	moderate	No	8	0	720	0	6	720	6	4	180	0	119	65	73	1	105	170	4	6	65	2	No	No	No	No	1161	71	82144	Higher	8	0	0	0	0	0	0	0
43296	5	1	64	77678	65	2	Non-Hispanic White	Married/Living with Partner	1.3-3.5	High school	21	mild	No	6	0	0	0	0	0	0	1	60	0	114	68	86	1	104	195	5	5	41	1	No	No	No	Yes	1319	58	76087	Higher	5	1	0	0	0	0	1	0
43297	5	1	73	6117	67	1	Mexican Americans	Married/Living with Partner	1.3-3.5	< High school	32	mild	No	7	0	0	0	0	0	0	1	480	1	161	89	114	2	148	222	6	6	52	1	Yes	No	No	No	3022	59	3311	Higher	5	1	1	1	0	0	3	1
43300	5	1	68	28440	45	2	Non-Hispanic Black	Married/Living with Partner	1.3-3.5	< High school	30	never	No	8	0	60	0	2	60	2	2	480	0	119	77	106	1	59	231	6	8	78	2	Yes	No	No	No	1023	72	12306	Higher	6	1	1	1	0	0	3	1
43301	5	1	65	5785	66	2	Mexican Americans	Never married	1.3-3.5	< High school	32	never	No	7	0	0	0	0	0	0	1	180	1	131	49	103	1	71	139	4	7	52	1	Yes	Yes	No	No	1150	42	3131	Lower	1	1	1	1	0	0	3	1
43304	5	1	72	16581	19	1	Non-Hispanic Black	Widowed/Divorced/Separated	<1.3	> High school	29	mild	No	8	720	240	3	2	960	5	4	180	0	123	57	88	0	42	134	3	5	33	1	No	No	No	No	3797	46	31715	Lower	4	0	0	0	0	1	1	0
43306	5	2	65	144223	26	2	Non-Hispanic White	Married/Living with Partner	>3.5	> High school	28	moderate	Yes	8	120	90	3	3	210	6	4	600	0	109	65	87	3	308	245	6	6	55	1	No	No	No	No	1513	63	288484	Higher	8	1	0	0	1	0	2	0
43308	5	1	73	55273	18	1	Non-Hispanic White	Widowed/Divorced/Separated	<1.3	High school	20	mild	No	8	720	0	3	0	720	3	4	720	0	113	77	72	1	54	163	4	6	43	1	No	No	No	No	1603	41	132580	Lower	4	0	0	0	0	0	0	0
43309	5	2	63	86603	15	2	Non-Hispanic White	Widowed/Divorced/Separated	1.3-3.5	< High school	31	mild	No	7	0	540	0	3	540	3	4	480	1	116	67	95	1	53	149	4	5	51	1	No	No	No	No	1186	40	41449	Lower	4	1	0	0	0	0	1	0
43310	5	1	61	26120	78	1	Non-Hispanic White	Married/Living with Partner	1.3-3.5	< High school	34	mild	Yes	6	0	75	0	5	75	5	2	360	1	163	70	117	2	173	192	5	6	41	1	Yes	No	No	Yes	1425	66	17964	Higher	6	1	0	1	1	0	3	1
43311	5	1	70	15698	47	1	Mexican Americans	Married/Living with Partner	<1.3	> High school	25	mild	No	7	0	0	0	0	0	0	1	60	0	99	64	98	1	124	197	5	6	36	1	No	No	No	No	3906	48	7476	Lower	1	1	0	0	0	1	2	0
43313	5	1	60	18278	68	2	Non-Hispanic White	Widowed/Divorced/Separated	>3.5	> High school	25	never	No	6	0	420	0	7	420	7	4	540	0	165	77	86	2	145	176	5	6	57	1	No	No	No	Yes	2892	68	12570	Higher	8	1	0	1	0	0	2	0
43314	5	1	72	15754	80	2	Non-Hispanic Black	Never married	<1.3	< High school	21	never	Yes	10	0	0	0	0	0	0	1	480	0	170	44	88	1	69	178	5	6	75	2	Yes	Yes	No	No	1394	60	8279	Higher	5	1	1	1	0	0	3	1
43315	5	2	66	22625	49	2	Mexican Americans	Married/Living with Partner	>3.5	High school	26	moderate	No	4	0	0	0	0	0	0	1	120	0	117	74	82	1	95	194	5	6	107	3	No	No	No	No	1920	58	55272	Higher	5	0	0	0	0	0	0	0
43318	5	1	60	60607	63	2	Non-Hispanic White	Married/Living with Partner	>3.5	> High school	25	mild	Yes	7	0	0	0	0	0	0	1	240	1	135	95	97	2	211	251	6	6	39	1	Yes	No	No	Yes	949	51	57699	Lower	1	1	0	1	1	1	4	1
43320	5	2	61	7884	69	1	Other Hispanic	Married/Living with Partner	<1.3	< High school	33	mild	Yes	5	0	0	0	0	0	0	1	180	0	131	73	88	2	146	168	4	6	40	1	Yes	No	No	No	1611	50	4267	Lower	1	0	0	1	0	1	2	0
43321	5	1	59	25889	17	1	Non-Hispanic White	Widowed/Divorced/Separated	<1.3	< High school	22	mild	No	6	720	50	6	5	770	11	4	540	0	118	67	81	1	99	188	5	6	46	1	No	No	No	No	2074	52	9849	Lower	4	0	0	0	0	0	0	0
43322	5	1	65	11055	17	2	Mexican Americans	Widowed/Divorced/Separated	1.3-3.5	< High school	30	mild	No	8	0	150	0	5	150	5	4	360	0	98	57	84	1	48	164	4	5	42	1	No	No	No	No	1332	43	5274	Lower	4	0	0	0	0	0	0	0
43324	5	1	74	23364	20	1	Non-Hispanic Black	Married/Living with Partner	<1.3	< High school	25	never	No	5	0	0	0	0	0	0	1	120	0	118	59	82	1	55	159	4	6	53	1	No	No	No	No	1792	56	18548	Higher	5	0	0	0	0	0	0	0
43325	5	1	61	25436	12	1	Non-Hispanic White	Widowed/Divorced/Separated	<1.3	< High school	15	mild	No	7	0	0	0	0	0	0	1	240	1	105	66	65	1	116	163	4	6	53	1	No	No	No	No	2406	52	12174	Lower	1	0	0	0	0	0	0	0
43329	5	2	69	57042	37	1	Non-Hispanic White	Married/Living with Partner	>3.5	> High school	50	mild	No	6	280	0	4	0	280	4	4	900	1	143	78	152	3	249	222	6	6	35	1	No	No	No	No	2948	71	150515	Higher	8	1	0	1	1	1	4	1
43330	5	2	59	26961	72	2	Non-Hispanic White	Married/Living with Partner	<1.3	< High school	39	never	Yes	8	0	0	0	0	0	0	1	300	1	181	47	126	2	162	180	5	11	52	1	Yes	Yes	No	Yes	1331	52	18542	Lower	1	1	1	1	1	0	4	1
43332	5	2	64	9157	10	1	Non-Hispanic Black	Widowed/Divorced/Separated	<1.3	< High school	24	mild	No	7	0	0	0	0	0	0	1	370	0	115	62	77	2	144	187	5	6	60	2	No	No	No	No	2367	59	4259	Higher	5	0	0	0	0	0	0	0
43333	5	2	64	21397	38	1	Non-Hispanic Black	Never married	<1.3	< High school	23	mild	Yes	5	960	840	4	7	1800	11	4	480	0	135	80	83	1	114	228	6	6	45	1	Yes	No	No	Yes	3098	47	11480	Lower	4	0	0	1	0	0	1	0
43334	5	1	60	95049	50	2	Non-Hispanic White	Married/Living with Partner	1.3-3.5	> High school	26	never	No	10	0	0	0	0	0	0	1	720	0	125	85	88	2	144	187	5	6	53	1	No	No	No	No	1734	67	138073	Higher	5	1	0	0	0	0	1	0
43335	5	1	65	91293	54	2	Non-Hispanic White	Married/Living with Partner	>3.5	> High school	31	mild	No	7	0	120	0	4	120	4	2	600	0	109	67	91	2	144	187	5	6	53	1	No	No	No	Yes	1798	61	133584	Higher	6	1	0	0	0	0	1	0
43336	5	2	72	31584	23	2	Non-Hispanic Black	Married/Living with Partner	1.3-3.5	> High school	25	moderate	No	6	0	0	0	0	0	0	1	1080	0	103	73	85	0	39	137	4	6	52	1	No	No	No	No	3127	48	50192	Lower	1	1	0	0	0	0	1	0
43338	5	1	73	90047	26	2	Non-Hispanic White	Married/Living with Partner	>3.5	> High school	19	never	No	6	350	0	5	0	350	5	4	720	0	104	65	68	1	106	187	5	5	71	2	No	No	No	No	1446	46	43675	Lower	4	0	0	0	0	0	0	0
43339	5	1	66	25320	34	2	Mexican Americans	Married/Living with Partner	>3.5	High school	23	heavy	No	2	0	0	0	0	0	0	1	10	0	99	79	82	1	67	197	5	6	60	2	No	No	No	No	984	37	12105	Lower	1	0	0	0	0	0	0	0
43340	5	1	71	22475	34	2	Other Hispanic	Married/Living with Partner	1.3-3.5	High school	21	mild	No	8	0	0	0	0	0	0	1	420	0	110	62	81	1	61	163	4	5	54	1	No	No	No	No	1308	58	10032	Higher	5	0	0	0	0	0	0	0
43342	5	2	63	83612	56	1	Non-Hispanic White	Married/Living with Partner	>3.5	> High school	26	mild	Yes	7	0	540	0	3	540	3	4	240	0	123	81	94	2	181	183	5	6	44	1	Yes	No	No	No	3713	59	121063	Higher	8	1	0	1	1	0	3	1
43345	5	2	59	85770	42	1	Non-Hispanic White	Married/Living with Partner	<1.3	> High school	32	mild	No	5	0	70	0	2	70	2	2	120	0	117	69	98	1	104	160	4	6	37	1	No	No	No	No	2843	61	46931	Higher	6	1	0	0	0	1	2	0
43347	5	2	72	29055	37	2	Non-Hispanic Black	Married/Living with Partner	>3.5	> High school	36	heavy	No	5	0	0	0	0	0	0	1	480	0	107	71	88	1	47	165	4	5	65	2	No	No	No	No	2118	64	13154	Higher	5	1	0	0	0	0	1	0
43349	5	1	65	17661	26	2	Other Hispanic	Married/Living with Partner	>3.5	> High school	46	heavy	No	6	360	45	3	3	405	6	4	600	1	107	74	121	4	365	210	5	6	29	1	No	No	No	No	1695	49	56140	Lower	4	1	0	0	1	1	3	1
43350	5	1	69	10842	11	2	Mexican Americans	Widowed/Divorced/Separated	<1.3	< High school	31	mild	No	7	0	0	0	0	0	0	1	370	0	115	69	98	2	144	187	5	6	42	1	No	No	No	No	1695	45	5302	Lower	1	1	0	0	0	0	1	0
43351	5	2	70	8318	63	1	Mexican Americans	Married/Living with Partner	1.3-3.5	< High school	26	mild	No	7	0	100	0	5	100	5	2	60	0	115	71	95	2	195	210	5	6	33	1	No	Yes	No	No	1958	60	5763	Higher	6	1	1	0	1	1	4	1
43352	5	1	62	29597	80	2	Non-Hispanic White	Married/Living with Partner	>3.5	> High school	29	mild	No	5	0	0	0	0	0	0	1	360	0	143	75	96	0	44	183	5	6	61	2	Yes	No	No	No	1718	57	25170	Higher	5	1	0	1	0	0	2	0
43353	5	1	60	35674	71	2	Non-Hispanic White	Married/Living with Partner	1.3-3.5	High school	18	moderate	Yes	5	0	420	0	7	420	7	4	300	0	141	79	80	1	84	218	6	5	104	3	Yes	No	No	No	1675	34	19309	Lower	4	0	0	1	0	0	1	0
43356	5	2	68	24271	34	2	Non-Hispanic Black	Married/Living with Partner	>3.5	High school	25	moderate	No	7	0	0	0	0	0	0	1	180	0	118	75	82	0	32	211	5	5	79	2	No	No	No	No	1351	39	13022	Lower	1	0	0	0	0	0	0	0
43359	5	2	67	30088	19	2	Non-Hispanic White	Widowed/Divorced/Separated	>3.5	> High school	22	mild	No	8	0	0	0	0	0	0	1	360	0	115	67	72	1	64	179	5	6	49	1	No	No	No	No	1066	49	72169	Lower	1	0	0	0	0	0	0	0
43360	5	1	66	18062	12	1	Mexican Americans	Widowed/Divorced/Separated	<1.3	< High school	28	mild	No	7	270	300	3	5	570	8	4	420	0	120	48	99	2	189	143	4	6	45	1	No	No	No	No	2772	40	8616	Lower	4	1	0	0	1	0	2	0
43361	5	2	63	86603	15	2	Non-Hispanic White	Widowed/Divorced/Separated	>3.5	< High school	22	mild	No	7	1200	0	5	0	1200	5	4	300	1	119	71	80	1	61	165	4	5	52	1	No	No	No	No	1815	38	41449	Lower	4	0	0	0	0	0	0	0
43362	5	1	70	21072	24	1	Mexican Americans	Widowed/Divorced/Separated	1.3-3.5	< High school	39	heavy	Yes	6	0	0	0	0	0	0	1	120	0	125	59	109	1	79	195	5	6	53	1	No	No	No	No	848	50	10074	Lower	1	1	0	0	0	0	1	0
43363	5	1	63	87805	23	2	Non-Hispanic White	Married/Living with Partner	1.3-3.5	< High school	26	never	No	6	0	0	0	0	0	0	1	120	0	106	64	86	1	54	221	6	6	72	2	No	No	No	No	667	58	42588	Higher	5	1	0	0	0	0	1	0
43364	5	2	68	84324	25	1	Non-Hispanic White	Widowed/Divorced/Separated	<1.3	> High school	21	mild	No	8	480	0	2	0	480	2	3	300	0	113	63	83	2	162	442	11	5	54	1	No	No	No	No	2589	49	39743	Lower	3	0	0	0	1	0	1	0
43366	5	1	66	7717	61	2	Mexican Americans	Married/Living with Partner	<1.3	< High school	33	never	No	10	0	0	0	0	0	0	1	120	0	133	60	104	1	86	145	4	6	38	1	No	No	No	Yes	2123	54	10485	Higher	5	1	0	1	0	1	3	1
43367	5	2	64	85621	41	2	Non-Hispanic White	Married/Living with Partner	>3.5	> High school	21	moderate	Yes	5	0	60	0	3	60	3	2	600	0	133	77	76	1	76	198	5	6	56	1	Yes	No	No	No	2048	49	41148	Lower	2	0	1	1	0	0	2	0
43370	5	2	61	23526	38	2	Other Hispanic	Widowed/Divorced/Separated	<1.3	< High school	35	mild	Yes	3	0	0	0	0	0	0	1	180	1	126	91	103	3	293	244	6	6	27	1	Yes	No	Yes	Yes	1223	61	10501	Higher	5	1	1	1	1	1	5	1
43375	5	2	68	82538	47	2	Non-Hispanic White	Married/Living with Partner	>3.5	> High school	30	heavy	Yes	8	180	90	3	3	270	6	4	480	0	122	79	97	1	92	203	5	5	72	2	No	No	No	Yes	2787	64	198977	Higher	8	1	0	0	0	0	1	0
43378	5	1	65	14713	24	2	Mexican Americans	Married/Living with Partner	<1.3	< High school	33	never	No	7	0	0	0	0	0	0	1	30	0	119	66	92	1	64	124	3	6	41	1	No	No	No	No	1422	67	6567	Higher	5	1	0	0	0	0	1	0
43379	5	2	61	104431	52	1	Non-Hispanic White	Married/Living with Partner	>3.5	High school	29	never	No	5	120	90	2	3	210	5	4	360	0	133	78	101	3	280	215	6	6	33	1	No	No	No	Yes	2812	42	78266	Lower	4	1	0	1	1	1	4	1
43383	5	2	67	69470	60	2	Non-Hispanic White	Married/Living with Partner	>3.5	> High school	28	mild	No	7	0	30	0	1	30	1	2	720	1	95	67	96	1	79	235	6	6	66	2	Yes	No	No	Yes	1506	66	47778	Higher	6	1	0	1	0	0	2	0
43385	5	1	65	24710	29	1	Mexican Americans	Married/Living with Partner	<1.3	< High school	20	heavy	Yes	8	0	0	0	0	0	0	1	120	0	118	55	70	2	144	187	5	6	53	1	No	No	No	No	3688	46	11030	Lower	1	0	0	0	0	0	0	0
43386	5	2	71	10904	80	1	Non-Hispanic Black	Married/Living with Partner	1.3-3.5	> High school	21	mild	Yes	8	0	60	0	3	60	3	2	240	0	159	67	83	1	54	203	5	6	99	3	Yes	No	No	No	1874	76	5730	Higher	6	0	0	1	0	0	1	0
43387	5	2	61	120615	45	1	Non-Hispanic White	Married/Living with Partner	>3.5	< High school	44	mild	Yes	7	0	0	0	0	0	0	1	360	1	103	61	135	2	150	206	5	6	36	1	No	No	No	Yes	5427	42	57965	Lower	1	1	1	0	0	1	3	1
43390	5	1	65	8288	10	1	Mexican Americans	Widowed/Divorced/Separated	<1.3	< High school	18	mild	No	7	0	0	0	0	0	0	1	370	0	98	60	65	2	144	187	5	6	35	1	No	No	No	No	2105	60	6734	Higher	5	0	0	0	0	1	1	0
43391	5	2	67	33576	71	1	Non-Hispanic White	Married/Living with Partner	1.3-3.5	< High school	32	mild	Yes	5	0	0	0	0	0	0	1	180	0	151	85	110	1	78	193	5	6	57	1	No	No	No	Yes	2467	35	49482	Lower	1	1	0	1	0	0	2	0
43393	5	2	68	24655	21	1	Other race	Widowed/Divorced/Separated	>3.5	< High school	23	mild	Yes	10	0	0	0	0	0	0	1	360	0	139	53	78	1	97	176	5	6	61	2	No	No	No	No	3251	43	100814	Lower	1	0	0	1	0	0	1	0
43397	5	1	62	6162	11	2	Other Hispanic	Widowed/Divorced/Separated	1.3-3.5	< High school	21	mild	No	7	0	0	0	0	0	0	1	370	0	88	49	73	2	144	187	5	6	56	1	No	No	No	No	2502	48	2651	Lower	1	0	0	0	0	0	0	0
43401	5	1	73	94786	48	1	Non-Hispanic White	Married/Living with Partner	>3.5	> High school	25	mild	No	7	240	60	2	1	300	3	4	840	0	109	67	94	2	144	187	5	6	53	1	No	No	No	No	2050	54	208689	Higher	8	1	0	0	0	0	1	0
43402	5	1	59	31326	23	2	Non-Hispanic Black	Widowed/Divorced/Separated	<1.3	< High school	30	mild	Yes	7	0	0	0	0	0	0	1	240	0	99	64	101	1	106	285	7	6	73	2	No	No	No	No	1512	52	94986	Higher	5	1	0	0	0	0	1	0
43406	5	1	66	26404	38	2	Mexican Americans	Married/Living with Partner	<1.3	< High school	41	moderate	No	6	0	0	0	0	0	0	1	180	1	111	78	121	2	181	213	6	6	45	1	No	No	No	No	2557	46	11786	Lower	1	1	0	0	1	0	2	0
43407	5	1	66	16765	55	2	Mexican Americans	Never married	1.3-3.5	< High school	25	moderate	Yes	6	0	0	0	0	0	0	1	60	1	119	82	81	2	214	270	7	6	49	1	Yes	No	No	No	2441	53	7905	Higher	5	0	0	1	1	0	2	0
43408	5	1	59	24340	22	1	Non-Hispanic Black	Married/Living with Partner	<1.3	< High school	21	heavy	Yes	9	0	0	0	0	0	0	1	20	0	112	67	74	1	90	209	5	6	50	1	No	No	No	No	2049	27	48179	Lower	1	0	0	0	0	0	0	0
43409	5	2	67	74314	14	2	Non-Hispanic White	Widowed/Divorced/Separated	>3.5	< High school	24	mild	No	7	600	80	5	2	680	7	4	480	0	112	67	78	1	92	176	5	6	44	1	No	No	No	No	1837	64	190934	Higher	8	0	0	0	0	0	0	0
43410	5	1	71	16237	12	1	Mexican Americans	Widowed/Divorced/Separated	<1.3	< High school	20	mild	No	7	0	420	0	7	420	7	4	480	1	115	68	75	1	114	178	5	5	53	1	No	No	No	No	2667	44	40573	Lower	4	0	0	0	0	0	0	0
43411	5	1	62	21992	47	1	Non-Hispanic Black	Married/Living with Partner	>3.5	< High school	24	moderate	Yes	6	0	0	0	0	0	0	1	240	0	125	79	94	1	105	161	4	6	37	1	No	No	No	No	1713	57	9516	Higher	5	1	1	0	0	1	3	1
43412	5	2	72	34383	27	2	Non-Hispanic Black	Widowed/Divorced/Separated	<1.3	> High school	22	mild	No	6	0	90	0	3	90	3	2	420	0	95	64	75	1	63	156	4	5	59	2	No	No	No	No	2334	77	48422	Higher	6	0	0	0	0	0	0	0
43413	5	2	59	25457	61	2	Non-Hispanic White	Never married	<1.3	> High school	34	mild	Yes	6	0	0	0	0	0	0	1	360	1	145	69	117	2	153	205	5	6	45	1	No	No	No	Yes	1625	31	24235	Lower	1	1	1	1	1	0	4	1
43414	5	2	61	9460	67	1	Non-Hispanic Black	Married/Living with Partner	<1.3	> High school	22	moderate	Yes	6	0	1680	0	7	1680	7	4	420	0	115	49	79	1	69	188	5	6	77	2	No	No	No	Yes	1299	46	4971	Lower	4	0	1	0	0	0	1	0
43415	5	2	63	83612	52	1	Non-Hispanic White	Married/Living with Partner	>3.5	High school	34	moderate	No	7	0	0	0	0	0	0	1	180	1	136	85	111	1	85	161	4	16	49	1	Yes	Yes	No	No	2052	56	139298	Higher	5	1	1	1	0	0	3	1
43416	5	1	65	12643	13	1	Non-Hispanic Black	Widowed/Divorced/Separated	1.3-3.5	< High school	21	mild	No	7	700	0	7	0	700	7	4	45	0	135	72	73	0	28	140	4	6	60	2	No	No	No	No	641	52	43909	Lower	4	0	0	1	0	0	1	0
43418	5	1	62	9907	63	2	Non-Hispanic Black	Married/Living with Partner	1.3-3.5	> High school	33	moderate	Yes	5	0	270	0	3	270	3	4	180	1	115	70	109	4	337	213	6	6	41	1	No	No	No	Yes	2036	56	20356	Higher	8	1	0	0	1	0	2	0
43419	5	2	64	16075	18	2	Non-Hispanic Black	Widowed/Divorced/Separated	1.3-3.5	> High school	24	mild	No	6	0	0	0	0	0	0	1	780	0	115	75	79	0	37	179	5	6	121	3	No	No	No	No	3215	46	5845	Lower	1	0	0	0	0	0	0	0
43423	5	1	71	17365	12	2	Mexican Americans	Widowed/Divorced/Separated	>3.5	< High school	20	mild	No	7	480	60	4	4	540	8	4	420	0	108	81	76	2	144	187	5	6	53	1	No	No	No	No	1280	59	27100	Higher	8	0	0	0	0	0	0	0
43424	5	2	60	80616	37	2	Non-Hispanic White	Married/Living with Partner	1.3-3.5	> High school	23	never	No	7	0	0	0	0	0	0	1	1080	0	120	81	78	1	98	270	7	6	71	2	No	No	No	No	2236	66	39101	Higher	5	0	0	0	0	0	0	0
43425	5	2	63	71430	32	2	Non-Hispanic White	Married/Living with Partner	1.3-3.5	> High school	33	never	No	7	0	0	0	0	0	0	1	300	0	101	64	112	1	66	190	5	6	62	2	No	No	No	No	2386	47	120529	Lower	1	1	0	0	0	0	1	0
43428	5	2	64	15986	15	1	Non-Hispanic Black	Widowed/Divorced/Separated	1.3-3.5	< High school	20	mild	No	7	1200	0	5	0	1200	5	4	600	0	111	68	74	0	31	130	3	6	65	2	No	No	No	No	3408	45	23972	Lower	4	0	0	0	0	0	0	0
43430	5	2	63	29589	74	1	Non-Hispanic White	Never married	1.3-3.5	< High school	32	mild	Yes	8	0	0	0	0	0	0	1	480	0	119	66	88	2	139	178	5	7	47	1	No	No	No	Yes	2626	45	16016	Lower	1	0	1	0	0	0	1	0
43431	5	1	69	73471	16	1	Non-Hispanic White	Widowed/Divorced/Separated	>3.5	< High school	35	mild	No	9	600	270	5	3	870	8	4	540	1	135	63	111	2	157	154	4	6	28	1	No	No	No	No	2315	64	188771	Higher	8	1	0	1	1	1	4	1
43432	5	2	71	51349	64	1	Non-Hispanic White	Married/Living with Partner	1.3-3.5	> High school	28	mild	Yes	8	0	300	0	5	300	5	4	120	0	122	78	117	1	108	152	4	6	37	1	No	No	No	Yes	2496	62	48886	Higher	8	1	0	0	0	1	2	0
43433	5	1	69	125825	55	2	Non-Hispanic White	Never married	1.3-3.5	> High school	22	moderate	No	5	60	60	3	2	120	5	2	180	0	137	84	81	2	147	218	6	6	97	3	Yes	No	No	No	2059	86	184114	Higher	6	0	0	1	0	0	1	0
43435	5	2	71	20347	34	2	Mexican Americans	Married/Living with Partner	1.3-3.5	> High school	29	mild	No	6	120	0	3	0	120	3	2	120	0	113	72	95	1	95	170	4	6	55	1	No	No	No	No	1479	57	9728	Higher	6	1	0	0	0	0	1	0
43436	5	2	59	51799	11	2	Non-Hispanic White	Widowed/Divorced/Separated	1.3-3.5	< High school	16	mild	No	7	0	0	0	0	0	0	1	370	0	115	67	62	2	144	187	5	6	53	1	No	No	No	No	1080	44	132874	Lower	1	0	0	0	0	0	0	0
43438	5	1	61	21611	77	2	Non-Hispanic White	Never married	<1.3	< High school	30	mild	Yes	10	0	0	0	0	0	0	1	300	1	146	70	111	3	227	153	4	6	41	1	Yes	Borderline	Yes	Yes	2072	52	11697	Higher	5	1	0	1	1	0	3	1
43440	5	1	62	16682	42	1	Other Hispanic	Married/Living with Partner	1.3-3.5	High school	28	never	No	7	0	0	0	0	0	0	1	120	1	126	83	98	2	221	186	5	6	33	1	No	No	No	No	2654	46	47665	Lower	1	1	0	0	1	1	3	1
43441	5	2	59	25457	63	2	Non-Hispanic White	Married/Living with Partner	1.3-3.5	< High school	33	never	Yes	9	0	0	0	0	0	0	1	240	0	138	70	110	2	139	235	6	6	66	2	No	No	No	Yes	978	56	21649	Higher	5	1	0	1	0	0	2	0
43443	5	2	59	30383	17	1	Non-Hispanic White	Widowed/Divorced/Separated	<1.3	< High school	18	mild	No	7	270	0	3	0	270	3	4	480	0	127	72	73	1	77	134	3	6	52	1	No	No	No	No	2677	37	11559	Lower	4	0	0	0	0	0	0	0
43444	5	1	65	20597	54	2	Non-Hispanic Black	Never married	<1.3	> High school	39	never	No	5	0	60	0	3	60	3	2	180	0	115	77	111	1	112	195	5	6	53	1	Yes	No	No	No	1242	50	13895	Lower	2	1	0	1	0	0	2	0
43445	5	1	69	13942	50	1	Mexican Americans	Married/Living with Partner	<1.3	< High school	27	never	Yes	8	0	0	0	0	0	0	1	180	0	99	57	98	2	209	234	6	19	47	1	No	No	No	No	2209	56	33203	Higher	5	1	1	0	1	0	3	1
43446	5	2	60	75894	14	1	Non-Hispanic White	Widowed/Divorced/Separated	>3.5	< High school	19	mild	No	7	1080	0	6	0	1080	6	4	240	0	126	50	67	1	65	158	4	6	48	1	No	No	No	No	1436	50	28872	Lower	4	0	0	0	0	0	0	0
43447	5	1	70	27835	76	2	Non-Hispanic White	Never married	>3.5	> High school	22	moderate	Yes	7	0	315	0	7	315	7	4	480	0	109	62	90	1	102	180	5	5	72	2	Yes	No	No	Yes	1590	57	19143	Higher	8	1	0	1	0	0	2	0
43449	5	2	59	68849	39	1	Non-Hispanic White	Married/Living with Partner	1.3-3.5	> High school	39	mild	Yes	7	0	0	0	0	0	0	1	240	1	136	77	124	3	226	223	6	6	54	1	Yes	No	No	Yes	3253	51	54552	Lower	1	1	0	1	1	0	3	1
43452	5	2	70	25357	80	2	Non-Hispanic Black	Never married	1.3-3.5	< High school	29	moderate	Yes	7	0	0	0	0	0	0	1	720	0	135	69	96	1	98	221	6	5	97	3	Yes	No	No	Yes	1152	58	41408	Higher	5	1	0	1	0	0	2	0
43453	5	1	71	25382	40	1	Mexican Americans	Married/Living with Partner	<1.3	< High school	38	never	No	8	0	0	0	0	0	0	1	240	1	115	73	119	3	226	192	5	6	39	1	No	No	No	No	2720	51	11968	Lower	1	1	1	0	1	1	4	1
43456	5	2	63	94741	43	1	Non-Hispanic White	Never married	1.3-3.5	High school	22	heavy	Yes	5	240	120	1	1	360	2	3	120	0	110	68	81	1	92	213	6	6	41	1	No	No	No	No	3799	37	71005	Lower	3	0	0	0	0	0	0	0
43457	5	1	70	51290	18	2	Non-Hispanic White	Widowed/Divorced/Separated	>3.5	< High school	22	mild	No	7	1200	0	5	0	1200	5	4	480	0	123	64	71	1	94	152	4	6	59	2	No	No	No	No	1286	57	99962	Higher	8	0	0	0	0	0	0	0
43458	5	2	65	9044	62	2	Mexican Americans	Married/Living with Partner	>3.5	< High school	28	never	No	7	0	0	0	0	0	0	1	120	1	113	67	100	2	176	168	4	6	53	1	Yes	No	No	Yes	966	51	18044	Lower	1	1	0	1	1	0	3	1
43459	5	2	60	123974	28	2	Non-Hispanic White	Married/Living with Partner	>3.5	> High school	29	mild	Yes	8	720	0	2	0	720	2	3	360	0	117	78	87	1	129	199	5	6	38	1	No	No	No	No	1552	45	209189	Lower	3	1	0	0	0	1	2	0
43463	5	1	61	93810	20	1	Non-Hispanic White	Married/Living with Partner	1.3-3.5	High school	18	never	No	6	840	420	7	7	1260	14	4	120	0	108	65	68	0	44	156	4	5	58	2	No	No	No	No	3560	59	245289	Higher	8	0	0	0	0	0	0	0
43464	5	2	71	32318	76	1	Non-Hispanic White	Never married	>3.5	> High school	27	mild	No	5	120	60	1	1	180	2	3	360	0	118	71	103	1	83	165	4	6	50	1	No	No	Yes	No	1831	82	46292	Higher	7	1	0	0	0	0	1	0
43465	5	2	64	26883	49	2	Non-Hispanic Black	Married/Living with Partner	1.3-3.5	< High school	23	moderate	No	6	0	0	0	0	0	0	1	60	0	119	66	89	1	68	205	5	6	77	2	Yes	No	No	No	2508	54	16197	Higher	5	1	0	1	0	0	2	0
43466	5	2	60	119331	47	2	Non-Hispanic White	Married/Living with Partner	>3.5	> High school	30	mild	No	6	450	30	5	3	480	8	4	480	0	114	70	91	1	74	170	4	6	53	1	No	No	No	No	1585	60	65295	Higher	8	1	0	0	0	0	1	0
43467	5	1	66	19374	18	2	Mexican Americans	Widowed/Divorced/Separated	>3.5	< High school	22	mild	No	7	1200	60	5	1	1260	6	4	600	0	107	55	76	1	46	184	5	6	70	2	No	No	No	No	1974	57	47513	Higher	8	0	0	0	0	0	0	0
43469	5	1	60	10922	78	1	Non-Hispanic White	Married/Living with Partner	1.3-3.5	High school	29	mild	No	10	0	0	0	0	0	0	1	180	0	129	75	107	1	103	201	5	5	55	1	No	No	No	No	2081	51	10951	Lower	1	1	0	0	0	0	1	0
43474	5	2	63	24336	69	2	Non-Hispanic White	Never married	<1.3	> High school	31	mild	No	7	0	60	0	3	60	3	2	120	0	172	67	100	1	51	186	5	5	72	2	Yes	No	No	Yes	973	38	40087	Lower	2	1	0	1	0	0	2	0
43475	5	1	61	78518	31	1	Non-Hispanic White	Never married	<1.3	High school	24	mild	Yes	5	0	240	0	1	240	1	3	60	0	118	72	81	1	112	177	5	6	33	1	No	No	No	No	3415	41	144556	Lower	3	0	1	0	0	1	2	0
43476	5	2	63	83612	50	1	Non-Hispanic White	Married/Living with Partner	>3.5	High school	24	heavy	Yes	7	0	0	0	0	0	0	1	240	0	124	87	93	1	118	219	6	6	64	2	No	No	No	No	4194	45	62663	Lower	1	1	0	1	0	0	2	0
43478	5	1	69	33920	37	1	Mexican Americans	Widowed/Divorced/Separated	<1.3	< High school	32	mild	No	8	0	0	0	0	0	0	1	120	0	132	55	101	6	574	301	8	6	35	1	No	No	No	No	1586	65	109595	Higher	5	1	0	1	1	1	4	1
43479	5	1	62	4263	63	1	Other Hispanic	Married/Living with Partner	>3.5	High school	27	mild	No	8	0	0	0	0	0	0	1	120	0	138	75	104	1	80	224	6	6	64	2	No	No	No	No	3062	73	5599	Higher	5	1	0	1	0	0	2	0
43480	5	1	59	32769	46	2	Non-Hispanic Black	Never married	<1.3	> High school	29	mild	No	3	0	0	0	0	0	0	1	30	0	119	68	98	1	102	130	3	6	59	2	Yes	No	No	Yes	1028	78	64354	Higher	5	1	0	1	0	0	2	0
43483	5	1	71	79714	12	1	Non-Hispanic White	Widowed/Divorced/Separated	>3.5	< High school	18	mild	No	7	540	0	3	0	540	3	4	540	0	96	55	68	2	144	187	5	6	53	1	No	No	No	No	1227	32	257848	Lower	4	0	0	0	0	0	0	0
43484	5	2	67	12093	61	2	Non-Hispanic Black	Never married	<1.3	< High school	26	heavy	Yes	7	0	0	0	0	0	0	1	180	0	119	77	84	2	171	307	8	6	49	1	No	No	No	No	2281	36	11036	Lower	1	0	0	0	1	0	1	0
43487	5	1	64	15918	12	2	Non-Hispanic Black	Widowed/Divorced/Separated	<1.3	< High school	23	mild	No	7	200	60	4	4	260	8	4	780	0	99	51	82	0	43	158	4	6	66	2	No	No	No	No	1667	57	5788	Higher	8	0	0	0	0	0	0	0
43488	5	1	66	24673	29	2	Mexican Americans	Never married	<1.3	High school	31	heavy	No	5	0	0	0	0	0	0	1	60	0	135	89	99	1	84	185	5	6	57	1	No	No	No	No	954	47	66703	Lower	1	1	0	1	0	0	2	0
43490	5	1	66	16800	14	2	Mexican Americans	Widowed/Divorced/Separated	<1.3	< High school	28	mild	No	7	450	0	5	0	450	5	4	480	0	107	74	91	2	172	141	4	6	29	1	No	No	No	No	1357	57	35359	Higher	8	1	0	0	1	1	3	1
43493	5	2	61	6517	60	2	Mexican Americans	Married/Living with Partner	<1.3	< High school	42	never	No	8	0	0	0	0	0	0	1	60	1	111	68	125	3	247	276	7	6	39	1	No	No	No	No	878	68	11658	Higher	5	1	0	0	1	1	3	1
43496	5	2	66	31075	43	1	Non-Hispanic Black	Married/Living with Partner	1.3-3.5	High school	30	moderate	No	4	480	0	2	0	480	2	3	240	0	107	67	101	1	105	239	6	5	49	1	No	No	No	No	2004	52	18723	Lower	3	1	0	0	0	0	1	0
43498	5	1	60	7898	78	1	Other Hispanic	Married/Living with Partner	<1.3	< High school	27	mild	Yes	6	0	0	0	0	0	0	1	120	1	149	55	104	2	160	199	5	6	46	1	Yes	No	No	No	961	56	16050	Higher	5	1	0	1	1	0	3	1
43500	5	1	69	61839	63	1	Non-Hispanic White	Married/Living with Partner	>3.5	> High school	28	mild	Yes	5	240	1680	1	7	1920	8	4	180	0	115	75	100	2	144	190	5	6	43	1	No	No	No	Yes	3285	53	42529	Higher	8	1	1	0	0	0	2	0
43501	5	2	64	15986	16	1	Non-Hispanic Black	Widowed/Divorced/Separated	1.3-3.5	< High school	16	mild	No	6	0	0	0	0	0	0	1	240	0	114	68	64	1	118	172	4	6	53	1	No	No	No	No	1860	35	8135	Lower	1	0	0	0	0	0	0	0
43505	5	2	66	28037	47	2	Non-Hispanic Black	Married/Living with Partner	>3.5	> High school	29	mild	No	7	0	0	0	0	0	0	1	90	0	114	68	97	1	58	188	5	6	64	2	No	No	No	No	2423	55	16893	Higher	5	1	0	0	0	0	1	0
43508	5	2	66	31075	40	1	Non-Hispanic Black	Widowed/Divorced/Separated	<1.3	< High school	26	moderate	Yes	8	0	0	0	0	0	0	1	360	0	117	80	90	2	144	187	5	6	53	1	No	No	No	No	1070	39	20965	Lower	1	1	0	0	0	0	1	0
43510	5	2	70	10219	16	2	Other Hispanic	Widowed/Divorced/Separated	<1.3	< High school	27	mild	No	7	20	150	1	5	170	6	4	360	0	107	50	85	2	144	187	5	5	53	1	No	No	No	No	2149	52	40068	Higher	8	0	0	0	0	0	0	0
43511	5	2	59	36896	14	2	Non-Hispanic White	Widowed/Divorced/Separated	<1.3	< High school	30	mild	No	7	480	540	2	3	1020	5	4	540	0	113	54	108	2	197	155	4	6	31	1	No	No	No	No	2020	40	29839	Lower	4	1	0	0	1	1	3	1
43514	5	1	62	7361	80	1	Other Hispanic	Married/Living with Partner	1.3-3.5	< High school	25	mild	No	8	0	0	0	0	0	0	1	360	0	130	48	92	2	144	187	5	6	53	1	No	No	No	No	1592	41	5100	Lower	1	1	0	1	0	0	2	0
43517	5	1	63	73275	33	2	Other race	Married/Living with Partner	1.3-3.5	> High school	32	mild	No	5	0	60	0	2	60	2	2	360	1	105	70	94	2	155	182	5	5	45	1	No	No	No	No	1621	61	34535	Higher	6	1	0	0	1	0	2	0
43518	5	2	72	12683	16	1	Mexican Americans	Widowed/Divorced/Separated	<1.3	< High school	28	mild	No	6	1680	840	7	7	2520	14	4	300	0	121	55	94	2	175	132	3	5	46	1	No	No	No	No	1486	37	17361	Lower	4	1	0	0	1	0	2	0
43520	5	1	64	21590	56	2	Non-Hispanic Black	Never married	>3.5	High school	34	mild	Yes	8	0	0	0	0	0	0	1	240	1	139	71	124	1	110	198	5	6	46	1	Yes	Yes	No	No	874	38	41034	Lower	1	1	1	1	0	0	3	1
43521	5	1	61	30886	45	2	Non-Hispanic White	Married/Living with Partner	<1.3	< High school	27	mild	Yes	8	0	360	0	2	360	2	3	600	1	135	71	87	2	137	229	6	6	43	1	Yes	No	No	Yes	1334	43	51839	Lower	3	1	0	1	0	0	2	0
43523	5	1	64	10844	68	2	Non-Hispanic Black	Never married	1.3-3.5	> High school	25	mild	Yes	8	0	0	0	0	0	0	1	360	1	151	81	91	1	109	249	6	6	56	1	Yes	Yes	No	Yes	1342	63	7378	Higher	5	1	1	1	0	0	3	1
43524	5	2	71	14715	74	2	Non-Hispanic Black	Never married	1.3-3.5	< High school	26	never	Yes	10	0	0	0	0	0	0	1	480	0	153	105	88	1	93	158	4	6	51	1	Yes	No	No	No	1439	62	32166	Higher	5	1	0	1	0	0	2	0
43527	5	1	71	8168	67	1	Mexican Americans	Widowed/Divorced/Separated	1.3-3.5	> High school	31	heavy	Yes	6	0	1050	0	6	1050	6	4	370	1	137	58	112	1	116	155	4	6	43	1	Yes	Yes	No	No	2858	70	10728	Higher	8	1	1	1	0	0	3	1
43533	5	2	65	11799	69	1	Non-Hispanic Black	Married/Living with Partner	1.3-3.5	< High school	31	moderate	Yes	6	0	90	0	3	90	3	2	180	1	149	69	122	1	109	205	5	6	108	3	Yes	Yes	No	No	1480	53	10767	Higher	6	1	1	1	0	0	3	1
43534	5	2	60	119331	45	2	Non-Hispanic White	Married/Living with Partner	>3.5	High school	22	mild	No	7	60	60	3	4	120	7	2	300	1	133	85	80	3	243	278	7	6	43	1	Yes	No	No	No	2137	66	200282	Higher	6	0	0	1	1	0	2	0
43535	5	2	59	39978	71	1	Non-Hispanic White	Married/Living with Partner	>3.5	> High school	31	mild	Yes	7	80	0	2	0	80	2	2	120	0	137	54	115	1	102	173	4	6	64	2	Yes	No	No	No	2209	62	21639	Higher	6	1	0	1	0	0	2	0
43536	5	2	73	12181	15	2	Other Hispanic	Widowed/Divorced/Separated	<1.3	< High school	31	mild	No	7	280	0	7	0	280	7	4	480	1	111	59	104	2	161	119	3	6	22	1	No	No	No	No	4236	52	5097	Higher	8	1	0	0	1	1	3	1
43537	5	1	69	51588	23	1	Other race	Married/Living with Partner	1.3-3.5	> High school	27	mild	No	7	480	0	4	0	480	4	4	480	0	113	69	87	1	65	172	4	5	62	2	No	No	No	No	2586	50	25021	Lower	4	0	0	0	0	0	0	0
43538	5	2	65	18347	19	1	Mexican Americans	Widowed/Divorced/Separated	1.3-3.5	High school	20	mild	No	8	240	210	1	7	450	8	4	120	0	111	67	75	0	33	155	4	5	46	1	No	No	No	No	4524	48	25114	Lower	4	0	0	0	0	0	0	0
43539	5	1	63	13157	13	2	Mexican Americans	Widowed/Divorced/Separated	>3.5	< High school	35	mild	No	7	0	0	0	0	0	0	1	540	1	112	57	107	1	50	143	4	6	48	1	No	No	No	No	729	75	39999	Higher	5	1	1	0	0	0	2	0
43541	5	2	62	33770	74	1	Non-Hispanic White	Never married	<1.3	> High school	31	never	Yes	6	0	240	0	1	240	1	3	300	1	124	68	114	2	209	279	7	6	37	1	No	No	Yes	No	1510	56	55626	Higher	7	1	0	0	1	1	3	1
43543	5	1	60	6543	67	1	Mexican Americans	Married/Living with Partner	>3.5	High school	33	mild	No	4	0	0	0	0	0	0	1	240	1	145	89	118	4	357	155	4	6	35	1	Yes	No	Yes	Yes	3352	75	9840	Higher	5	1	0	1	1	1	4	1
43544	5	2	71	13125	16	1	Other Hispanic	Widowed/Divorced/Separated	1.3-3.5	< High school	22	mild	No	7	600	240	5	2	840	7	4	360	0	113	67	71	1	103	157	4	5	38	1	No	No	No	No	2826	47	6261	Lower	4	0	0	0	0	1	1	0
43546	5	2	67	13028	72	2	Non-Hispanic Black	Never married	1.3-3.5	> High school	24	mild	No	5	0	0	0	0	0	0	1	300	0	131	79	83	1	74	224	6	6	75	2	Yes	No	No	Yes	1641	56	14959	Higher	5	0	1	1	0	0	2	0
43548	5	1	67	83074	26	2	Non-Hispanic White	Married/Living with Partner	>3.5	> High school	29	mild	Yes	8	0	0	0	0	0	0	1	360	1	109	74	96	4	339	258	7	6	35	1	Yes	No	No	No	1940	41	40293	Lower	1	1	0	1	1	1	4	1
43551	5	2	60	77220	18	1	Non-Hispanic White	Widowed/Divorced/Separated	1.3-3.5	High school	36	mild	No	4	240	240	2	4	480	6	4	240	0	130	69	109	1	95	123	3	6	41	1	No	No	No	No	1213	48	36958	Lower	4	1	0	1	0	0	2	0
43552	5	2	68	82538	45	2	Non-Hispanic White	Married/Living with Partner	1.3-3.5	> High school	23	heavy	Yes	7	0	0	0	0	0	0	1	120	0	104	62	89	1	83	197	5	5	46	1	No	No	No	No	1727	41	45162	Lower	1	1	0	0	0	0	1	0
43553	5	2	68	28722	24	2	Non-Hispanic Black	Married/Living with Partner	1.3-3.5	> High school	57	moderate	No	9	120	0	2	0	120	2	2	180	0	126	82	146	1	88	155	4	5	56	1	No	No	No	No	785	79	47937	Higher	6	1	0	0	0	0	1	0
43555	5	2	64	28372	31	1	Mexican Americans	Married/Living with Partner	<1.3	< High school	48	heavy	No	8	0	0	0	0	0	0	1	120	1	132	90	137	3	256	187	5	6	37	1	No	No	No	No	2109	64	12664	Higher	5	1	0	1	1	1	4	1
43556	5	1	67	9449	63	1	Non-Hispanic Black	Married/Living with Partner	<1.3	High school	18	heavy	Yes	6	0	840	0	7	840	7	4	240	0	118	54	72	2	144	187	5	6	53	1	No	No	No	No	2279	51	10850	Lower	4	0	0	0	0	0	0	0
43557	5	2	68	86429	26	2	Non-Hispanic White	Widowed/Divorced/Separated	>3.5	> High school	29	heavy	Yes	7	0	0	0	0	0	0	1	240	0	118	73	98	1	84	193	5	6	73	2	No	No	No	No	907	61	145838	Higher	5	1	0	0	0	0	1	0
43558	5	2	63	46872	69	1	Non-Hispanic White	Married/Living with Partner	>3.5	> High school	24	mild	Yes	10	0	0	0	0	0	0	1	420	1	182	103	109	1	50	133	3	7	58	2	Yes	Yes	Yes	No	1410	65	44624	Higher	5	1	1	1	0	0	3	1
43559	5	1	73	78017	21	2	Non-Hispanic White	Widowed/Divorced/Separated	1.3-3.5	> High school	20	heavy	No	10	120	0	1	0	120	1	2	480	0	127	81	84	2	157	152	4	6	57	1	No	No	No	No	1091	47	128187	Lower	2	0	0	0	1	0	1	0
43560	5	1	73	25746	47	2	Non-Hispanic Black	Widowed/Divorced/Separated	1.3-3.5	> High school	18	moderate	Yes	10	0	0	0	0	0	0	1	60	0	117	83	72	1	82	153	4	6	53	1	Yes	No	No	Yes	1605	40	11141	Lower	1	0	0	1	0	0	1	0
43561	5	1	73	78017	21	2	Non-Hispanic White	Widowed/Divorced/Separated	<1.3	> High school	19	mild	No	5	720	120	6	4	840	10	4	300	0	110	62	80	0	30	165	4	6	95	2	No	No	No	No	1303	86	128187	Higher	8	0	0	0	0	0	0	0
43562	5	2	69	14918	45	1	Other Hispanic	Married/Living with Partner	>3.5	> High school	28	mild	Yes	6	0	60	0	2	60	2	2	480	0	119	66	99	4	326	231	6	6	38	1	No	No	No	Yes	3709	54	17843	Higher	6	1	0	0	1	1	3	1
43565	5	1	65	16235	20	2	Mexican Americans	Widowed/Divorced/Separated	1.3-3.5	< High school	25	mild	No	7	0	0	0	0	0	0	1	480	1	117	69	90	3	240	170	4	6	37	1	No	No	No	No	2140	28	25884	Lower	1	1	0	0	1	1	3	1
43567	5	2	61	30027	79	2	Non-Hispanic White	Married/Living with Partner	1.3-3.5	High school	31	mild	No	8	0	0	0	0	0	0	1	420	1	138	63	101	1	93	168	4	6	67	2	Yes	No	Yes	Yes	1137	66	16253	Higher	5	1	0	1	0	0	2	0
43570	5	2	61	43999	70	2	Non-Hispanic White	Never married	>3.5	High school	29	mild	No	6	0	30	0	3	30	3	2	180	1	127	68	104	2	208	208	5	6	31	1	No	No	No	Yes	1770	59	30260	Higher	6	1	0	0	1	1	3	1
43571	5	2	63	80319	24	1	Non-Hispanic White	Widowed/Divorced/Separated	1.3-3.5	> High school	20	heavy	Yes	7	480	0	4	0	480	4	4	360	0	121	71	77	1	110	199	5	6	53	1	No	No	No	No	3938	48	131969	Lower	4	0	0	0	0	0	0	0
43574	5	1	59	86211	50	1	Non-Hispanic White	Never married	1.3-3.5	High school	35	mild	Yes	4	0	0	0	0	0	0	1	480	1	110	65	122	11	980	267	7	6	22	1	Yes	Yes	No	No	1274	42	207832	Lower	1	1	1	1	1	1	5	1
43575	5	1	59	25269	47	2	Non-Hispanic Black	Married/Living with Partner	1.3-3.5	High school	51	mild	Yes	7	60	0	3	0	60	3	2	240	0	113	69	140	2	134	183	5	6	46	1	No	Yes	No	No	2290	39	48027	Lower	2	1	1	0	0	0	2	0
43581	5	1	71	25382	40	1	Mexican Americans	Never married	1.3-3.5	< High school	23	heavy	Yes	8	0	0	0	0	0	0	1	240	0	117	65	92	2	192	236	6	6	54	1	No	No	No	No	1714	37	60445	Lower	1	1	0	0	1	0	2	0
43584	5	1	64	14906	16	1	Non-Hispanic Black	Widowed/Divorced/Separated	1.3-3.5	< High school	22	mild	No	8	0	480	0	4	480	4	4	120	0	119	66	73	0	35	121	3	4	51	1	No	No	No	No	1479	31	5420	Lower	4	0	0	0	0	0	0	0
43585	5	2	70	13739	45	2	Mexican Americans	Never married	1.3-3.5	High school	37	heavy	Yes	5	0	60	0	2	60	2	2	60	0	123	71	113	1	86	165	4	6	45	1	No	No	No	Yes	3077	58	30159	Higher	6	1	0	0	0	0	1	0
43586	5	1	67	27136	42	2	Non-Hispanic White	Married/Living with Partner	<1.3	> High school	46	mild	Yes	6	0	0	0	0	0	0	1	300	1	124	72	135	2	209	235	6	6	49	1	No	No	No	Yes	1370	47	65419	Lower	1	1	0	0	1	0	2	0
43587	5	2	60	89650	51	1	Non-Hispanic White	Never married	1.3-3.5	> High school	33	mild	Yes	8	0	150	0	5	150	5	4	420	0	143	91	115	1	82	127	3	6	41	1	Yes	No	No	No	2968	42	43084	Lower	4	1	0	1	0	0	2	0
43588	5	1	67	80702	44	2	Non-Hispanic White	Married/Living with Partner	>3.5	High school	55	never	No	8	0	0	0	0	0	0	1	120	1	138	81	151	1	101	136	4	6	35	1	Yes	No	No	No	1455	38	60483	Lower	1	1	0	1	0	1	3	1
43590	5	1	67	21817	80	1	Non-Hispanic White	Married/Living with Partner	1.3-3.5	High school	25	mild	Yes	7	0	0	0	0	0	0	1	120	0	135	48	101	1	86	127	3	6	61	2	No	No	Yes	No	2298	52	64565	Higher	5	1	0	1	0	0	2	0
43592	5	2	60	71231	69	2	Non-Hispanic White	Married/Living with Partner	<1.3	High school	27	mild	Yes	7	0	315	0	7	315	7	4	300	1	157	61	91	2	217	165	4	6	45	1	Yes	No	No	Yes	828	42	67814	Lower	4	1	0	1	1	0	3	1
43594	5	1	74	11175	55	1	Mexican Americans	Married/Living with Partner	1.3-3.5	High school	31	mild	No	6	0	0	0	0	0	0	1	45	1	145	97	113	3	234	195	5	6	36	1	No	No	No	No	2057	55	24531	Higher	5	1	0	1	1	1	4	1
43595	5	2	68	92350	49	1	Non-Hispanic White	Married/Living with Partner	>3.5	> High school	29	mild	Yes	8	720	0	4	0	720	4	4	480	1	108	57	106	2	148	181	5	6	46	1	No	No	Yes	No	1752	52	69212	Higher	8	1	0	0	0	0	1	0
43602	5	2	62	115407	54	2	Non-Hispanic White	Widowed/Divorced/Separated	>3.5	> High school	27	mild	No	6	0	0	0	0	0	0	1	240	1	119	69	95	1	91	172	4	6	59	2	Yes	No	No	No	2326	44	55463	Lower	1	1	0	1	0	0	2	0
43603	5	1	60	95049	55	2	Non-Hispanic White	Married/Living with Partner	<1.3	> High school	26	mild	No	6	0	0	0	0	0	0	1	360	1	142	71	88	7	609	375	10	5	42	1	Yes	No	No	No	1886	86	159528	Higher	5	1	0	1	1	0	3	1
43604	5	1	63	29881	18	1	Non-Hispanic White	Widowed/Divorced/Separated	<1.3	< High school	36	mild	No	7	0	0	0	0	0	0	1	300	0	117	55	127	1	107	188	5	5	33	1	No	No	No	No	3015	40	57059	Lower	1	1	0	0	0	1	2	0
43606	5	2	67	47883	80	2	Non-Hispanic White	Never married	1.3-3.5	High school	32	mild	Yes	9	0	0	0	0	0	0	1	480	0	187	63	113	2	144	187	5	6	53	1	Yes	Yes	Yes	Yes	1357	52	70566	Higher	5	1	1	1	0	0	3	1
43607	5	2	62	115407	54	2	Non-Hispanic White	Married/Living with Partner	>3.5	> High school	36	mild	No	7	0	1080	0	3	1080	3	4	120	0	119	66	88	1	100	197	5	6	62	2	No	No	No	Yes	1903	47	55463	Lower	4	1	0	0	0	0	1	0
43610	5	1	70	10365	51	1	Mexican Americans	Never married	1.3-3.5	> High school	44	heavy	Yes	6	0	0	0	0	0	0	1	480	1	131	83	135	2	158	195	5	7	41	1	Yes	Yes	No	No	2925	48	4937	Lower	1	1	1	1	1	0	4	1
43612	5	1	63	22368	56	2	Non-Hispanic Black	Married/Living with Partner	1.3-3.5	< High school	27	heavy	Yes	6	0	0	0	0	0	0	1	60	1	153	73	93	2	199	245	6	6	36	1	Yes	Yes	No	No	1000	41	27002	Lower	1	1	1	1	1	1	5	1
43613	5	1	69	30970	28	1	Mexican Americans	Never married	>3.5	< High school	32	heavy	Yes	8	0	0	0	0	0	0	1	720	1	131	83	106	4	353	255	7	6	41	1	Yes	No	No	No	2121	36	79631	Lower	1	1	0	1	1	0	3	1
43614	5	2	62	57830	64	1	Non-Hispanic White	Never married	1.3-3.5	High school	26	heavy	Yes	8	0	0	0	0	0	0	1	480	0	162	87	95	1	124	248	6	5	64	2	No	No	No	No	2542	47	95258	Lower	1	1	0	1	0	0	2	0
43615	5	1	64	26479	80	1	Non-Hispanic White	Married/Living with Partner	>3.5	> High school	23	mild	Yes	7	0	105	0	7	105	7	2	960	0	165	66	91	1	89	129	3	6	38	1	Yes	No	Yes	Yes	1234	71	37927	Higher	6	1	0	1	0	1	3	1
43616	5	1	70	10202	18	2	Other Hispanic	Widowed/Divorced/Separated	1.3-3.5	High school	34	mild	No	7	0	0	0	0	0	0	1	780	1	107	68	91	2	165	172	4	5	43	1	No	No	No	No	2100	30	4867	Lower	1	1	0	0	1	0	2	0
43617	5	2	64	27673	47	2	Non-Hispanic Black	Never married	1.3-3.5	> High school	34	mild	Yes	8	0	0	0	0	0	0	1	240	1	117	67	123	3	280	236	6	5	47	1	Yes	No	No	Yes	2239	46	53885	Lower	1	1	0	1	1	0	3	1
43621	5	2	64	6829	61	1	Mexican Americans	Married/Living with Partner	>3.5	High school	22	heavy	Yes	8	0	0	0	0	0	0	1	180	0	119	60	86	2	185	197	5	6	81	2	No	No	No	No	2425	56	4731	Higher	5	0	0	0	1	0	1	0
43622	5	2	67	31372	30	2	Non-Hispanic Black	Widowed/Divorced/Separated	1.3-3.5	> High school	25	never	No	5	300	150	5	5	450	10	4	600	0	112	69	82	1	60	239	6	6	60	2	No	No	No	No	1331	63	74544	Higher	8	0	0	0	0	0	0	0
43624	5	2	68	21579	53	1	Non-Hispanic Black	Married/Living with Partner	>3.5	< High school	38	mild	No	6	0	0	0	0	0	0	1	240	1	117	59	118	1	112	166	4	11	43	1	Yes	Yes	No	Yes	3378	40	9337	Lower	1	1	1	1	0	0	3	1
43625	5	1	65	11885	17	1	Mexican Americans	Widowed/Divorced/Separated	1.3-3.5	< High school	24	mild	No	9	0	0	0	0	0	0	1	60	0	125	63	80	1	59	183	5	6	63	2	No	No	No	No	2092	22	18548	Lower	1	0	0	0	0	0	0	0
43629	5	2	71	19747	26	2	Mexican Americans	Widowed/Divorced/Separated	1.3-3.5	< High school	38	heavy	No	9	0	0	0	0	0	0	1	120	0	106	63	105	1	107	171	4	5	47	1	No	No	No	No	3208	77	16009	Higher	5	1	0	0	0	0	1	0
43630	5	2	63	66321	15	1	Non-Hispanic White	Widowed/Divorced/Separated	>3.5	< High school	20	mild	No	7	1260	630	7	7	1890	14	4	540	1	109	42	76	1	112	157	4	5	58	2	No	No	No	No	3123	47	25230	Lower	4	0	0	0	0	0	0	0
43631	5	1	64	79280	16	2	Non-Hispanic White	Widowed/Divorced/Separated	>3.5	< High school	26	mild	No	7	720	240	2	2	960	4	4	480	0	109	55	91	1	85	125	3	4	52	1	No	No	No	No	1804	59	37944	Higher	8	1	0	0	0	0	1	0
43633	5	1	61	20614	41	1	Mexican Americans	Married/Living with Partner	<1.3	High school	29	heavy	No	6	0	120	0	1	120	1	2	360	0	103	71	108	2	198	214	6	5	43	1	No	No	No	No	2698	55	9818	Higher	6	1	0	0	1	0	2	0
43634	5	2	62	105230	25	2	Non-Hispanic White	Widowed/Divorced/Separated	<1.3	> High school	20	mild	No	8	40	58	1	2	98	3	2	480	0	119	61	67	1	96	161	4	6	61	2	No	No	No	No	1954	74	177561	Higher	6	0	0	0	0	0	0	0
43635	5	1	71	6331	64	2	Mexican Americans	Never married	1.3-3.5	< High school	30	mild	No	6	0	180	0	3	180	3	4	120	1	157	74	104	2	164	200	5	6	46	1	No	No	No	No	996	60	9521	Higher	8	1	0	1	1	0	3	1
43636	5	1	60	53879	38	1	Non-Hispanic White	Married/Living with Partner	>3.5	> High school	24	mild	No	8	840	90	6	3	930	9	4	180	0	129	75	86	1	108	150	4	6	43	1	No	No	No	No	3809	70	88527	Higher	8	0	0	0	0	0	0	0
43637	5	2	65	14615	11	2	Mexican Americans	Widowed/Divorced/Separated	>3.5	< High school	15	mild	No	7	0	0	0	0	0	0	1	370	0	92	56	59	2	144	187	5	6	53	1	No	No	No	No	3544	39	7147	Lower	1	0	0	0	0	0	0	0
43639	5	1	62	25360	77	1	Non-Hispanic White	Married/Living with Partner	1.3-3.5	> High school	29	mild	Yes	8	0	0	0	0	0	0	1	360	1	121	68	102	2	165	151	4	6	37	1	No	No	No	No	1608	81	21567	Higher	5	1	0	0	1	1	3	1
43640	5	1	68	29597	26	2	Non-Hispanic Black	Widowed/Divorced/Separated	<1.3	> High school	45	mild	No	5	0	0	0	0	0	0	1	60	0	116	73	125	1	83	176	5	6	59	2	No	No	No	No	2658	49	89741	Lower	1	1	0	0	0	0	1	0
43641	5	1	61	61690	20	2	Non-Hispanic White	Widowed/Divorced/Separated	<1.3	High school	34	never	No	8	0	90	0	3	90	3	2	360	1	111	56	100	2	170	251	6	6	39	1	No	No	No	No	1839	40	252247	Lower	2	1	0	0	1	1	3	1
43642	5	2	65	17037	15	1	Mexican Americans	Widowed/Divorced/Separated	1.3-3.5	< High school	22	mild	No	7	0	100	0	5	100	5	2	600	0	99	63	79	1	98	184	5	6	45	1	No	No	No	No	2098	45	26588	Lower	2	0	0	0	0	0	0	0
43643	5	2	61	14299	10	1	Other Hispanic	Widowed/Divorced/Separated	>3.5	< High school	19	mild	No	7	0	0	0	0	0	0	1	370	0	89	66	63	2	144	187	5	6	73	2	No	Yes	No	No	1521	52	25525	Lower	1	0	1	0	0	0	1	0
43644	5	1	62	9995	50	1	Mexican Americans	Never married	<1.3	< High school	26	moderate	No	5	0	0	0	0	0	0	1	180	0	105	66	92	1	84	212	5	6	76	2	No	No	No	No	1492	60	4760	Higher	5	1	0	0	0	0	1	0
43646	5	2	71	12974	18	1	Mexican Americans	Widowed/Divorced/Separated	1.3-3.5	High school	30	mild	No	8	360	0	3	0	360	3	4	420	0	140	58	102	1	88	189	5	6	56	1	No	No	No	No	2017	58	6189	Higher	8	1	0	1	0	0	2	0
43647	5	2	71	20347	31	2	Other Hispanic	Married/Living with Partner	1.3-3.5	> High school	45	heavy	No	7	0	0	0	0	0	0	1	180	0	105	69	126	1	64	195	5	6	62	2	No	No	No	No	1254	47	9082	Lower	1	1	0	0	0	0	1	0
43650	5	1	65	13538	13	2	Non-Hispanic Black	Widowed/Divorced/Separated	1.3-3.5	< High school	19	mild	No	7	450	0	5	0	450	5	4	60	0	123	55	69	2	144	187	5	6	53	1	No	No	No	No	1470	63	34979	Higher	8	0	0	0	0	0	0	0
43651	5	1	65	12748	12	2	Mexican Americans	Widowed/Divorced/Separated	1.3-3.5	< High school	19	mild	No	7	240	90	1	3	330	4	4	60	1	103	59	67	1	115	188	5	6	39	1	No	No	No	No	1037	51	5334	Lower	4	0	0	0	0	1	1	0
43653	5	2	68	60282	39	1	Non-Hispanic White	Married/Living with Partner	>3.5	> High school	27	mild	Yes	7	270	180	3	1	450	4	4	180	0	105	61	93	1	119	197	5	6	58	2	No	No	No	No	2067	39	114213	Lower	4	1	0	0	0	0	1	0
43654	5	1	67	21120	36	1	Non-Hispanic White	Married/Living with Partner	<1.3	High school	19	heavy	Yes	3	0	0	0	0	0	0	1	180	0	115	59	75	2	157	191	5	6	83	2	No	No	No	No	4219	51	16734	Lower	1	0	0	0	1	0	1	0
43658	5	2	59	26082	10	2	Non-Hispanic White	Widowed/Divorced/Separated	<1.3	< High school	18	mild	No	7	0	0	0	0	0	0	1	370	0	96	60	68	2	144	187	5	6	43	1	No	No	No	No	1746	48	13278	Lower	1	0	0	0	0	0	0	0
43659	5	1	61	70991	15	1	Non-Hispanic White	Widowed/Divorced/Separated	1.3-3.5	< High school	26	mild	No	7	2520	240	7	4	2760	11	4	540	1	114	62	90	1	56	195	5	5	55	1	No	No	No	No	1711	45	57414	Lower	4	1	0	0	0	0	1	0
43660	5	1	59	16101	17	2	Non-Hispanic Black	Widowed/Divorced/Separated	1.3-3.5	High school	36	mild	No	10	0	0	0	0	0	0	1	420	0	112	33	110	1	74	185	5	6	45	1	No	No	No	No	1394	46	38118	Lower	1	1	0	0	0	0	1	0
43661	5	1	64	15918	16	2	Non-Hispanic Black	Widowed/Divorced/Separated	1.3-3.5	< High school	26	mild	No	8	0	900	0	5	900	5	4	60	0	103	46	88	1	80	192	5	6	57	1	No	No	No	No	1147	48	5788	Lower	4	1	0	0	0	0	1	0
43662	5	1	69	42092	38	2	Non-Hispanic White	Never married	<1.3	> High school	30	never	No	6	0	0	0	0	0	0	1	120	0	106	68	103	1	86	206	5	6	52	1	No	No	No	No	890	77	33352	Higher	5	1	0	0	0	0	1	0
43666	5	2	66	34450	30	2	Non-Hispanic Black	Widowed/Divorced/Separated	1.3-3.5	> High school	29	mild	No	6	0	0	0	0	0	0	1	420	0	98	53	91	1	100	215	6	6	76	2	No	No	No	No	1784	52	57498	Lower	1	1	0	0	0	0	1	0
43669	5	1	72	12530	11	1	Other Hispanic	Widowed/Divorced/Separated	1.3-3.5	< High school	17	mild	No	7	0	0	0	0	0	0	1	370	0	98	20	60	2	144	187	5	6	59	2	No	No	No	No	2645	51	32563	Lower	1	0	0	0	0	0	0	0
43670	5	2	60	18570	44	1	Mexican Americans	Never married	<1.3	< High school	25	heavy	Yes	8	0	0	0	0	0	0	1	480	0	119	66	92	2	144	187	5	6	53	1	Yes	No	No	No	1939	50	8844	Lower	1	1	0	1	0	0	2	0
43671	5	2	62	8947	75	1	Non-Hispanic White	Married/Living with Partner	<1.3	< High school	38	mild	No	7	0	0	0	0	0	0	1	240	1	133	58	130	3	263	143	4	6	32	1	Yes	No	No	No	1925	67	7609	Higher	5	1	0	1	1	1	4	1
43674	5	1	59	22837	57	2	Non-Hispanic Black	Widowed/Divorced/Separated	>3.5	< High school	39	never	No	8	0	0	0	0	0	0	1	720	1	167	79	114	1	109	221	6	6	45	1	Yes	No	No	No	2519	35	43405	Lower	1	1	0	1	0	0	2	0
43677	5	1	60	8298	11	1	Other Hispanic	Widowed/Divorced/Separated	1.3-3.5	< High school	29	mild	No	7	0	0	0	0	0	0	1	370	0	115	60	101	2	144	187	5	6	37	1	No	No	No	No	2299	46	4058	Lower	1	1	0	0	0	1	2	0
43678	5	1	60	22501	43	1	Non-Hispanic White	Married/Living with Partner	1.3-3.5	> High school	39	mild	No	6	0	0	0	0	0	0	1	360	1	126	63	133	3	284	187	5	4	37	1	Yes	No	No	No	2500	31	12312	Lower	1	1	0	1	1	1	4	1
43679	5	1	60	82477	56	1	Non-Hispanic White	Married/Living with Partner	>3.5	> High school	27	moderate	Yes	6	0	30	0	3	30	3	2	240	0	129	81	99	2	192	209	5	5	40	1	No	No	No	Yes	2419	68	119420	Higher	6	1	0	0	1	1	3	1
43680	5	1	63	12034	57	2	Other Hispanic	Married/Living with Partner	>3.5	> High school	31	moderate	No	6	360	0	3	0	360	3	4	480	0	107	61	103	1	107	252	7	6	40	1	No	No	No	Yes	1036	59	5674	Higher	8	1	0	0	0	1	2	0
43682	5	2	63	29669	80	2	Non-Hispanic White	Never married	1.3-3.5	High school	30	mild	Yes	7	0	0	0	0	0	0	1	360	1	140	57	101	4	386	169	4	8	33	1	Yes	No	No	Yes	1228	60	16059	Higher	5	1	1	1	1	1	5	1
43683	5	1	60	82477	54	1	Non-Hispanic White	Married/Living with Partner	>3.5	> High school	26	mild	No	6	0	60	0	1	60	1	2	300	0	140	91	94	1	120	244	6	6	54	1	No	No	No	Yes	4520	38	45129	Lower	2	1	0	1	0	0	2	0
43684	5	2	65	10650	67	1	Mexican Americans	Never married	1.3-3.5	< High school	26	heavy	No	9	0	0	0	0	0	0	1	120	0	167	82	96	5	436	229	6	6	35	1	Yes	Yes	No	No	1743	73	24583	Higher	5	1	1	1	1	1	5	1
43688	5	1	66	25651	47	2	Mexican Americans	Married/Living with Partner	>3.5	> High school	22	moderate	No	7	50	0	1	0	50	1	2	180	0	122	69	79	1	102	193	5	6	74	2	No	No	No	No	2491	69	30682	Higher	6	0	0	0	0	0	0	0
43689	5	1	63	73478	37	1	Other race	Married/Living with Partner	>3.5	> High school	23	mild	Yes	7	160	80	2	4	240	6	4	600	0	109	65	84	2	139	206	5	6	56	1	No	No	No	No	2699	51	35639	Lower	4	0	0	0	0	0	0	0
43690	5	2	67	13219	77	1	Non-Hispanic Black	Married/Living with Partner	1.3-3.5	< High school	42	mild	Yes	12	0	0	0	0	0	0	1	840	1	131	72	128	2	144	187	5	6	53	1	Yes	Yes	Yes	Yes	1269	69	6947	Higher	5	1	1	1	0	0	3	1
43691	5	1	62	23379	44	2	Non-Hispanic White	Never married	<1.3	< High school	21	moderate	No	6	0	0	0	0	0	0	1	180	0	127	87	79	1	55	193	5	6	68	2	No	No	No	Yes	2285	68	34209	Higher	5	0	0	1	0	0	1	0
43692	5	2	66	33055	47	2	Non-Hispanic Black	Married/Living with Partner	1.3-3.5	< High school	29	mild	No	7	0	0	0	0	0	0	1	120	1	165	101	98	2	159	123	3	11	35	1	Yes	Yes	No	Yes	2082	62	19916	Higher	5	1	1	1	1	1	5	1
43695	5	2	72	88490	33	2	Non-Hispanic White	Married/Living with Partner	>3.5	> High school	28	moderate	No	7	60	30	1	2	90	3	2	840	0	110	79	89	2	209	249	6	6	79	2	No	No	No	No	3551	29	145395	Lower	2	1	0	0	1	0	2	0
43697	5	1	60	29506	79	1	Non-Hispanic White	Married/Living with Partner	1.3-3.5	> High school	25	mild	Yes	8	0	120	0	2	120	2	2	360	0	130	71	108	2	205	227	6	6	56	1	No	No	No	Yes	2763	55	28901	Higher	6	1	0	1	1	0	3	1
43700	5	2	60	20705	36	1	Non-Hispanic White	Never married	>3.5	> High school	38	mild	No	5	0	150	0	5	150	5	4	660	1	131	97	131	5	399	191	5	6	31	1	No	No	No	No	1985	55	10043	Higher	8	1	0	1	1	1	4	1
43701	5	2	67	17797	17	1	Non-Hispanic Black	Widowed/Divorced/Separated	>3.5	< High school	24	mild	No	7	0	0	0	0	0	0	1	360	0	113	61	79	0	30	155	4	6	49	1	No	No	No	No	1652	33	45983	Lower	1	0	0	0	0	0	0	0
43704	5	1	70	9926	18	1	Other Hispanic	Widowed/Divorced/Separated	>3.5	> High school	18	mild	No	8	0	0	0	0	0	0	1	10	0	120	64	68	1	53	142	4	6	56	1	No	No	No	No	1957	55	4154	Higher	5	0	0	0	0	0	0	0
43706	5	2	60	32513	17	2	Non-Hispanic White	Widowed/Divorced/Separated	<1.3	< High school	32	mild	No	8	0	0	0	0	0	0	1	720	1	107	76	92	2	191	227	6	6	47	1	Yes	No	No	No	1570	42	12369	Lower	1	1	0	1	1	0	3	1
43707	5	1	70	9679	12	1	Mexican Americans	Widowed/Divorced/Separated	<1.3	< High school	34	mild	No	7	0	0	0	0	0	0	1	300	0	142	60	104	5	456	157	4	6	33	1	No	No	No	No	2180	48	13248	Lower	1	1	0	1	1	1	4	1
43709	5	1	66	14061	51	1	Mexican Americans	Married/Living with Partner	<1.3	< High school	35	heavy	Yes	6	0	0	0	0	0	0	1	180	1	163	105	114	2	133	199	5	7	42	1	Yes	No	No	No	2545	40	13254	Lower	1	1	1	1	0	0	3	1
43710	5	2	63	105298	50	1	Non-Hispanic White	Married/Living with Partner	>3.5	> High school	38	mild	No	6	0	125	0	5	125	5	2	360	1	123	83	123	2	194	168	4	10	40	1	Yes	Yes	No	No	2333	46	50604	Lower	2	1	1	1	1	1	5	1
43716	5	2	62	86037	31	1	Non-Hispanic White	Married/Living with Partner	>3.5	> High school	21	moderate	Yes	8	0	0	0	0	0	0	1	240	0	104	62	80	2	185	243	6	6	39	1	No	No	No	No	3350	53	172095	Higher	5	0	0	0	1	1	2	0
43718	5	1	74	7421	61	1	Non-Hispanic Black	Never married	1.3-3.5	< High school	46	mild	Yes	4	0	0	0	0	0	0	1	480	1	139	79	147	2	143	164	4	6	35	1	Yes	Yes	Yes	Yes	2954	38	3900	Lower	1	1	1	1	0	1	4	1
43719	5	2	65	20900	15	1	Non-Hispanic Black	Widowed/Divorced/Separated	<1.3	< High school	27	mild	No	7	240	0	2	0	240	2	3	1020	1	128	76	85	0	37	161	4	6	101	3	No	No	No	No	2176	59	28563	Higher	7	0	0	0	0	0	0	0
43720	5	2	67	7944	64	1	Non-Hispanic Black	Married/Living with Partner	>3.5	> High school	41	mild	Yes	5	0	0	0	0	0	0	1	240	1	119	66	137	1	70	157	4	6	43	1	Yes	Yes	No	Yes	2076	42	9593	Lower	1	1	1	1	0	0	3	1
43723	5	2	62	90689	51	2	Non-Hispanic White	Married/Living with Partner	>3.5	< High school	26	mild	No	7	0	0	0	0	0	0	1	300	0	125	87	89	1	107	291	8	6	69	2	No	No	No	No	1677	87	199669	Higher	5	1	0	1	0	0	2	0
43724	5	2	61	12898	16	1	Other Hispanic	Widowed/Divorced/Separated	<1.3	< High school	26	mild	No	6	6720	40	7	1	6760	8	4	540	0	121	51	76	0	33	139	4	5	53	1	No	No	No	No	724	33	6153	Lower	4	0	0	0	0	0	0	0
43725	5	1	61	15986	16	1	Non-Hispanic Black	Widowed/Divorced/Separated	<1.3	< High school	27	mild	No	7	2400	120	5	2	2520	7	4	60	0	126	62	86	0	39	147	4	6	56	1	No	No	No	No	1480	47	8135	Lower	4	0	0	0	0	0	0	0
43726	5	2	66	16216	76	2	Non-Hispanic Black	Married/Living with Partner	1.3-3.5	> High school	30	mild	No	8	0	0	0	0	0	0	1	540	1	167	57	110	1	104	131	3	6	39	1	Yes	Yes	No	Yes	1050	56	28172	Higher	5	1	1	1	0	1	4	1
43727	5	2	72	20564	46	2	Other Hispanic	Married/Living with Partner	<1.3	< High school	33	never	No	8	0	0	0	0	0	0	1	60	0	107	79	108	1	123	223	6	6	55	1	No	No	No	No	1714	46	9696	Lower	1	1	1	0	0	0	2	0
43731	5	2	60	93325	21	2	Non-Hispanic White	Married/Living with Partner	<1.3	< High school	18	heavy	Yes	8	0	45	0	1	45	1	2	60	0	97	65	67	1	111	153	4	6	50	1	No	No	No	No	3681	47	45265	Lower	2	0	0	0	0	0	0	0
43732	5	2	67	26668	33	1	Non-Hispanic Black	Widowed/Divorced/Separated	>3.5	High school	26	mild	Yes	7	360	0	1	0	360	1	3	300	0	131	75	93	1	85	168	4	5	45	1	Yes	No	No	No	1855	52	12073	Lower	3	1	0	1	0	0	2	0
43736	5	2	66	22029	49	2	Mexican Americans	Married/Living with Partner	>3.5	> High school	29	mild	No	7	0	0	0	0	0	0	1	480	1	178	95	95	2	196	208	5	6	46	1	No	No	No	No	1120	46	10387	Lower	1	1	0	1	1	0	3	1
43737	5	2	74	15178	12	2	Non-Hispanic Black	Widowed/Divorced/Separated	>3.5	< High school	33	mild	No	7	0	240	0	2	240	2	3	420	1	105	11	106	2	137	193	5	5	41	1	No	No	No	No	2469	35	5518	Lower	3	1	0	0	0	0	1	0
43740	5	2	70	20678	34	2	Non-Hispanic Black	Married/Living with Partner	>3.5	> High school	26	mild	No	8	0	0	0	0	0	0	1	840	0	119	66	81	0	41	142	4	5	54	1	No	No	No	No	2085	56	9361	Higher	5	0	0	0	0	0	0	0
43741	5	2	60	17399	14	2	Other race	Widowed/Divorced/Separated	<1.3	< High school	35	mild	No	7	1200	360	5	3	1560	8	4	720	1	114	63	111	1	113	140	4	5	50	1	No	No	No	No	2627	45	8327	Lower	4	1	0	0	0	0	1	0
43742	5	1	69	22150	36	2	Mexican Americans	Widowed/Divorced/Separated	<1.3	< High school	47	never	No	7	0	60	0	2	60	2	2	30	0	115	76	123	2	163	208	5	6	53	1	No	Yes	No	No	1601	48	17957	Lower	2	1	1	0	1	0	3	1
43743	5	1	63	21013	80	1	Non-Hispanic White	Never married	>3.5	> High school	29	mild	No	8	0	0	0	0	0	0	1	900	1	123	42	107	1	91	122	3	8	59	2	Yes	Yes	No	No	1406	57	17870	Higher	5	1	1	1	0	0	3	1
43744	5	1	68	15612	16	2	Non-Hispanic Black	Widowed/Divorced/Separated	<1.3	< High school	30	mild	No	8	0	0	0	0	0	0	1	240	0	109	56	104	1	59	153	4	6	52	1	No	No	No	No	2962	54	5676	Higher	5	1	0	0	0	0	1	0
43747	5	1	66	37551	29	1	Mexican Americans	Married/Living with Partner	1.3-3.5	< High school	43	heavy	No	7	240	60	1	1	300	2	3	960	1	117	63	132	3	228	236	6	6	32	1	No	No	No	No	3315	50	30444	Lower	3	1	0	0	1	1	3	1
43748	5	2	59	35612	80	2	Non-Hispanic White	Never married	1.3-3.5	< High school	30	never	No	8	0	30	0	2	30	2	2	180	1	136	51	112	4	312	234	6	7	45	1	Yes	No	Yes	Yes	907	67	33904	Higher	6	1	1	1	1	0	4	1
43749	5	1	72	7555	63	1	Other Hispanic	Married/Living with Partner	1.3-3.5	High school	21	moderate	Yes	7	0	0	0	0	0	0	1	120	0	114	64	84	1	123	172	4	3	50	1	No	No	No	Yes	1445	23	4089	Lower	1	0	0	0	0	0	0	0
43750	5	1	61	33285	13	1	Non-Hispanic White	Widowed/Divorced/Separated	<1.3	< High school	16	mild	No	7	960	0	4	0	960	4	4	240	0	114	69	65	1	97	157	4	6	40	1	No	No	No	No	2303	34	12662	Lower	4	0	0	0	0	1	1	0
43751	5	1	63	45901	11	1	Non-Hispanic White	Widowed/Divorced/Separated	1.3-3.5	< High school	23	mild	No	7	0	0	0	0	0	0	1	370	0	109	79	82	2	144	187	5	6	40	1	No	No	No	No	1595	26	81664	Lower	1	0	0	0	0	1	1	0
43755	5	1	62	8049	11	1	Other Hispanic	Widowed/Divorced/Separated	<1.3	< High school	17	mild	No	7	0	0	0	0	0	0	1	370	0	114	63	65	2	144	187	5	6	51	1	No	No	No	No	2512	54	6539	Higher	5	0	0	0	0	0	0	0
43757	5	2	66	6807	62	2	Mexican Americans	Married/Living with Partner	<1.3	< High school	30	never	No	4	0	0	0	0	0	0	1	240	0	132	71	88	3	276	286	7	10	59	2	No	No	No	No	1523	71	14310	Higher	5	1	1	1	1	0	4	1
43758	5	2	63	105298	54	1	Non-Hispanic White	Married/Living with Partner	>3.5	> High school	25	mild	No	6	210	0	3	0	210	3	4	360	0	115	71	101	1	46	215	6	6	77	2	No	No	No	No	1617	67	78916	Higher	8	1	0	0	0	0	1	0
43759	5	1	74	22637	42	1	Non-Hispanic Black	Married/Living with Partner	>3.5	> High school	25	mild	No	6	120	300	1	5	420	6	4	60	0	116	84	89	1	110	176	5	6	51	1	Yes	No	No	No	1866	42	44078	Lower	4	0	0	1	0	0	1	0
43761	5	1	72	8475	60	1	Non-Hispanic Black	Married/Living with Partner	<1.3	< High school	27	mild	No	7	0	0	0	0	0	0	1	360	0	153	88	101	2	144	237	6	6	51	1	Yes	No	No	Yes	910	52	9911	Lower	1	1	0	1	0	0	2	0
43767	5	1	59	25062	67	2	Non-Hispanic White	Never married	1.3-3.5	> High school	21	never	No	7	0	140	0	7	140	7	2	180	0	113	61	79	1	78	161	4	6	62	2	Yes	No	No	No	1616	84	24549	Higher	6	0	0	1	0	0	1	0
43768	5	2	60	30201	58	2	Non-Hispanic White	Widowed/Divorced/Separated	<1.3	High school	27	mild	Yes	7	0	0	0	0	0	0	1	120	1	143	72	98	2	195	151	4	7	42	1	Yes	Yes	No	Yes	1981	44	22635	Lower	1	1	1	1	1	0	4	1
43769	5	2	60	34451	80	2	Non-Hispanic White	Never married	<1.3	< High school	27	heavy	Yes	5	0	0	0	0	0	0	1	480	1	129	71	105	4	317	260	7	6	61	2	Yes	No	No	Yes	1121	55	160189	Higher	5	1	0	1	1	0	3	1
43770	5	2	68	82538	43	2	Non-Hispanic White	Married/Living with Partner	>3.5	> High school	25	mild	Yes	8	960	10	4	1	970	5	4	300	0	111	72	86	1	70	217	6	5	73	2	No	No	No	No	2971	82	39666	Higher	8	1	0	0	0	0	1	0
43771	5	1	66	9667	68	2	Mexican Americans	Married/Living with Partner	<1.3	High school	27	mild	No	7	0	0	0	0	0	0	1	30	0	122	69	91	1	124	236	6	5	74	2	Yes	No	No	No	2239	52	6697	Higher	5	1	0	1	0	0	2	0
43772	5	2	59	30103	58	2	Non-Hispanic White	Never married	<1.3	High school	29	never	No	8	0	120	0	2	120	2	2	180	1	121	74	99	1	119	211	5	5	46	1	Yes	No	No	No	2591	52	50524	Lower	2	1	0	1	0	0	2	0
43773	5	2	62	26997	80	1	Non-Hispanic White	Never married	>3.5	> High school	23	mild	Yes	6	0	240	0	4	240	4	4	480	0	148	65	90	1	73	123	3	7	51	1	No	No	Yes	Yes	1830	53	45753	Higher	8	0	1	1	0	0	2	0
43774	5	2	68	18156	25	2	Other Hispanic	Married/Living with Partner	<1.3	< High school	24	never	No	6	0	0	0	0	0	0	1	60	0	128	61	87	2	186	154	4	6	51	1	No	No	No	No	931	62	8680	Higher	5	1	0	0	1	0	2	0
43775	5	2	70	16310	50	2	Mexican Americans	Married/Living with Partner	>3.5	> High school	36	never	No	6	0	135	0	3	135	3	2	420	1	125	89	126	3	223	171	4	6	47	1	No	Yes	No	No	1593	48	45427	Lower	2	1	1	1	1	0	4	1
43777	5	2	60	123704	26	1	Non-Hispanic White	Widowed/Divorced/Separated	1.3-3.5	High school	24	mild	Yes	6	480	240	2	2	720	4	4	240	0	116	52	88	2	149	161	4	6	38	1	No	No	No	No	2913	32	60000	Lower	4	0	0	0	0	1	1	0
43779	5	1	71	22475	35	2	Mexican Americans	Married/Living with Partner	1.3-3.5	> High school	23	mild	No	8	400	0	5	0	400	5	4	120	0	108	77	80	1	86	192	5	6	68	2	No	No	No	No	936	68	10745	Higher	8	0	0	0	0	0	0	0
43780	5	1	60	28520	18	1	Non-Hispanic White	Widowed/Divorced/Separated	1.3-3.5	< High school	29	mild	No	8	0	0	0	0	0	0	1	600	0	133	55	107	2	186	200	5	6	47	1	No	No	No	No	2112	69	33979	Higher	5	1	0	1	1	0	3	1
43785	5	2	67	96222	48	1	Non-Hispanic White	Married/Living with Partner	1.3-3.5	> High school	35	mild	Yes	7	0	480	0	2	480	2	3	120	1	121	82	121	8	746	319	8	6	26	1	No	No	No	No	1719	52	219571	Lower	3	1	0	0	1	1	3	1
43786	5	2	70	9174	71	1	Mexican Americans	Married/Living with Partner	1.3-3.5	> High school	24	mild	Yes	8	0	0	0	0	0	0	1	240	0	120	79	90	2	162	200	5	5	48	1	No	No	No	Yes	2212	67	16412	Higher	5	1	0	0	1	0	2	0
43787	5	1	67	22521	54	1	Non-Hispanic White	Married/Living with Partner	<1.3	< High school	18	mild	Yes	5	0	0	0	0	0	0	1	240	0	132	80	76	2	144	187	5	6	53	1	No	No	No	No	1402	26	32715	Lower	1	0	0	1	0	0	1	0
43789	5	1	63	29194	16	1	Non-Hispanic White	Widowed/Divorced/Separated	<1.3	< High school	23	mild	No	6	240	180	2	3	420	5	4	540	0	118	56	81	1	118	184	5	5	48	1	No	No	No	No	2988	45	68609	Lower	4	0	0	0	0	0	0	0
43790	5	2	59	83152	36	2	Non-Hispanic White	Widowed/Divorced/Separated	1.3-3.5	High school	23	mild	No	6	0	225	0	5	225	5	4	360	0	111	76	86	1	46	180	5	5	62	2	No	No	No	No	1950	34	40331	Lower	4	1	0	0	0	0	1	0
43792	5	2	64	29782	75	1	Non-Hispanic White	Married/Living with Partner	>3.5	> High school	30	mild	Yes	8	0	0	0	0	0	0	1	300	0	127	49	120	3	290	165	4	6	44	1	No	No	No	Yes	2035	64	111986	Higher	5	1	0	0	1	0	2	0
43794	5	1	72	9341	70	2	Other Hispanic	Never married	<1.3	> High school	44	mild	Yes	11	0	0	0	0	0	0	1	180	0	109	52	132	2	150	168	4	6	54	1	Yes	No	No	Yes	1133	69	12692	Higher	5	1	0	1	0	0	2	0
43795	5	1	68	10087	67	2	Non-Hispanic Black	Never married	<1.3	< High school	32	never	No	9	0	0	0	0	0	0	1	300	0	153	60	103	2	144	187	5	6	53	1	Yes	No	No	No	934	58	5301	Higher	5	1	0	1	0	0	2	0
43798	5	1	64	20677	56	1	Non-Hispanic Black	Widowed/Divorced/Separated	<1.3	< High school	17	mild	Yes	11	0	0	0	0	0	0	1	240	0	109	75	70	2	144	187	5	6	53	1	No	No	No	No	1791	54	28704	Higher	5	0	0	0	0	0	0	0
43799	5	1	69	22516	27	2	Other Hispanic	Never married	<1.3	High school	21	moderate	No	5	0	0	0	0	0	0	1	180	0	101	69	72	2	188	169	4	6	52	1	No	No	No	No	1288	35	35897	Lower	1	0	0	0	1	0	1	0
43801	5	2	63	29589	72	1	Non-Hispanic White	Widowed/Divorced/Separated	>3.5	> High school	30	mild	Yes	6	0	0	0	0	0	0	1	600	1	136	58	107	3	231	201	5	6	41	1	No	No	No	No	2581	55	30526	Higher	5	1	0	1	1	0	3	1
43802	5	1	59	7008	64	1	Non-Hispanic Black	Married/Living with Partner	<1.3	High school	23	mild	Yes	5	0	150	0	5	150	5	4	420	0	119	77	93	3	225	144	4	6	40	1	Yes	No	No	Yes	1810	52	14400	Lower	4	1	0	1	1	1	4	1
43804	5	2	70	122010	16	2	Non-Hispanic White	Widowed/Divorced/Separated	1.3-3.5	< High school	22	mild	No	7	60	150	3	5	210	8	4	480	0	95	55	79	2	144	187	5	6	53	1	No	No	No	No	1188	39	98674	Lower	4	0	0	0	0	0	0	0
43806	5	2	61	30973	80	1	Non-Hispanic White	Married/Living with Partner	1.3-3.5	< High school	26	never	No	10	0	0	0	0	0	0	1	780	1	98	51	106	2	216	142	4	6	35	1	Yes	No	Yes	Yes	2578	51	21301	Lower	1	1	0	1	1	1	4	1
43807	5	2	72	100945	22	1	Non-Hispanic White	Widowed/Divorced/Separated	>3.5	> High school	25	never	No	7	0	0	0	0	0	0	1	540	0	121	61	79	1	57	147	4	5	42	1	No	No	No	No	3344	38	185846	Lower	1	0	0	0	0	0	0	0
43808	5	1	65	12748	19	2	Mexican Americans	Widowed/Divorced/Separated	<1.3	< High school	17	mild	No	8	0	0	0	0	0	0	1	120	0	119	66	70	1	85	265	7	6	58	2	No	No	No	No	2007	47	9557	Lower	1	0	0	0	0	0	0	0
43813	5	2	66	36927	73	1	Non-Hispanic White	Married/Living with Partner	>3.5	> High school	28	mild	No	9	0	225	0	5	225	5	4	600	1	121	91	106	1	76	131	3	6	47	1	Yes	No	Yes	Yes	2688	68	36170	Higher	8	1	0	1	0	0	2	0
43814	5	2	68	13118	17	1	Non-Hispanic Black	Widowed/Divorced/Separated	<1.3	High school	20	mild	No	8	240	0	4	0	240	4	4	720	0	115	70	73	1	55	152	4	6	50	1	No	No	No	No	2433	53	4770	Higher	8	0	0	0	0	0	0	0
43815	5	1	63	58819	17	1	Non-Hispanic White	Widowed/Divorced/Separated	<1.3	High school	39	mild	No	6	120	0	1	0	120	1	2	60	0	111	55	120	1	91	142	4	6	31	1	No	No	No	No	2793	35	22376	Lower	2	1	0	0	0	1	2	0
43816	5	1	68	27161	77	2	Non-Hispanic White	Never married	1.3-3.5	> High school	36	mild	Yes	6	0	0	0	0	0	0	1	180	1	119	49	130	1	103	121	3	10	45	1	Yes	Yes	No	Yes	1837	69	80380	Higher	5	1	1	1	0	0	3	1
43817	5	2	69	12960	19	2	Non-Hispanic Black	Widowed/Divorced/Separated	>3.5	> High school	25	mild	No	5	1800	40	5	2	1840	7	4	240	0	110	65	87	0	43	146	4	5	60	2	No	No	No	No	1986	56	10440	Higher	8	1	0	0	0	0	1	0
43818	5	1	67	62323	17	2	Non-Hispanic White	Widowed/Divorced/Separated	>3.5	< High school	27	mild	No	8	480	240	4	4	720	8	4	600	0	88	49	96	1	77	147	4	5	58	2	No	No	No	No	1170	51	29828	Lower	4	1	0	0	0	0	1	0
43822	5	2	62	79244	49	2	Non-Hispanic White	Never married	>3.5	> High school	31	mild	Yes	6	0	0	0	0	0	0	1	1020	1	95	57	109	3	275	200	5	6	31	1	Yes	Yes	No	No	1443	38	59390	Lower	1	1	1	1	1	1	5	1
43824	5	2	72	42695	79	2	Non-Hispanic White	Married/Living with Partner	1.3-3.5	High school	26	mild	No	7	0	160	0	4	160	4	4	120	0	124	72	90	1	111	163	4	6	73	2	No	No	No	Yes	1371	67	62921	Higher	8	1	0	0	0	0	1	0
43825	5	2	64	24691	49	1	Non-Hispanic Black	Married/Living with Partner	1.3-3.5	< High school	29	mild	Yes	8	0	0	0	0	0	0	1	180	0	143	85	101	2	172	194	5	6	49	1	Yes	Yes	Yes	No	1383	49	41501	Lower	1	1	1	1	1	0	4	1
43830	5	1	71	23569	44	2	Mexican Americans	Married/Living with Partner	>3.5	> High school	34	heavy	Yes	7	0	0	0	0	0	0	1	120	1	101	71	88	2	194	229	6	7	42	1	No	No	No	No	1357	61	11113	Higher	5	1	1	0	1	0	3	1
43831	5	2	61	10253	10	1	Other Hispanic	Widowed/Divorced/Separated	<1.3	< High school	20	mild	No	7	0	0	0	0	0	0	1	370	0	93	53	66	2	144	187	5	6	50	1	No	No	No	No	1902	66	30206	Higher	5	0	0	0	0	0	0	0
43833	5	1	66	42501	77	1	Non-Hispanic White	Married/Living with Partner	>3.5	> High school	36	never	No	8	0	0	0	0	0	0	1	480	1	139	85	126	2	210	203	5	6	37	1	No	No	No	No	1395	41	159815	Lower	1	1	0	1	1	1	4	1
43834	5	1	67	84732	31	1	Non-Hispanic White	Married/Living with Partner	>3.5	> High school	35	moderate	No	4	0	0	0	0	0	0	1	720	1	143	97	88	9	794	241	6	6	23	1	Yes	No	No	No	2397	44	41097	Lower	1	0	0	1	1	1	3	1
43835	5	2	67	16214	13	2	Non-Hispanic Black	Widowed/Divorced/Separated	<1.3	< High school	21	mild	No	7	0	0	0	0	0	0	1	370	0	106	41	71	1	48	155	4	6	60	2	No	No	No	No	1601	58	46064	Higher	5	0	0	0	0	0	0	0
43836	5	2	72	25832	52	1	Non-Hispanic Black	Married/Living with Partner	>3.5	> High school	24	moderate	No	6	720	180	3	3	900	6	4	420	0	139	93	94	1	130	152	4	6	44	1	Yes	Yes	No	Yes	3036	59	15564	Higher	8	1	1	1	0	0	3	1
43841	5	2	67	36129	74	2	Non-Hispanic White	Married/Living with Partner	>3.5	> High school	26	never	Yes	8	0	0	0	0	0	0	1	720	0	156	62	88	1	116	144	4	6	41	1	Yes	No	No	No	1295	57	59511	Higher	5	1	0	1	0	0	2	0
43842	5	2	67	7492	62	1	Other Hispanic	Married/Living with Partner	1.3-3.5	> High school	30	mild	No	6	0	0	0	0	0	0	1	420	1	112	67	114	1	85	254	7	11	52	1	No	Yes	No	No	2394	53	5379	Higher	5	1	1	0	0	0	2	0
43844	5	1	70	57266	36	2	Other race	Married/Living with Partner	>3.5	> High school	19	mild	Yes	8	0	0	0	0	0	0	1	180	0	98	62	66	1	78	210	5	5	68	2	No	No	No	No	1981	65	26990	Higher	5	0	0	0	0	0	0	0
43847	5	1	71	7921	65	2	Mexican Americans	Never married	<1.3	< High school	33	mild	Yes	7	0	0	0	0	0	0	1	240	1	133	59	104	2	172	218	6	7	53	1	Yes	Yes	No	No	1695	76	15249	Higher	5	1	1	1	1	0	4	1
43848	5	1	59	17910	44	1	Mexican Americans	Married/Living with Partner	1.3-3.5	High school	26	moderate	No	7	120	0	2	0	120	2	2	120	0	134	77	91	5	445	268	7	6	52	1	No	No	No	No	1907	54	48310	Higher	6	1	0	1	1	0	3	1
43850	5	1	69	32582	25	1	Mexican Americans	Married/Living with Partner	<1.3	< High school	30	heavy	No	7	360	0	3	0	360	3	4	180	0	113	54	105	1	79	213	6	5	71	2	No	No	No	No	1247	41	26415	Lower	4	1	0	0	0	0	1	0
43852	5	1	59	21104	52	2	Non-Hispanic Black	Widowed/Divorced/Separated	<1.3	< High school	50	mild	No	7	0	0	0	0	0	0	1	600	1	178	106	127	2	144	187	5	15	44	1	Yes	Yes	No	Yes	1218	43	40112	Lower	1	1	1	1	0	0	3	1
43853	5	1	72	13642	77	1	Other Hispanic	Married/Living with Partner	1.3-3.5	< High school	29	mild	Yes	7	0	0	0	0	0	0	1	480	1	135	55	108	3	252	151	4	6	36	1	Yes	Yes	No	No	1614	48	18535	Lower	1	1	1	1	1	1	5	1
43856	5	2	68	64918	39	2	Non-Hispanic White	Married/Living with Partner	>3.5	> High school	18	mild	No	9	240	300	3	5	540	8	4	60	0	109	73	74	1	68	191	5	6	69	2	No	No	No	No	2360	64	31487	Higher	8	0	0	0	0	0	0	0
43859	5	1	67	8711	79	1	Non-Hispanic White	Married/Living with Partner	<1.3	< High school	33	mild	Yes	8	0	0	0	0	0	0	1	120	1	113	55	128	3	235	153	4	6	33	1	No	Yes	No	No	1953	65	5991	Higher	5	1	1	0	1	1	4	1
43861	5	2	60	50332	80	2	Non-Hispanic White	Never married	1.3-3.5	> High school	29	mild	No	8	0	0	0	0	0	0	1	240	1	123	65	98	2	170	222	6	6	56	1	Yes	No	No	No	1349	46	49301	Lower	1	1	0	1	1	0	3	1
43862	5	1	68	18744	53	1	Non-Hispanic Black	Married/Living with Partner	1.3-3.5	High school	30	mild	Yes	8	0	0	0	0	0	0	1	180	0	119	73	105	1	51	242	6	5	53	1	No	No	No	No	2014	50	8111	Lower	1	1	0	0	0	0	1	0
43863	5	1	71	16737	17	2	Mexican Americans	Widowed/Divorced/Separated	>3.5	< High school	27	mild	No	9	360	0	3	0	360	3	4	360	0	103	53	85	1	130	165	4	6	38	1	No	No	No	No	1902	64	7003	Higher	8	0	0	0	0	1	1	0
43864	5	1	67	23114	65	2	Non-Hispanic White	Married/Living with Partner	1.3-3.5	High school	23	never	Yes	7	0	120	0	4	120	4	2	240	0	110	66	91	1	74	197	5	5	68	2	No	No	No	Yes	1835	59	15897	Higher	6	1	0	0	0	0	1	0
43866	5	2	68	10676	12	1	Mexican Americans	Widowed/Divorced/Separated	1.3-3.5	< High school	19	mild	No	7	1200	120	5	4	1320	9	4	480	1	107	51	63	1	98	218	6	6	56	1	No	No	No	No	1070	40	4467	Lower	4	0	0	0	0	0	0	0
43867	5	1	61	20384	63	1	Non-Hispanic White	Married/Living with Partner	<1.3	High school	27	moderate	No	8	0	0	0	0	0	0	1	180	0	133	77	98	2	165	173	4	7	40	1	No	No	No	Yes	1842	27	11033	Lower	1	1	1	1	1	1	5	1
43868	5	1	64	18105	26	2	Other Hispanic	Never married	1.3-3.5	< High school	35	heavy	Yes	7	3360	0	7	0	3360	7	4	180	1	118	67	93	2	175	218	6	6	50	1	No	No	No	No	1819	50	14678	Lower	4	1	0	0	1	0	2	0
43871	5	1	59	22837	58	2	Non-Hispanic Black	Married/Living with Partner	>3.5	> High school	31	mild	No	8	0	240	0	4	240	4	4	120	0	133	50	107	2	200	201	5	6	59	2	No	No	No	Yes	1690	59	15407	Higher	8	1	0	1	1	0	3	1
43873	5	1	61	76450	14	2	Non-Hispanic White	Widowed/Divorced/Separated	1.3-3.5	< High school	26	mild	No	7	120	240	3	4	360	7	4	360	1	118	54	85	0	37	176	5	5	54	1	No	No	No	No	1063	35	29084	Lower	4	1	0	0	0	0	1	0
43874	5	2	65	36659	26	1	Other Hispanic	Married/Living with Partner	1.3-3.5	High school	30	moderate	No	7	360	0	3	0	360	3	4	240	0	120	51	104	2	204	221	6	6	48	1	Yes	No	No	No	2206	46	58445	Lower	4	1	0	1	1	0	3	1
43877	5	2	70	26446	80	1	Non-Hispanic White	Never married	>3.5	> High school	31	mild	Yes	8	0	150	0	5	150	5	4	180	0	128	59	111	2	141	164	4	6	45	1	Yes	No	No	Yes	2005	69	25177	Higher	8	1	0	1	0	0	2	0
43882	5	2	68	21174	50	2	Non-Hispanic Black	Married/Living with Partner	1.3-3.5	High school	29	mild	Yes	6	0	105	0	7	105	7	2	240	1	147	82	95	1	96	221	6	13	48	1	No	Yes	No	No	2343	55	12757	Higher	6	1	1	1	0	0	3	1
43884	5	2	61	12884	16	2	Other Hispanic	Widowed/Divorced/Separated	<1.3	< High school	26	mild	No	8	0	0	0	0	0	0	1	300	0	112	19	88	1	116	213	6	6	77	2	No	No	No	No	1680	52	43900	Lower	1	1	0	0	0	0	1	0
43885	5	1	64	24323	22	1	Mexican Americans	Widowed/Divorced/Separated	1.3-3.5	High school	22	heavy	Yes	8	0	0	0	0	0	0	1	60	0	109	58	83	1	50	151	4	5	48	1	No	No	No	No	2429	44	36204	Lower	1	0	0	0	0	0	0	0
43886	5	1	69	23583	22	2	Mexican Americans	Married/Living with Partner	<1.3	< High school	38	mild	Yes	8	0	0	0	0	0	0	1	120	0	104	65	120	1	127	130	3	6	48	1	No	No	No	No	1254	45	11275	Lower	1	1	0	0	0	0	1	0
43889	5	1	73	82417	27	1	Non-Hispanic White	Married/Living with Partner	1.3-3.5	High school	40	mild	No	5	0	720	0	6	720	6	4	180	1	129	70	128	5	434	224	6	6	31	1	Yes	No	No	No	3280	63	38844	Higher	8	1	0	1	1	1	4	1
43890	5	2	65	35333	80	1	Non-Hispanic White	Married/Living with Partner	>3.5	> High school	27	mild	No	8	0	20	0	2	20	2	2	180	0	148	61	88	2	144	187	5	6	53	1	No	No	No	Yes	1768	67	19125	Higher	6	0	0	1	0	0	1	0
43892	5	2	66	30173	35	1	Mexican Americans	Married/Living with Partner	1.3-3.5	< High school	34	heavy	Yes	8	0	0	0	0	0	0	1	180	0	120	77	107	2	215	217	6	5	39	1	No	No	No	No	1275	52	24462	Lower	1	1	0	0	1	1	3	1
43893	5	1	68	24122	45	2	Non-Hispanic Black	Never married	1.3-3.5	> High school	39	mild	No	8	0	0	0	0	0	0	1	480	1	119	66	122	2	159	239	6	4	40	1	Yes	Yes	No	No	1076	55	45916	Higher	5	1	1	1	1	1	5	1
43895	5	2	72	112349	50	2	Non-Hispanic White	Married/Living with Partner	>3.5	> High school	36	mild	Yes	6	360	360	4	2	720	6	4	600	0	115	70	115	1	126	167	4	5	53	1	Yes	No	Yes	No	1446	63	53993	Higher	8	1	0	1	0	0	2	0
43899	5	1	69	89834	35	1	Non-Hispanic White	Married/Living with Partner	1.3-3.5	High school	21	heavy	Yes	7	0	0	0	0	0	0	1	240	0	107	65	77	1	78	184	5	5	67	2	No	No	No	No	2294	55	43572	Higher	5	0	0	0	0	0	0	0
43902	5	1	60	65252	41	2	Non-Hispanic White	Married/Living with Partner	<1.3	> High school	20	moderate	Yes	7	360	0	3	0	360	3	4	60	0	129	74	72	1	82	232	6	6	85	2	No	No	No	No	2220	56	166530	Higher	8	0	0	0	0	0	0	0
43903	5	2	60	11141	80	1	Non-Hispanic White	Never married	1.3-3.5	> High school	21	mild	Yes	7	0	0	0	0	0	0	1	300	0	119	66	94	0	42	147	4	6	62	2	Yes	No	Yes	Yes	2274	65	7662	Higher	5	1	1	1	0	0	3	1
43904	5	2	60	12248	70	1	Non-Hispanic White	Married/Living with Partner	<1.3	< High school	25	mild	No	10	0	0	0	0	0	0	1	600	1	121	63	99	2	220	144	4	3	46	1	Yes	Yes	No	No	1616	70	6630	Higher	5	1	1	1	1	0	4	1
43905	5	2	62	31660	73	2	Non-Hispanic White	Married/Living with Partner	1.3-3.5	> High school	34	mild	No	10	0	0	0	0	0	0	1	240	0	162	67	88	5	406	281	7	6	41	1	No	No	No	Yes	1423	63	17137	Higher	5	1	0	1	1	0	3	1
43906	5	1	64	6660	68	1	Non-Hispanic Black	Married/Living with Partner	1.3-3.5	< High school	44	mild	Yes	7	0	0	0	0	0	0	1	300	1	119	72	136	1	117	161	4	6	58	2	Yes	Yes	No	Yes	1651	56	6392	Higher	5	1	1	1	0	0	3	1
43907	5	2	59	76998	18	2	Non-Hispanic White	Widowed/Divorced/Separated	<1.3	< High school	33	mild	No	8	0	0	0	0	0	0	1	9	0	120	79	103	1	58	172	4	6	59	2	No	No	No	No	997	46	180950	Lower	1	1	0	0	0	0	1	0
43910	5	1	71	15708	53	1	Mexican Americans	Married/Living with Partner	<1.3	< High school	28	mild	Yes	6	0	0	0	0	0	0	1	60	0	119	76	98	2	194	227	6	6	41	1	No	No	No	No	3500	63	7407	Higher	5	1	1	0	1	0	3	1
43913	5	2	70	31287	16	2	Non-Hispanic Black	Widowed/Divorced/Separated	>3.5	< High school	20	mild	No	8	900	540	5	3	1440	8	4	600	0	115	70	70	1	50	185	5	5	66	2	No	No	No	No	1820	60	11376	Higher	8	0	0	0	0	0	0	0
43914	5	2	62	11405	54	2	Other Hispanic	Married/Living with Partner	<1.3	> High school	33	mild	No	5	0	0	0	0	0	0	1	300	1	131	79	112	3	222	186	5	5	49	1	Yes	No	No	Yes	1193	66	27862	Higher	5	1	0	1	1	0	3	1
43916	5	2	59	31152	55	2	Non-Hispanic White	Married/Living with Partner	1.3-3.5	< High school	24	never	Yes	6	0	0	0	0	0	0	1	180	0	113	65	89	2	150	193	5	6	66	2	No	No	No	No	1241	53	17045	Higher	5	1	0	0	0	0	1	0
43917	5	2	61	13543	14	1	Other Hispanic	Widowed/Divorced/Separated	<1.3	< High school	27	mild	No	7	720	60	2	1	780	3	4	420	1	122	59	90	2	204	181	5	5	28	1	No	No	No	No	2286	57	10153	Higher	8	0	0	0	1	1	2	0
43918	5	2	59	33440	12	2	Non-Hispanic White	Widowed/Divorced/Separated	1.3-3.5	< High school	23	mild	No	7	0	420	0	7	420	7	4	540	0	120	61	75	1	90	188	5	6	54	1	No	No	No	No	1232	24	12721	Lower	4	0	0	0	0	0	0	0
43920	5	2	68	25352	43	2	Non-Hispanic Black	Never married	>3.5	> High school	27	mild	No	7	60	0	1	0	60	1	2	600	0	121	82	82	2	135	172	4	6	54	1	Yes	No	No	No	1528	63	17103	Higher	6	0	0	1	0	0	1	0
43923	5	1	66	9790	67	1	Mexican Americans	Married/Living with Partner	<1.3	< High school	29	mild	No	8	0	150	0	5	150	5	4	180	0	132	83	101	1	85	141	4	6	33	1	No	No	No	Yes	2826	70	22599	Higher	8	1	0	1	0	1	3	1
43924	5	1	63	81437	45	2	Non-Hispanic White	Never married	1.3-3.5	> High school	29	moderate	No	8	240	0	2	0	240	2	3	420	0	106	79	99	1	55	174	5	5	47	1	No	No	No	No	1556	49	44560	Lower	3	1	0	0	0	0	1	0
43925	5	2	64	12303	11	1	Non-Hispanic Black	Widowed/Divorced/Separated	>3.5	< High school	16	mild	No	7	0	0	0	0	0	0	1	370	0	100	70	58	2	144	187	5	6	46	1	No	No	No	No	1862	55	6665	Higher	5	0	0	0	0	0	0	0
43932	5	1	74	23417	27	1	Non-Hispanic Black	Married/Living with Partner	1.3-3.5	High school	34	heavy	No	8	0	0	0	0	0	0	1	120	0	115	37	109	1	49	166	4	5	50	1	No	No	No	No	2436	52	46354	Lower	1	1	0	0	0	0	1	0
43934	5	1	70	19429	80	1	Non-Hispanic White	Married/Living with Partner	>3.5	High school	34	mild	No	8	0	0	0	0	0	0	1	720	0	127	68	119	1	131	214	6	6	55	1	No	No	No	No	1360	72	18497	Higher	5	1	0	0	0	0	1	0
43935	5	1	60	86667	29	2	Non-Hispanic White	Married/Living with Partner	1.3-3.5	> High school	31	mild	No	4	360	0	1	0	360	1	3	120	1	101	77	99	3	227	218	6	7	40	1	No	No	No	No	1944	52	146239	Higher	7	1	1	0	1	1	4	1
43936	5	2	68	14849	15	2	Non-Hispanic Black	Widowed/Divorced/Separated	<1.3	< High school	26	mild	No	7	0	0	0	0	0	0	1	540	0	105	0	88	2	156	284	7	6	91	2	No	No	No	No	1016	47	42184	Lower	1	1	0	0	1	0	2	0
43937	5	1	61	30886	47	2	Non-Hispanic White	Married/Living with Partner	1.3-3.5	< High school	25	mild	Yes	5	0	0	0	0	0	0	1	240	0	136	80	92	1	90	155	4	6	57	1	No	Yes	No	Yes	1720	52	23148	Lower	1	1	1	1	0	0	3	1
43940	5	2	71	13590	80	2	Non-Hispanic Black	Never married	<1.3	< High school	26	mild	Yes	5	0	0	0	0	0	0	1	720	0	120	65	88	1	82	189	5	6	53	1	No	No	No	Yes	1719	52	23611	Lower	1	1	0	0	0	0	1	0
43941	5	1	71	78779	18	2	Non-Hispanic White	Widowed/Divorced/Separated	<1.3	> High school	19	mild	No	6	0	0	0	0	0	0	1	720	0	109	75	76	1	89	191	5	6	81	2	No	No	No	No	2246	41	29969	Lower	1	0	0	0	0	0	0	0
43942	5	1	67	54330	62	1	Non-Hispanic White	Married/Living with Partner	>3.5	> High school	31	mild	Yes	7	0	30	0	1	30	1	2	180	1	139	66	112	3	292	207	5	6	25	1	No	No	No	No	2524	50	56051	Lower	2	1	0	1	1	1	4	1
43945	5	2	59	10074	70	1	Non-Hispanic White	Married/Living with Partner	1.3-3.5	High school	31	mild	No	6	0	0	0	0	0	0	1	180	1	138	62	112	3	249	204	5	6	41	1	Yes	No	No	No	2139	38	9591	Lower	1	1	1	1	1	0	4	1
43946	5	1	68	13706	15	1	Other Hispanic	Widowed/Divorced/Separated	>3.5	< High school	21	mild	No	7	720	0	4	0	720	4	4	480	1	105	58	79	0	40	149	4	5	57	1	No	No	No	No	2843	42	5735	Lower	4	0	0	0	0	0	0	0
43953	5	1	73	55918	17	1	Non-Hispanic White	Widowed/Divorced/Separated	<1.3	< High school	17	mild	No	7	240	120	1	1	360	2	3	60	0	98	68	66	1	62	141	4	6	44	1	No	No	No	No	1258	50	134126	Lower	3	0	0	0	0	0	0	0
43954	5	2	67	24593	21	1	Non-Hispanic Black	Married/Living with Partner	<1.3	< High school	21	mild	Yes	8	480	120	2	1	600	3	4	240	0	113	74	69	1	45	154	4	6	57	1	No	No	No	No	2482	49	47944	Lower	4	0	0	0	0	0	0	0
43955	5	1	70	15252	27	2	Mexican Americans	Widowed/Divorced/Separated	<1.3	< High school	26	moderate	No	6	0	0	0	0	0	0	1	360	0	104	59	92	1	82	175	5	5	59	2	No	No	No	No	2279	58	41233	Higher	5	1	0	0	0	0	1	0
43959	5	2	61	120349	57	2	Non-Hispanic White	Never married	1.3-3.5	High school	24	mild	Yes	7	270	90	3	2	360	5	4	480	0	109	63	81	2	147	221	6	6	60	2	No	No	No	No	1401	78	57837	Higher	8	0	0	0	0	0	0	0
43963	5	1	70	45956	31	1	Non-Hispanic White	Married/Living with Partner	>3.5	> High school	29	moderate	No	8	400	60	5	3	460	8	4	120	1	133	65	104	2	158	173	4	6	32	1	No	No	No	No	2401	41	87070	Lower	4	1	0	1	1	1	4	1
43964	5	1	61	9066	78	1	Non-Hispanic White	Married/Living with Partner	<1.3	< High school	33	mild	Yes	7	0	0	0	0	0	0	1	240	0	136	77	116	2	144	187	5	6	53	1	Yes	No	No	No	1640	47	4907	Lower	1	1	0	1	0	0	2	0
43966	5	1	61	30970	71	2	Non-Hispanic White	Married/Living with Partner	1.3-3.5	High school	20	mild	No	7	0	360	0	4	360	4	4	360	0	163	69	72	1	103	230	6	6	57	1	No	No	No	No	2145	72	31951	Higher	8	0	0	1	0	0	1	0
43968	5	2	63	22182	52	1	Non-Hispanic White	Never married	<1.3	> High school	25	mild	Yes	9	0	0	0	0	0	0	1	180	0	126	93	92	2	143	224	6	6	40	1	Yes	No	No	No	1363	28	10660	Lower	1	1	0	1	0	1	3	1
43971	5	2	65	158173	52	2	Other race	Married/Living with Partner	>3.5	> High school	25	never	No	7	0	0	0	0	0	0	1	240	0	109	64	93	1	109	117	3	6	46	1	No	Yes	No	No	1693	64	349384	Higher	5	1	1	0	0	0	2	0
43972	5	2	66	15931	14	1	Mexican Americans	Widowed/Divorced/Separated	<1.3	< High school	18	mild	No	7	1440	120	4	2	1560	6	4	240	0	117	59	74	0	33	105	3	6	36	1	No	No	No	No	2707	54	24861	Higher	8	0	0	0	0	1	1	0
43973	5	1	71	25382	44	1	Mexican Americans	Never married	1.3-3.5	< High school	33	heavy	No	7	120	0	1	0	120	1	2	120	1	132	88	112	3	243	259	7	6	40	1	No	No	No	Yes	3961	58	72522	Higher	6	1	0	1	1	1	4	1
43975	5	2	66	49514	11	1	Non-Hispanic White	Widowed/Divorced/Separated	1.3-3.5	< High school	32	mild	No	7	0	0	0	0	0	0	1	370	0	116	68	105	2	144	187	5	6	30	1	No	No	No	No	2250	40	25207	Lower	1	1	0	0	0	1	2	0
43976	5	2	65	8866	60	2	Mexican Americans	Married/Living with Partner	1.3-3.5	< High school	34	never	No	6	0	0	0	0	0	0	1	180	1	155	52	108	2	185	161	4	6	42	1	No	No	No	Yes	1859	52	17691	Lower	1	1	0	1	1	0	3	1
43977	5	1	61	26828	62	2	Non-Hispanic White	Married/Living with Partner	<1.3	< High school	26	mild	Yes	6	0	0	0	0	0	0	1	60	0	153	89	81	1	71	245	6	6	72	2	Yes	No	No	Yes	2150	31	38427	Lower	1	0	0	1	0	0	1	0
43978	5	1	59	50316	12	1	Non-Hispanic White	Widowed/Divorced/Separated	<1.3	< High school	28	mild	No	7	0	75	0	3	75	3	2	360	0	125	79	94	2	144	187	5	6	53	1	No	No	No	No	1599	42	59947	Lower	2	1	0	0	0	0	1	0
43981	5	2	60	26882	45	2	Non-Hispanic White	Never married	<1.3	< High school	29	heavy	Yes	9	0	0	0	0	0	0	1	240	1	131	83	100	2	193	189	5	6	53	1	Yes	No	No	Yes	2779	35	59380	Lower	1	1	0	1	1	0	3	1
43985	5	2	68	14849	18	2	Non-Hispanic Black	Widowed/Divorced/Separated	<1.3	< High school	36	mild	No	4	0	0	0	0	0	0	1	360	0	121	64	108	2	144	187	5	6	53	1	No	No	No	No	5519	45	5399	Lower	1	1	0	0	0	0	1	0
43986	5	1	74	25650	23	2	Non-Hispanic Black	Married/Living with Partner	1.3-3.5	> High school	32	heavy	No	6	0	0	0	0	0	0	1	180	0	105	51	112	1	108	160	4	5	47	1	No	No	No	Yes	2403	53	48931	Higher	5	1	0	0	0	0	1	0
43991	5	2	65	9564	61	2	Other Hispanic	Never married	<1.3	< High school	41	mild	No	3	0	0	0	0	0	0	1	180	1	113	63	115	2	146	174	5	6	42	1	No	No	No	No	1122	78	17110	Higher	5	1	1	0	0	0	2	0
43992	5	1	66	22360	21	2	Mexican Americans	Widowed/Divorced/Separated	1.3-3.5	> High school	31	mild	No	7	0	0	0	0	0	0	1	300	0	118	59	100	1	125	174	5	5	36	1	No	No	No	No	2240	56	58438	Higher	5	1	0	0	0	1	2	0
43994	5	2	60	109817	46	1	Non-Hispanic White	Never married	>3.5	High school	25	mild	Yes	5	0	0	0	0	0	0	1	720	0	140	79	97	3	268	173	4	5	40	1	Yes	No	No	Yes	2485	41	60089	Lower	1	1	0	1	1	1	4	1
43995	5	1	69	41192	80	2	Non-Hispanic White	Married/Living with Partner	1.3-3.5	< High school	31	mild	No	6	0	0	0	0	0	0	1	360	1	176	55	108	1	129	174	5	5	56	1	Yes	Yes	No	Yes	1206	31	22296	Lower	1	1	1	1	0	0	3	1
43996	5	2	64	15618	15	1	Non-Hispanic Black	Widowed/Divorced/Separated	<1.3	< High school	18	mild	No	7	1200	0	5	0	1200	5	4	540	0	113	65	67	2	144	187	5	6	53	1	No	No	No	No	2400	38	5679	Lower	4	0	0	0	0	0	0	0
43997	5	2	62	5921	60	1	Other Hispanic	Never married	1.3-3.5	> High school	31	never	No	8	0	0	0	0	0	0	1	120	1	127	86	113	2	186	176	5	6	27	1	Yes	No	No	Yes	1311	62	8044	Higher	5	1	0	1	1	1	4	1
44000	5	2	66	7491	17	2	Mexican Americans	Widowed/Divorced/Separated	1.3-3.5	< High school	26	mild	No	7	0	0	0	0	0	0	1	420	0	117	65	83	3	233	216	6	6	56	1	No	No	No	No	1923	47	15767	Lower	1	0	0	0	1	0	1	0
44001	5	2	74	24256	49	2	Non-Hispanic Black	Married/Living with Partner	>3.5	> High school	29	heavy	No	7	0	0	0	0	0	0	1	360	0	109	77	98	1	121	190	5	6	48	1	No	No	No	No	1439	66	45651	Higher	5	1	0	0	0	0	1	0
44002	5	1	68	14580	15	1	Non-Hispanic Black	Widowed/Divorced/Separated	1.3-3.5	< High school	21	mild	No	7	60	30	1	1	90	2	2	660	0	114	77	72	0	35	93	2	6	46	1	No	No	No	No	1870	46	7419	Lower	2	0	0	0	0	0	0	0
44003	5	1	61	25436	16	1	Non-Hispanic White	Widowed/Divorced/Separated	<1.3	< High school	29	mild	No	7	1080	180	6	3	1260	9	4	600	0	123	57	102	1	98	133	3	6	56	1	No	No	No	No	2407	51	20571	Lower	4	1	0	0	0	0	1	0
44008	5	2	63	24965	39	1	Other Hispanic	Married/Living with Partner	1.3-3.5	> High school	39	heavy	No	6	0	360	0	2	360	2	3	180	0	115	49	123	2	144	175	5	6	33	1	No	No	No	Yes	2795	32	64342	Lower	3	1	0	0	0	1	2	0
44010	5	2	72	9233	72	2	Mexican Americans	Married/Living with Partner	1.3-3.5	< High school	34	never	No	8	0	0	0	0	0	0	1	120	1	169	59	112	1	105	165	4	7	56	1	Yes	Yes	No	Yes	2778	61	18763	Higher	5	1	1	1	0	0	3	1
44014	5	1	66	18062	14	1	Mexican Americans	Widowed/Divorced/Separated	>3.5	< High school	19	mild	No	7	960	120	4	2	1080	6	4	540	0	103	65	72	0	38	133	3	6	79	2	No	No	No	No	1887	59	24724	Higher	8	0	0	0	0	0	0	0
44016	5	1	67	28753	44	1	Non-Hispanic White	Married/Living with Partner	<1.3	High school	30	mild	Yes	4	0	0	0	0	0	0	1	120	1	136	77	107	3	306	240	6	6	31	1	No	No	Yes	Yes	1466	33	13818	Lower	1	1	0	1	1	1	4	1
44017	5	1	69	120767	42	1	Non-Hispanic White	Married/Living with Partner	1.3-3.5	High school	26	mild	No	6	0	0	0	0	0	0	1	180	0	116	70	89	1	87	204	5	5	60	2	No	No	No	No	3127	55	66080	Higher	5	0	0	0	0	0	0	0
44020	5	1	70	23115	18	1	Non-Hispanic White	Widowed/Divorced/Separated	<1.3	< High school	23	mild	No	8	0	360	0	2	360	2	3	300	0	109	68	84	2	202	195	5	6	43	1	No	No	No	No	1891	53	74768	Higher	7	0	0	0	1	0	1	0
44021	5	1	65	31835	71	2	Non-Hispanic White	Married/Living with Partner	>3.5	High school	25	mild	Yes	4	0	840	0	7	840	7	4	540	1	95	53	93	1	100	185	5	6	64	2	Yes	No	No	No	2060	73	31922	Higher	8	1	0	1	0	0	2	0
44022	5	1	64	25440	44	2	Non-Hispanic Black	Married/Living with Partner	1.3-3.5	> High school	27	moderate	Yes	6	600	180	5	3	780	8	4	120	0	135	67	95	1	57	171	4	6	81	2	Yes	No	No	No	2145	53	30710	Higher	8	1	0	1	0	0	2	0
44027	5	1	59	30786	76	1	Non-Hispanic White	Married/Living with Partner	>3.5	< High school	26	mild	Yes	9	0	0	0	0	0	0	1	300	0	139	72	100	1	61	133	3	6	59	2	No	No	No	No	1663	42	29309	Lower	1	1	0	1	0	0	2	0
44029	5	2	70	51312	70	2	Non-Hispanic White	Never married	>3.5	> High school	26	mild	No	7	120	90	1	2	210	3	4	240	0	165	81	96	2	144	187	5	6	53	1	Yes	No	No	No	1273	76	35290	Higher	8	1	0	1	0	0	2	0
44030	5	1	69	11285	10	1	Mexican Americans	Widowed/Divorced/Separated	<1.3	< High school	20	mild	No	7	0	0	0	0	0	0	1	370	0	100	45	73	2	144	187	5	6	44	1	No	No	No	No	2334	70	41589	Higher	5	0	0	0	0	0	0	0
44032	5	1	74	24647	47	2	Non-Hispanic Black	Never married	>3.5	> High school	38	mild	Yes	7	0	120	0	4	120	4	2	660	0	116	72	114	1	99	241	6	5	49	1	Yes	No	No	No	1382	59	34215	Higher	6	1	0	1	0	0	2	0
44034	5	1	70	68462	49	2	Non-Hispanic White	Married/Living with Partner	>3.5	> High school	20	moderate	Yes	8	0	360	0	4	360	4	4	240	0	115	67	71	1	59	207	5	6	97	3	No	No	No	No	2168	74	32901	Higher	8	0	0	0	0	0	0	0
44036	5	1	62	17822	10	1	Non-Hispanic White	Widowed/Divorced/Separated	1.3-3.5	< High school	14	mild	No	7	0	0	0	0	0	0	1	370	0	111	62	57	2	144	187	5	6	61	2	No	No	No	No	2106	53	9073	Higher	5	0	0	0	0	0	0	0
44037	5	2	70	13541	13	2	Mexican Americans	Widowed/Divorced/Separated	<1.3	< High school	26	mild	No	7	360	0	3	0	360	3	4	660	1	109	49	81	1	63	125	3	6	50	1	No	No	No	No	1573	52	5666	Lower	4	0	0	0	0	0	0	0
44038	5	2	61	18378	15	1	Other Hispanic	Widowed/Divorced/Separated	1.3-3.5	< High school	19	mild	No	7	720	60	3	2	780	5	4	300	1	120	73	66	1	57	186	5	6	69	2	No	No	No	No	2235	44	62622	Lower	4	0	0	0	0	0	0	0
44039	5	1	62	10500	57	2	Other Hispanic	Married/Living with Partner	<1.3	< High school	53	mild	No	7	0	0	0	0	0	0	1	180	0	109	65	124	1	58	152	4	7	61	2	No	Yes	No	No	1062	71	5001	Higher	5	1	1	0	0	0	2	0
44041	5	1	68	7307	60	1	Non-Hispanic Black	Married/Living with Partner	>3.5	> High school	31	mild	No	5	120	240	2	1	360	3	4	720	1	101	76	106	4	351	201	5	6	41	1	Yes	No	No	Yes	1582	76	3840	Higher	8	1	0	1	1	0	3	1
44043	5	1	73	14703	19	2	Non-Hispanic Black	Widowed/Divorced/Separated	<1.3	High school	17	mild	No	7	0	0	0	0	0	0	1	360	0	101	63	63	1	57	182	5	5	102	3	No	No	No	No	3251	36	71969	Lower	1	0	0	0	0	0	0	0
44045	5	1	67	48521	65	1	Non-Hispanic White	Never married	>3.5	< High school	23	moderate	Yes	8	0	0	0	0	0	0	1	180	0	111	61	89	1	82	149	4	6	40	1	No	No	No	Yes	2210	54	26263	Higher	5	0	0	0	0	1	1	0
44046	5	2	66	35381	16	2	Other race	Widowed/Divorced/Separated	>3.5	< High school	18	mild	No	8	0	0	0	0	0	0	1	600	0	97	61	65	1	60	166	4	6	61	2	No	No	No	No	1227	57	13460	Higher	5	0	0	0	0	0	0	0
44047	5	2	68	82205	22	1	Non-Hispanic White	Widowed/Divorced/Separated	1.3-3.5	> High school	25	heavy	No	8	180	60	3	2	240	5	4	600	0	107	63	90	2	144	187	5	6	53	1	No	No	No	No	3284	54	39872	Higher	8	1	0	0	0	0	1	0
44050	5	1	61	63853	20	2	Non-Hispanic White	Married/Living with Partner	<1.3	< High school	22	mild	Yes	6	0	420	0	7	420	7	4	480	0	107	64	79	3	229	226	6	6	34	1	No	No	No	No	1203	50	127723	Lower	4	0	0	0	1	1	2	0
44051	5	1	68	67624	32	1	Non-Hispanic White	Married/Living with Partner	>3.5	< High school	24	mild	No	6	0	60	0	2	60	2	2	60	0	111	72	90	1	58	188	5	5	46	1	No	No	No	No	1706	55	32799	Higher	6	1	0	0	0	0	1	0
44052	5	1	73	15892	41	2	Mexican Americans	Married/Living with Partner	1.3-3.5	> High school	36	mild	No	7	0	0	0	0	0	0	1	480	0	121	57	108	1	81	194	5	5	61	2	No	No	No	No	1454	59	34004	Higher	5	1	0	0	0	0	1	0
44053	5	1	63	31770	80	2	Non-Hispanic White	Married/Living with Partner	1.3-3.5	High school	25	mild	No	7	0	225	0	5	225	5	4	360	1	133	70	95	2	172	192	5	6	50	1	Yes	No	No	Yes	968	61	31119	Higher	8	1	0	1	1	0	3	1
44055	5	2	62	30434	80	2	Non-Hispanic White	Never married	1.3-3.5	< High school	33	mild	No	10	0	0	0	0	0	0	1	600	0	117	64	88	2	150	205	5	6	55	1	No	No	No	No	964	45	50131	Lower	1	1	0	0	0	0	1	0
44057	5	2	69	74183	22	2	Non-Hispanic White	Married/Living with Partner	>3.5	> High school	22	heavy	Yes	8	0	120	0	2	120	2	2	60	0	109	66	76	1	99	190	5	5	74	2	No	No	No	No	2563	72	303328	Higher	6	0	0	0	0	0	0	0
44058	5	1	64	25475	38	2	Non-Hispanic Black	Widowed/Divorced/Separated	1.3-3.5	> High school	29	mild	No	5	0	0	0	0	0	0	1	480	0	115	69	90	1	50	144	4	6	57	1	No	No	No	No	1315	54	42519	Higher	5	1	0	0	0	0	1	0
44059	5	1	63	91939	52	2	Non-Hispanic White	Never married	>3.5	> High school	27	mild	Yes	6	0	180	0	4	180	4	4	720	0	119	78	90	2	185	177	5	6	53	1	No	No	No	No	1800	43	133554	Lower	4	1	0	0	1	0	2	0
44060	5	1	67	72563	69	2	Non-Hispanic White	Never married	>3.5	> High school	25	mild	No	6	0	60	0	2	60	2	2	720	1	113	51	88	2	163	194	5	5	60	2	Yes	No	No	No	1622	40	61710	Lower	2	1	0	1	1	0	3	1
44062	5	1	60	6792	77	1	Mexican Americans	Married/Living with Partner	<1.3	< High school	32	mild	Yes	8	0	0	0	0	0	0	1	60	1	125	53	120	1	108	190	5	6	62	2	No	Yes	No	No	2085	46	8920	Lower	1	1	1	0	0	0	2	0
44063	5	1	67	26223	40	2	Non-Hispanic White	Never married	>3.5	High school	33	mild	Yes	8	0	0	0	0	0	0	1	840	0	106	61	88	4	342	197	5	6	34	1	No	No	No	No	1892	38	38093	Lower	1	1	0	0	1	1	3	1
44064	5	2	70	21461	27	2	Mexican Americans	Widowed/Divorced/Separated	<1.3	High school	24	mild	No	12	0	0	0	0	0	0	1	240	0	105	53	77	2	174	198	5	6	68	2	No	No	No	No	3133	63	55181	Higher	5	0	0	0	1	0	1	0
44065	5	1	60	50897	16	2	Non-Hispanic White	Widowed/Divorced/Separated	<1.3	< High school	24	mild	No	8	0	80	0	4	80	4	2	420	0	113	71	79	1	89	124	3	5	34	1	No	No	No	No	2248	51	41162	Lower	2	0	0	0	0	1	1	0
44066	5	1	66	16765	55	2	Mexican Americans	Never married	<1.3	< High school	36	mild	No	4	0	0	0	0	0	0	1	60	1	118	77	101	2	207	226	6	6	51	1	Yes	No	No	Yes	761	70	20256	Higher	5	1	0	1	1	0	3	1
44068	5	2	70	6484	60	2	Mexican Americans	Married/Living with Partner	1.3-3.5	High school	31	mild	No	9	0	0	0	0	0	0	1	480	1	145	83	99	1	123	193	5	6	61	2	Yes	Yes	No	No	1624	44	3510	Lower	1	1	1	1	0	0	3	1
44069	5	1	68	14315	76	2	Non-Hispanic Black	Never married	1.3-3.5	High school	32	mild	No	7	0	600	0	5	600	5	4	240	0	102	55	96	1	85	210	5	6	54	1	No	No	No	Yes	1040	54	16741	Higher	8	1	0	0	0	0	1	0
44071	5	2	67	98001	43	2	Non-Hispanic White	Married/Living with Partner	1.3-3.5	> High school	34	mild	No	9	0	90	0	3	90	3	2	300	1	115	81	106	2	165	132	3	5	42	1	Yes	No	No	No	1230	62	164483	Higher	6	1	0	1	1	0	3	1
44072	5	1	63	22368	54	2	Non-Hispanic Black	Married/Living with Partner	1.3-3.5	> High school	22	mild	No	8	0	60	0	1	60	1	2	960	0	141	73	82	1	96	190	5	6	63	2	Yes	No	No	No	907	79	13477	Higher	6	0	0	1	0	0	1	0
44075	5	1	74	7613	10	2	Non-Hispanic Black	Widowed/Divorced/Separated	<1.3	< High school	16	mild	No	7	0	0	0	0	0	0	1	370	0	108	57	56	2	144	187	5	6	65	2	No	No	No	No	2369	43	18270	Lower	1	0	0	0	0	0	0	0
44077	5	1	72	13864	12	2	Other Hispanic	Widowed/Divorced/Separated	>3.5	< High school	27	mild	No	7	300	150	5	5	450	10	4	600	0	100	61	90	1	104	165	4	6	46	1	No	No	No	No	812	37	6614	Lower	4	1	0	0	0	0	1	0
44081	5	1	67	83074	25	2	Non-Hispanic White	Married/Living with Partner	1.3-3.5	High school	21	moderate	Yes	7	0	0	0	0	0	0	1	120	0	101	63	79	1	74	180	5	6	56	1	No	No	No	No	1382	57	39154	Higher	5	0	0	0	0	0	0	0
44082	5	1	60	12503	80	1	Non-Hispanic White	Married/Living with Partner	<1.3	> High school	32	mild	No	8	0	0	0	0	0	0	1	180	0	116	41	120	1	115	159	4	6	47	1	No	No	No	No	1769	34	11903	Lower	1	1	0	0	0	0	1	0
44083	5	1	64	15918	15	2	Non-Hispanic Black	Widowed/Divorced/Separated	1.3-3.5	< High school	31	mild	No	7	0	0	0	0	0	0	1	660	0	114	77	91	1	51	161	4	6	57	1	No	No	No	No	1843	38	8100	Lower	1	1	0	0	0	0	1	0
44085	5	1	60	29506	79	1	Non-Hispanic White	Married/Living with Partner	1.3-3.5	High school	20	mild	Yes	7	0	420	0	7	420	7	4	300	0	132	60	82	1	65	129	3	6	62	2	Yes	No	No	Yes	1590	54	15971	Higher	8	0	1	1	0	0	2	0
44089	5	1	60	27357	44	2	Other race	Never married	<1.3	< High school	20	mild	Yes	6	360	720	3	3	1080	6	4	360	0	97	73	81	2	199	231	6	6	50	1	Yes	No	No	Yes	2198	39	60428	Lower	4	0	0	1	1	0	2	0
44091	5	1	62	15426	49	2	Other Hispanic	Never married	<1.3	< High school	30	never	No	6	0	0	0	0	0	0	1	120	0	128	80	93	2	143	212	5	6	69	2	No	No	No	No	1440	72	7274	Higher	5	1	0	0	0	0	1	0
44092	5	1	67	28753	47	1	Non-Hispanic White	Married/Living with Partner	<1.3	< High school	24	mild	Yes	5	0	0	0	0	0	0	1	120	0	127	69	92	1	102	182	5	6	43	1	Yes	No	No	Yes	6386	55	15733	Higher	5	1	0	1	0	0	2	0
44093	5	1	64	36049	36	2	Non-Hispanic White	Never married	1.3-3.5	> High school	39	moderate	Yes	5	0	0	0	0	0	0	1	780	1	117	67	109	3	236	193	5	5	36	1	Yes	No	No	Yes	2171	30	28563	Lower	1	1	0	1	1	1	4	1
44095	5	2	68	26383	24	2	Non-Hispanic Black	Widowed/Divorced/Separated	1.3-3.5	High school	32	never	No	8	0	0	0	0	0	0	1	300	0	98	59	104	0	42	190	5	6	88	2	No	No	No	No	1043	41	11945	Lower	1	1	0	0	0	0	1	0
44097	5	2	63	29589	70	1	Non-Hispanic White	Married/Living with Partner	>3.5	> High school	26	mild	No	7	0	300	0	5	300	5	4	300	1	133	59	102	2	163	128	3	6	37	1	No	No	No	No	2294	66	16016	Higher	8	1	0	1	1	1	4	1
44098	5	2	64	23261	34	1	Non-Hispanic White	Married/Living with Partner	<1.3	High school	21	mild	Yes	7	0	240	0	2	240	2	3	120	0	118	67	82	1	65	175	5	6	52	1	No	No	No	No	2000	35	10963	Lower	3	0	0	0	0	0	0	0
44099	5	2	68	12997	13	1	Non-Hispanic Black	Widowed/Divorced/Separated	<1.3	< High school	34	mild	No	7	840	60	7	3	900	10	4	420	0	101	45	99	2	144	187	5	6	53	1	No	Yes	No	No	1359	31	24860	Lower	4	1	1	0	0	0	2	0
44100	5	2	60	27693	27	2	Non-Hispanic Black	Widowed/Divorced/Separated	>3.5	> High school	27	moderate	Yes	6	1200	240	5	2	1440	7	4	240	0	109	65	84	1	58	153	4	6	59	2	No	No	No	No	1849	40	53987	Lower	4	0	0	0	0	0	0	0
44108	5	1	67	30046	80	2	Non-Hispanic White	Never married	1.3-3.5	< High school	22	never	No	8	0	10	0	1	10	1	2	420	1	125	61	84	4	316	221	6	6	33	1	Yes	Yes	No	Yes	1769	63	25552	Higher	6	0	1	1	1	1	4	1
44109	5	2	67	25460	42	1	Non-Hispanic Black	Widowed/Divorced/Separated	<1.3	< High school	28	mild	Yes	6	0	0	0	0	0	0	1	300	0	117	74	95	1	46	161	4	5	49	1	No	No	No	No	2470	37	17176	Lower	1	1	0	0	0	0	1	0
44110	5	1	65	31925	33	2	Non-Hispanic White	Never married	1.3-3.5	> High school	36	mild	Yes	7	0	0	0	0	0	0	1	300	1	143	85	101	2	189	229	6	6	46	1	No	No	No	Yes	2581	53	15484	Higher	5	1	0	1	1	0	3	1
44111	5	1	68	27658	29	1	Non-Hispanic Black	Widowed/Divorced/Separated	<1.3	> High school	28	moderate	No	6	0	0	0	0	0	0	1	240	0	127	65	99	2	144	187	5	6	53	1	No	No	No	No	2469	41	67328	Lower	1	1	0	0	0	0	1	0
44113	5	2	68	15370	45	1	Other Hispanic	Married/Living with Partner	>3.5	> High school	25	mild	Yes	6	0	0	0	0	0	0	1	240	0	108	60	84	1	85	210	5	5	58	2	No	No	No	No	2221	68	7247	Higher	5	0	0	0	0	0	0	0
44114	5	2	71	14037	14	2	Mexican Americans	Widowed/Divorced/Separated	1.3-3.5	< High school	28	mild	No	7	120	60	1	4	180	5	4	300	0	107	66	98	3	293	182	5	6	34	1	No	No	No	No	1460	45	6696	Lower	4	1	0	0	1	1	3	1
44117	5	1	59	10521	67	2	Non-Hispanic Black	Never married	1.3-3.5	< High school	24	never	No	5	0	0	0	0	0	0	1	360	1	147	86	94	1	96	175	5	5	46	1	No	No	No	Yes	2082	47	7157	Lower	1	1	0	1	0	0	2	0
44119	5	2	72	15689	12	2	Mexican Americans	Widowed/Divorced/Separated	<1.3	< High school	29	mild	No	7	0	0	0	0	0	0	1	370	0	107	54	98	2	144	187	5	6	53	1	No	No	No	No	1376	75	33020	Higher	5	1	0	0	0	0	1	0
44120	5	2	60	11204	71	2	Other Hispanic	Married/Living with Partner	<1.3	> High school	36	never	No	5	0	0	0	0	0	0	1	180	1	143	67	117	3	257	255	7	6	42	1	Yes	Yes	No	Yes	1173	66	7762	Higher	5	1	1	1	1	0	4	1
44121	5	2	60	20242	33	1	Non-Hispanic White	Never married	<1.3	High school	29	mild	Yes	4	0	0	0	0	0	0	1	360	1	125	76	97	3	291	189	5	6	29	1	No	No	No	No	2363	41	9818	Lower	1	1	1	0	1	1	4	1
44122	5	1	64	62076	16	2	Non-Hispanic White	Widowed/Divorced/Separated	>3.5	< High school	21	mild	No	8	0	360	0	3	360	3	4	480	0	109	72	69	1	80	201	5	6	45	1	No	No	No	No	2527	43	120983	Lower	4	0	0	0	0	0	0	0
44125	5	2	63	80419	16	1	Non-Hispanic White	Widowed/Divorced/Separated	1.3-3.5	< High school	30	mild	No	7	1800	0	5	0	1800	5	4	240	0	122	67	99	1	99	140	4	6	45	1	No	No	No	No	2480	37	65038	Lower	4	1	0	0	0	0	1	0
44126	5	1	63	50486	60	1	Non-Hispanic White	Married/Living with Partner	>3.5	> High school	32	mild	Yes	7	0	0	0	0	0	0	1	960	0	112	80	124	2	188	243	6	6	42	1	No	No	No	No	2375	52	42935	Higher	5	1	0	0	1	0	2	0
44127	5	1	71	16237	17	1	Mexican Americans	Widowed/Divorced/Separated	1.3-3.5	< High school	21	mild	No	8	240	120	1	1	360	2	3	180	0	125	79	78	1	81	145	4	6	42	1	No	No	No	No	2268	48	35260	Lower	3	0	0	0	0	0	0	0
44128	5	2	68	26383	29	2	Non-Hispanic Black	Widowed/Divorced/Separated	1.3-3.5	< High school	22	never	No	8	0	0	0	0	0	0	1	180	0	103	52	79	1	54	172	4	5	54	1	No	No	No	No	964	77	37156	Higher	5	0	0	0	0	0	0	0
44129	5	1	60	8852	51	2	Other Hispanic	Married/Living with Partner	1.3-3.5	> High school	26	moderate	No	8	0	0	0	0	0	0	1	120	1	145	89	96	2	140	228	6	17	43	1	No	Yes	No	No	2196	54	4216	Higher	5	1	1	1	0	0	3	1
44131	5	2	63	87859	26	2	Non-Hispanic White	Married/Living with Partner	>3.5	High school	20	heavy	Yes	7	0	0	0	0	0	0	1	360	0	103	71	80	1	56	146	4	6	57	1	No	No	No	No	2014	47	175740	Lower	1	0	0	0	0	0	0	0
44133	5	2	69	84192	47	2	Non-Hispanic White	Married/Living with Partner	1.3-3.5	> High school	23	heavy	Yes	9	0	30	0	2	30	2	2	720	0	115	79	86	1	52	196	5	6	76	2	No	No	No	No	2320	72	40461	Higher	6	1	0	0	0	0	1	0
44134	5	1	61	27995	17	2	Non-Hispanic White	Widowed/Divorced/Separated	<1.3	< High school	17	mild	No	6	0	0	0	0	0	0	1	420	0	95	49	72	1	83	174	5	5	83	2	No	No	No	No	2546	51	13398	Lower	1	0	0	0	0	0	0	0
44138	5	2	70	10087	11	2	Mexican Americans	Widowed/Divorced/Separated	1.3-3.5	< High school	20	mild	No	7	0	0	0	0	0	0	1	370	0	101	37	68	2	144	187	5	6	40	1	No	No	No	No	1734	66	29717	Higher	5	0	0	0	0	1	1	0
44141	5	1	65	7644	77	2	Mexican Americans	Married/Living with Partner	1.3-3.5	< High school	25	never	No	9	0	0	0	0	0	0	1	480	1	174	89	89	2	161	136	4	6	36	1	Yes	No	No	No	1024	60	5489	Higher	5	1	1	1	1	1	5	1
44142	5	2	69	71301	28	1	Other race	Widowed/Divorced/Separated	1.3-3.5	> High school	19	mild	Yes	8	360	180	4	3	540	7	4	180	0	111	66	69	1	117	186	5	6	83	2	No	No	Yes	No	2016	59	291544	Higher	8	0	0	0	0	0	0	0
44145	5	2	63	71421	16	2	Non-Hispanic White	Widowed/Divorced/Separated	>3.5	< High school	21	mild	No	8	0	300	0	5	300	5	4	420	0	106	69	77	2	166	187	5	5	44	1	No	No	No	No	1540	69	85091	Higher	8	0	0	0	1	0	1	0
44148	5	2	71	20347	32	2	Mexican Americans	Widowed/Divorced/Separated	1.3-3.5	High school	37	mild	No	7	0	0	0	0	0	0	1	120	0	123	69	98	1	105	184	5	5	40	1	No	No	No	No	1268	33	30286	Lower	1	1	0	0	0	1	2	0
44149	5	2	68	30429	80	2	Non-Hispanic White	Never married	>3.5	High school	25	mild	Yes	5	0	0	0	0	0	0	1	480	0	143	61	82	1	97	197	5	7	80	2	Yes	No	No	Yes	2094	61	30511	Higher	5	0	1	1	0	0	2	0
44150	5	2	61	37469	48	1	Non-Hispanic White	Married/Living with Partner	<1.3	< High school	27	moderate	Yes	5	0	420	0	7	420	7	4	300	0	123	80	91	3	247	193	5	6	43	1	No	No	No	No	2076	45	95626	Lower	4	1	0	0	1	0	2	0
44151	5	2	67	10910	11	2	Non-Hispanic Black	Widowed/Divorced/Separated	1.3-3.5	< High school	19	mild	No	7	0	0	0	0	0	0	1	370	0	111	76	67	2	144	187	5	6	60	2	No	No	No	No	1321	37	26182	Lower	1	0	0	0	0	0	0	0
44152	5	2	68	9549	11	1	Non-Hispanic Black	Widowed/Divorced/Separated	1.3-3.5	< High school	19	mild	No	7	0	0	0	0	0	0	1	370	0	85	66	66	2	144	187	5	6	57	1	No	No	No	No	1473	46	17703	Lower	1	0	0	0	0	0	0	0
44154	5	1	62	60555	35	1	Non-Hispanic White	Widowed/Divorced/Separated	>3.5	> High school	33	heavy	Yes	8	150	0	5	0	150	5	4	480	0	122	61	121	1	113	216	6	6	54	1	No	No	No	No	3209	57	155592	Higher	8	1	0	0	0	0	1	0
44157	5	1	65	24710	25	1	Mexican Americans	Widowed/Divorced/Separated	>3.5	> High school	24	heavy	Yes	8	0	30	0	2	30	2	2	360	0	116	71	79	1	85	189	5	6	59	2	No	No	No	No	1999	41	11030	Lower	2	0	0	0	0	0	0	0
44158	5	1	66	11149	76	2	Mexican Americans	Married/Living with Partner	1.3-3.5	> High school	30	mild	No	6	0	0	0	0	0	0	1	120	1	145	74	103	3	228	157	4	6	43	1	Yes	Yes	No	Yes	1340	45	6034	Lower	1	1	1	1	1	0	4	1
44159	5	2	61	79713	18	2	Non-Hispanic White	Widowed/Divorced/Separated	>3.5	High school	20	mild	No	8	960	180	4	3	1140	7	4	180	0	111	69	73	1	124	240	6	5	43	1	No	No	No	No	2930	51	38151	Lower	4	0	0	0	0	0	0	0
44162	5	2	66	41454	72	2	Non-Hispanic White	Married/Living with Partner	1.3-3.5	> High school	25	moderate	Yes	7	0	0	0	0	0	0	1	300	0	114	58	91	1	76	207	5	6	69	2	No	No	No	No	1695	83	28510	Higher	5	1	0	0	0	0	1	0
44163	5	2	63	32246	45	2	Non-Hispanic White	Widowed/Divorced/Separated	<1.3	< High school	21	heavy	Yes	8	0	0	0	0	0	0	1	240	0	121	73	81	1	124	200	5	4	98	3	No	No	No	No	2468	45	17644	Lower	1	0	0	0	0	0	0	0
44164	5	2	70	25167	80	2	Non-Hispanic White	Married/Living with Partner	1.3-3.5	< High school	26	never	No	8	0	0	0	0	0	0	1	600	1	165	0	106	7	579	256	7	6	29	1	No	No	No	No	2068	62	17308	Higher	5	1	0	1	1	1	4	1
44165	5	2	66	22625	49	2	Mexican Americans	Married/Living with Partner	>3.5	> High school	34	heavy	No	8	0	90	0	3	90	3	2	600	1	129	74	108	2	170	248	6	6	69	2	Yes	No	No	No	1471	76	62604	Higher	6	1	0	1	1	0	3	1
44167	5	1	59	15125	17	1	Non-Hispanic Black	Widowed/Divorced/Separated	<1.3	< High school	20	mild	No	8	0	0	0	0	0	0	1	6	0	120	77	68	0	44	136	4	5	47	1	No	No	No	No	1110	39	5499	Lower	1	0	0	0	0	0	0	0
44169	5	1	60	53879	32	1	Non-Hispanic White	Married/Living with Partner	1.3-3.5	High school	24	heavy	Yes	8	840	120	1	2	960	3	4	180	0	123	76	93	1	119	147	4	6	40	1	No	No	No	No	3202	45	26133	Lower	4	1	0	0	0	1	2	0
44171	5	1	69	71111	27	2	Non-Hispanic White	Married/Living with Partner	1.3-3.5	> High school	27	mild	No	1	0	0	0	0	0	0	1	60	0	95	53	101	1	57	143	4	4	37	1	No	No	No	No	1134	54	185938	Higher	5	1	0	0	0	1	2	0
44173	5	2	67	81565	33	1	Non-Hispanic White	Married/Living with Partner	>3.5	> High school	25	heavy	No	7	240	0	2	0	240	2	3	840	0	114	67	99	1	87	190	5	5	50	1	No	No	No	No	1850	57	39561	Higher	7	1	0	0	0	0	1	0
44175	5	2	59	25992	32	1	Non-Hispanic White	Married/Living with Partner	1.3-3.5	< High school	37	heavy	No	6	0	0	0	0	0	0	1	120	1	125	61	122	3	275	177	5	6	26	1	Yes	Borderline	No	No	1613	39	12250	Lower	1	1	0	1	1	1	4	1
44176	5	2	70	11851	73	1	Non-Hispanic White	Never married	<1.3	< High school	36	mild	Yes	5	0	225	0	5	225	5	4	360	1	151	89	120	3	231	237	6	6	41	1	Yes	No	Yes	No	990	37	8150	Lower	4	1	0	1	1	0	3	1
44177	5	1	68	32220	26	2	Non-Hispanic Black	Widowed/Divorced/Separated	1.3-3.5	> High school	27	never	No	6	0	0	0	0	0	0	1	240	0	114	65	85	0	38	118	3	6	69	2	No	No	No	No	1911	52	14587	Lower	1	1	0	0	0	0	1	0
44182	5	2	61	14809	59	1	Other Hispanic	Married/Living with Partner	>3.5	< High school	37	mild	No	7	0	0	0	0	0	0	1	240	1	113	69	113	3	230	202	5	6	29	1	No	No	No	No	890	53	6983	Higher	5	1	0	0	1	1	3	1
44183	5	1	60	18533	23	1	Mexican Americans	Widowed/Divorced/Separated	1.3-3.5	< High school	25	heavy	Yes	7	120	0	1	0	120	1	2	240	0	130	81	86	5	399	270	7	6	50	1	No	No	No	No	9015	38	50103	Lower	2	0	0	1	1	0	2	0
44184	5	2	59	113909	49	1	Non-Hispanic White	Married/Living with Partner	>3.5	< High school	66	mild	Yes	5	0	0	0	0	0	0	1	840	1	141	82	153	3	295	172	4	6	34	1	Yes	No	No	Yes	3885	55	62328	Higher	5	1	0	1	1	1	4	1
44187	5	2	62	28240	46	1	Non-Hispanic White	Married/Living with Partner	1.3-3.5	< High school	33	heavy	Yes	7	60	900	1	3	960	4	4	240	0	121	78	107	1	113	190	5	6	45	1	No	No	No	No	3899	59	21165	Higher	8	1	0	0	0	0	1	0
44189	5	2	68	96288	55	2	Non-Hispanic White	Married/Living with Partner	>3.5	High school	23	heavy	Yes	7	0	0	0	0	0	0	1	720	1	122	81	97	6	503	251	6	6	67	2	Yes	No	No	No	1321	66	46274	Higher	5	1	0	1	1	0	3	1
44190	5	1	73	12508	71	2	Non-Hispanic Black	Never married	1.3-3.5	< High school	22	mild	No	8	0	0	0	0	0	0	1	120	1	128	36	90	1	96	182	5	6	74	2	Yes	No	No	No	522	84	11414	Higher	5	1	0	1	0	0	2	0
44191	5	2	67	13132	80	1	Non-Hispanic Black	Married/Living with Partner	1.3-3.5	> High school	21	mild	No	6	0	0	0	0	0	0	1	480	0	125	60	88	2	144	187	5	5	53	1	No	No	No	No	1911	53	15858	Higher	5	0	0	0	0	0	0	0
44195	5	2	73	5119	69	1	Other Hispanic	Married/Living with Partner	<1.3	< High school	39	mild	No	6	0	0	0	0	0	0	1	300	1	112	37	126	4	317	164	4	6	38	1	No	Yes	No	Yes	1952	60	7698	Higher	5	1	1	0	1	1	4	1
44196	5	1	62	16150	40	1	Mexican Americans	Widowed/Divorced/Separated	1.3-3.5	< High school	34	heavy	Yes	7	0	0	0	0	0	0	1	60	1	147	81	109	2	173	216	6	6	52	1	No	No	No	No	2152	71	44982	Higher	5	1	0	1	1	0	3	1
44199	5	2	60	15018	16	1	Non-Hispanic Black	Widowed/Divorced/Separated	1.3-3.5	< High school	25	mild	No	6	120	0	1	0	120	1	2	600	0	127	67	84	1	85	134	3	5	46	1	No	No	No	No	2054	63	5460	Higher	6	0	0	0	0	0	0	0
44200	5	2	71	22356	80	1	Non-Hispanic White	Married/Living with Partner	>3.5	> High school	26	never	No	3	0	0	0	0	0	0	1	180	0	107	54	101	1	68	194	5	5	55	1	Yes	No	No	No	1615	70	12101	Higher	5	1	0	1	0	0	2	0
44201	5	2	59	11616	76	1	Non-Hispanic White	Married/Living with Partner	<1.3	> High school	21	mild	Yes	7	0	0	0	0	0	0	1	180	1	185	99	99	3	248	139	4	6	31	1	Yes	No	No	Yes	1825	54	19685	Higher	5	1	0	1	1	1	4	1
44202	5	1	69	15527	17	1	Other Hispanic	Widowed/Divorced/Separated	1.3-3.5	< High school	20	mild	No	8	0	0	0	0	0	0	1	600	0	106	70	74	2	217	147	4	6	37	1	No	No	No	No	1605	48	11641	Lower	1	0	0	0	1	1	2	0
44205	5	2	66	15823	32	2	Non-Hispanic Black	Married/Living with Partner	>3.5	> High school	19	mild	No	6	0	0	0	0	0	0	1	360	0	111	73	69	1	72	150	4	6	50	1	No	No	No	No	1699	42	12561	Lower	1	0	0	0	0	0	0	0
44208	5	2	67	7944	67	1	Non-Hispanic Black	Married/Living with Partner	>3.5	> High school	33	mild	Yes	5	0	600	0	2	600	2	3	300	0	119	66	88	1	109	155	4	11	58	2	Yes	Yes	No	Yes	1448	69	12973	Higher	7	0	1	1	0	0	2	0
44209	5	2	66	29298	59	1	Other race	Never married	<1.3	> High school	31	moderate	Yes	8	0	0	0	0	0	0	1	360	1	137	84	114	1	103	157	4	6	45	1	Yes	No	No	Yes	4147	43	21958	Lower	1	1	1	1	0	0	3	1
44210	5	1	60	9299	71	1	Non-Hispanic White	Married/Living with Partner	1.3-3.5	> High school	29	mild	Yes	7	0	0	0	0	0	0	1	660	1	149	79	112	1	80	217	6	6	48	1	Yes	No	No	Yes	1331	61	5033	Higher	5	1	0	1	0	0	2	0
44211	5	2	68	26750	25	1	Non-Hispanic Black	Widowed/Divorced/Separated	<1.3	High school	26	mild	No	8	0	0	0	0	0	0	1	660	0	107	73	88	3	254	203	5	6	41	1	No	Borderline	No	No	1293	63	52149	Higher	5	0	0	0	1	0	1	0
44212	5	2	64	15986	16	1	Non-Hispanic Black	Widowed/Divorced/Separated	1.3-3.5	< High school	21	mild	No	6	1200	0	5	0	1200	5	4	720	0	113	66	68	1	98	128	3	6	42	1	No	No	No	No	2903	40	12877	Lower	4	0	0	0	0	0	0	0
44213	5	1	70	77290	50	2	Non-Hispanic White	Married/Living with Partner	>3.5	> High school	23	never	No	8	240	30	2	1	270	3	4	480	0	110	73	86	1	116	210	5	5	58	2	No	No	No	No	1028	53	57926	Higher	8	1	0	0	0	0	1	0
44215	5	1	61	9335	73	1	Non-Hispanic White	Married/Living with Partner	<1.3	> High school	27	never	Yes	10	0	50	0	5	50	5	2	120	0	135	31	98	1	130	164	4	6	49	1	No	No	No	No	1103	65	13371	Higher	6	1	0	1	0	0	2	0
44217	5	1	63	22368	53	2	Non-Hispanic Black	Married/Living with Partner	>3.5	> High school	24	heavy	Yes	7	0	720	0	4	720	4	4	60	1	109	61	85	2	162	187	5	6	36	1	No	Yes	No	No	1503	70	13477	Higher	8	0	1	0	1	1	3	1
44218	5	2	72	7020	64	1	Other Hispanic	Married/Living with Partner	1.3-3.5	High school	35	heavy	No	8	0	0	0	0	0	0	1	480	1	122	77	113	2	196	219	6	6	63	2	No	No	No	Yes	2234	60	16204	Higher	5	1	0	0	1	0	2	0
44221	5	2	64	25483	27	1	Non-Hispanic Black	Married/Living with Partner	1.3-3.5	< High school	23	heavy	Yes	7	0	0	0	0	0	0	1	240	0	105	53	88	1	53	170	4	5	39	1	No	No	No	No	3464	36	11537	Lower	1	0	0	0	0	1	1	0
44222	5	2	65	21255	13	1	Non-Hispanic Black	Widowed/Divorced/Separated	1.3-3.5	< High school	18	mild	No	7	960	0	4	0	960	4	4	720	1	90	51	63	2	144	187	5	5	69	2	No	No	No	No	2522	41	10816	Lower	4	0	0	0	0	0	0	0
44223	5	1	65	10053	57	1	Mexican Americans	Married/Living with Partner	<1.3	< High school	35	mild	Yes	10	0	0	0	0	0	0	1	300	1	139	75	120	2	140	203	5	8	37	1	Yes	Yes	No	Yes	2160	34	22068	Lower	1	1	1	1	0	1	4	1
44224	5	1	62	10121	12	1	Other Hispanic	Widowed/Divorced/Separated	1.3-3.5	< High school	19	mild	No	7	480	0	2	0	480	2	3	240	0	105	45	64	1	81	163	4	6	46	1	No	No	No	No	2257	37	21979	Lower	3	0	0	0	0	0	0	0
44229	5	2	63	30970	72	2	Non-Hispanic White	Married/Living with Partner	1.3-3.5	High school	25	moderate	No	8	0	240	0	4	240	4	4	180	0	173	73	105	1	70	187	5	7	71	2	No	No	No	No	2095	59	91652	Higher	8	1	1	1	0	0	3	1
44231	5	2	60	20705	31	1	Non-Hispanic White	Widowed/Divorced/Separated	1.3-3.5	High school	25	heavy	Yes	8	120	60	1	1	180	2	3	120	0	111	67	94	3	236	223	6	6	45	1	No	No	No	No	1929	47	38119	Lower	3	1	0	0	1	0	2	0
44233	5	2	70	6027	65	1	Mexican Americans	Never married	1.3-3.5	< High school	27	mild	Yes	6	0	180	0	3	180	3	4	240	1	119	68	101	2	191	198	5	7	33	1	No	No	No	No	1854	61	10782	Higher	8	1	1	0	1	1	4	1
44237	5	1	68	29597	29	2	Non-Hispanic Black	Married/Living with Partner	1.3-3.5	High school	29	mild	No	7	0	0	0	0	0	0	1	240	0	117	90	83	1	48	192	5	5	74	2	Yes	No	No	No	2031	39	23496	Lower	1	0	0	1	0	0	1	0
44238	5	2	69	39600	61	1	Non-Hispanic White	Married/Living with Partner	1.3-3.5	> High school	30	mild	Yes	7	0	210	0	7	210	7	4	600	0	115	77	107	1	124	174	5	6	51	1	No	No	No	No	2042	74	117193	Higher	8	1	0	0	0	0	1	0
44240	5	1	60	29506	72	1	Non-Hispanic White	Never married	1.3-3.5	> High school	39	mild	Yes	9	0	245	0	7	245	7	4	180	1	115	61	141	2	189	196	5	7	46	1	No	No	Yes	Yes	2385	79	110949	Higher	8	1	1	0	1	0	3	1
44241	5	1	63	90397	46	1	Non-Hispanic White	Never married	>3.5	> High school	23	heavy	Yes	4	0	45	0	1	45	1	2	480	0	124	82	90	3	274	216	6	6	34	1	No	No	No	No	3849	54	67749	Higher	6	1	0	0	1	1	3	1
44243	5	1	69	7396	60	1	Mexican Americans	Married/Living with Partner	>3.5	> High school	34	mild	Yes	6	0	60	0	2	60	2	2	720	0	121	79	116	2	133	178	5	6	44	1	No	No	No	No	3569	53	13231	Higher	6	1	1	0	0	0	2	0
44245	5	2	63	99237	40	2	Non-Hispanic White	Widowed/Divorced/Separated	>3.5	> High school	23	mild	No	5	0	0	0	0	0	0	1	300	0	98	70	88	1	61	249	6	5	63	2	No	No	No	No	1548	46	239234	Lower	1	1	0	0	0	0	1	0
44246	5	2	70	10779	16	2	Non-Hispanic Black	Widowed/Divorced/Separated	<1.3	< High school	19	mild	No	8	0	0	0	0	0	0	1	600	0	103	61	65	1	102	206	5	6	70	2	No	No	No	No	1461	60	3919	Higher	5	0	0	0	0	0	0	0
44247	5	1	63	75847	37	2	Non-Hispanic White	Married/Living with Partner	>3.5	> High school	26	never	No	8	0	90	0	2	90	2	2	360	0	111	65	93	1	64	167	4	5	61	2	No	No	No	No	1865	29	200138	Lower	2	1	0	0	0	0	1	0
44248	5	1	64	29736	40	2	Non-Hispanic White	Never married	<1.3	High school	39	mild	Yes	5	0	0	0	0	0	0	1	420	0	91	48	88	2	144	187	5	6	53	1	No	No	Yes	Yes	1547	48	16271	Lower	1	1	0	0	0	0	1	0
44249	5	1	73	10867	57	1	Other Hispanic	Never married	1.3-3.5	< High school	29	heavy	Yes	8	0	105	0	7	105	7	2	60	1	181	92	104	1	104	113	3	10	35	1	No	Yes	No	No	1150	70	10243	Higher	6	1	1	1	0	1	4	1
44250	5	2	74	16982	33	2	Mexican Americans	Never married	1.3-3.5	> High school	30	moderate	No	6	0	0	0	0	0	0	1	30	0	107	0	102	1	83	242	6	5	51	1	No	No	No	Yes	1331	59	7580	Higher	5	1	0	0	0	0	1	0
44252	5	1	62	10500	58	2	Other Hispanic	Widowed/Divorced/Separated	<1.3	< High school	28	mild	No	8	0	0	0	0	0	0	1	360	0	115	71	90	2	154	230	6	6	52	1	No	No	No	No	1386	80	4951	Higher	5	1	0	0	1	0	2	0
44253	5	1	68	23223	33	1	Non-Hispanic Black	Married/Living with Partner	1.3-3.5	< High school	21	heavy	Yes	6	0	0	0	0	0	0	1	240	0	119	73	80	1	78	263	7	5	69	2	No	No	No	No	3508	45	18435	Lower	1	0	0	0	0	0	0	0
44255	5	2	63	61220	60	2	Non-Hispanic White	Never married	>3.5	> High school	31	heavy	No	5	0	240	0	2	240	2	3	180	0	140	78	95	1	113	204	5	6	47	1	No	No	No	Yes	1418	74	90221	Higher	7	1	0	1	0	0	2	0
44256	5	2	61	12139	11	1	Mexican Americans	Widowed/Divorced/Separated	<1.3	< High school	16	mild	No	7	0	0	0	0	0	0	1	370	0	98	51	58	2	144	187	5	6	54	1	No	No	No	No	2444	45	9862	Lower	1	0	0	0	0	0	0	0
44257	5	1	69	106580	50	1	Non-Hispanic White	Married/Living with Partner	>3.5	> High school	36	mild	No	7	720	60	3	1	780	4	4	180	0	117	79	108	2	144	187	5	6	53	1	No	No	No	Yes	1609	88	256936	Higher	8	1	0	0	0	0	1	0
44260	5	2	69	7702	77	2	Other Hispanic	Never married	1.3-3.5	> High school	32	mild	Yes	8	0	40	0	2	40	2	2	120	1	119	66	107	2	210	182	5	6	62	2	Yes	Yes	No	No	1068	51	5530	Lower	2	1	1	1	1	0	4	1
44261	5	1	67	76598	45	1	Non-Hispanic White	Married/Living with Partner	1.3-3.5	High school	40	mild	No	7	0	0	0	0	0	0	1	180	1	115	77	130	2	145	173	4	8	39	1	No	No	No	No	2462	59	128560	Higher	5	1	1	0	0	1	3	1
44262	5	2	63	88242	35	2	Non-Hispanic White	Married/Living with Partner	>3.5	High school	39	heavy	Yes	6	240	30	2	2	270	4	4	720	1	119	65	112	2	174	204	5	6	47	1	No	No	No	No	1635	78	41589	Higher	8	1	0	0	1	0	2	0
44263	5	1	67	23174	11	1	Non-Hispanic White	Widowed/Divorced/Separated	<1.3	< High school	19	mild	No	7	0	0	0	0	0	0	1	370	0	93	47	66	2	144	187	5	6	53	1	No	No	No	No	1900	40	11797	Lower	1	0	0	0	0	0	0	0
44264	5	2	69	17690	38	1	Non-Hispanic Black	Widowed/Divorced/Separated	>3.5	> High school	30	mild	No	5	360	180	3	3	540	6	4	300	0	125	87	97	1	68	197	5	5	56	1	Yes	No	No	No	3139	74	8009	Higher	8	1	0	1	0	0	2	0
44266	5	2	70	21112	39	2	Other Hispanic	Married/Living with Partner	1.3-3.5	< High school	28	heavy	No	8	0	0	0	0	0	0	1	60	1	147	83	94	2	162	213	6	6	52	1	No	No	No	No	1544	69	68213	Higher	5	1	0	1	1	0	3	1
44267	5	1	70	22465	37	1	Mexican Americans	Married/Living with Partner	<1.3	< High school	30	heavy	No	8	0	0	0	0	0	0	1	60	0	125	67	98	1	51	147	4	6	48	1	No	No	No	No	1623	60	10740	Higher	5	1	0	0	0	0	1	0
44268	5	1	66	9484	79	1	Mexican Americans	Never married	<1.3	< High school	26	mild	No	5	0	0	0	0	0	0	1	840	1	147	77	88	5	419	163	4	6	36	1	Yes	No	Yes	No	1700	40	14264	Lower	1	0	0	1	1	1	3	1
44269	5	1	61	29840	40	2	Non-Hispanic White	Married/Living with Partner	<1.3	< High school	23	never	Yes	7	0	0	0	0	0	0	1	240	0	117	69	79	1	89	208	5	5	41	1	No	No	No	No	1112	57	22364	Higher	5	0	0	0	0	0	0	0
44275	5	2	61	9557	62	1	Non-Hispanic Black	Never married	<1.3	> High school	22	mild	Yes	6	0	0	0	0	0	0	1	300	0	141	61	90	2	176	254	7	6	41	1	Yes	Yes	No	No	949	49	20892	Lower	1	0	1	1	1	0	3	1
44276	5	2	59	10270	76	1	Non-Hispanic White	Never married	<1.3	< High school	39	mild	Yes	8	0	0	0	0	0	0	1	300	1	129	69	132	2	142	135	3	6	40	1	No	Yes	Yes	No	1418	52	47754	Lower	1	1	1	0	0	1	3	1
44277	5	2	63	11168	11	2	Other Hispanic	Widowed/Divorced/Separated	1.3-3.5	< High school	34	mild	No	7	0	0	0	0	0	0	1	370	0	105	48	112	2	144	187	5	6	29	1	No	No	No	No	1425	54	5462	Higher	5	1	0	0	0	1	2	0
44280	5	2	59	45278	11	1	Non-Hispanic White	Widowed/Divorced/Separated	1.3-3.5	< High school	22	mild	No	7	0	0	0	0	0	0	1	370	0	107	50	76	2	144	187	5	6	56	1	No	No	No	No	2215	40	21455	Lower	1	0	0	0	0	0	0	0
44285	5	2	68	19889	55	1	Non-Hispanic Black	Widowed/Divorced/Separated	1.3-3.5	High school	31	mild	No	6	0	0	0	0	0	0	1	120	1	133	77	104	2	169	197	5	6	65	2	Yes	No	No	Yes	1900	74	13418	Higher	5	1	0	1	1	0	3	1
44287	5	1	70	9784	51	2	Mexican Americans	Married/Living with Partner	>3.5	> High school	34	moderate	Yes	7	0	180	0	3	180	3	4	480	1	140	73	97	9	763	336	9	6	38	1	No	No	No	No	2416	65	23903	Higher	8	1	0	1	1	1	4	1
44288	5	1	60	21503	51	1	Non-Hispanic Black	Married/Living with Partner	<1.3	< High school	24	heavy	Yes	7	0	0	0	0	0	0	1	360	1	145	90	104	1	96	176	5	6	37	1	No	No	No	No	3288	54	29138	Higher	5	1	0	1	0	1	3	1
44290	5	1	59	14119	71	1	Non-Hispanic Black	Married/Living with Partner	<1.3	< High school	26	mild	Yes	6	0	0	0	0	0	0	1	480	0	103	53	88	1	77	182	5	6	46	1	No	Yes	Yes	No	807	66	16512	Higher	5	0	1	0	0	0	1	0
44291	5	2	60	38971	39	2	Non-Hispanic White	Never married	<1.3	> High school	23	heavy	Yes	6	0	0	0	0	0	0	1	120	1	112	69	82	2	177	292	8	6	35	1	No	Yes	Yes	Yes	1042	50	30879	Lower	1	0	1	0	1	1	3	1
44293	5	1	71	15939	11	2	Non-Hispanic Black	Widowed/Divorced/Separated	1.3-3.5	< High school	21	mild	No	7	0	0	0	0	0	0	1	370	0	91	35	72	2	144	187	5	6	53	1	No	No	No	No	2875	39	15614	Lower	1	0	0	0	0	0	0	0
44295	5	1	67	62985	65	2	Non-Hispanic White	Never married	1.3-3.5	< High school	28	mild	Yes	9	0	0	0	0	0	0	1	180	0	146	77	88	2	164	175	5	6	38	1	No	Borderline	No	Yes	1252	20	61695	Lower	1	1	0	1	1	1	4	1
44296	5	2	63	51818	73	2	Non-Hispanic White	Married/Living with Partner	1.3-3.5	High school	33	mild	No	8	0	60	0	1	60	1	2	180	1	135	66	110	1	78	166	4	7	70	2	Yes	Yes	No	Yes	1793	69	28048	Higher	6	1	1	1	0	0	3	1
44299	5	2	71	6696	67	1	Mexican Americans	Never married	>3.5	High school	25	heavy	No	7	1800	0	5	0	1800	5	4	240	0	140	78	93	3	296	245	6	6	55	1	No	No	No	No	1884	70	4808	Higher	8	1	0	1	1	0	3	1
44301	5	1	68	14580	14	1	Non-Hispanic Black	Widowed/Divorced/Separated	<1.3	< High school	25	mild	No	7	3360	0	7	0	3360	7	4	60	0	117	48	88	1	121	171	4	6	56	1	No	No	No	No	1758	44	5301	Lower	4	0	0	0	0	0	0	0
44302	5	1	66	12750	72	2	Mexican Americans	Married/Living with Partner	<1.3	< High school	18	never	No	7	0	0	0	0	0	0	1	30	0	151	61	80	2	144	187	5	6	53	1	No	No	No	Yes	1678	57	6901	Higher	5	0	0	1	0	0	1	0
44303	5	1	65	22511	32	1	Other Hispanic	Widowed/Divorced/Separated	1.3-3.5	< High school	25	heavy	No	6	240	0	1	0	240	1	3	120	0	111	67	87	1	89	174	5	6	44	1	No	No	No	No	1702	56	10048	Higher	7	0	0	0	0	0	0	0
44305	5	1	59	86211	53	1	Non-Hispanic White	Married/Living with Partner	>3.5	> High school	26	mild	Yes	8	0	0	0	0	0	0	1	360	0	124	63	102	2	189	228	6	5	43	1	No	No	No	No	2672	39	207832	Lower	1	1	0	0	1	0	2	0
44307	5	1	61	11765	57	2	Other Hispanic	Married/Living with Partner	1.3-3.5	High school	30	never	No	7	0	100	0	4	100	4	2	120	0	129	85	87	1	62	118	3	5	45	1	Yes	No	No	No	1254	77	32767	Higher	6	1	0	1	0	0	2	0
44308	5	2	71	10914	11	2	Mexican Americans	Widowed/Divorced/Separated	1.3-3.5	< High school	22	mild	No	7	0	0	0	0	0	0	1	370	0	112	43	77	2	144	187	5	6	56	1	No	No	No	No	1651	36	5337	Lower	1	0	0	0	0	0	0	0
44309	5	2	64	15986	19	1	Non-Hispanic Black	Widowed/Divorced/Separated	1.3-3.5	< High school	25	mild	No	9	5040	360	7	3	5400	10	4	300	0	130	76	82	1	61	139	4	6	52	1	No	No	No	No	3388	29	21846	Lower	4	0	0	1	0	0	1	0
44310	5	1	73	39263	20	1	Non-Hispanic White	Widowed/Divorced/Separated	1.3-3.5	> High school	23	mild	No	7	360	105	4	7	465	11	4	240	0	121	70	80	1	93	134	3	5	57	1	No	No	No	No	3206	64	18505	Higher	8	0	0	0	0	0	0	0
44313	5	2	65	82630	62	1	Other race	Married/Living with Partner	>3.5	High school	24	mild	No	7	0	0	0	0	0	0	1	180	0	141	79	98	2	212	155	4	6	42	1	Yes	No	No	No	1037	51	118357	Lower	1	1	0	1	1	0	3	1
44314	5	1	63	40877	11	1	Non-Hispanic White	Widowed/Divorced/Separated	>3.5	< High school	20	mild	No	7	0	0	0	0	0	0	1	370	0	111	43	63	2	144	187	5	6	54	1	No	No	No	No	1865	43	94428	Lower	1	0	0	0	0	0	0	0
44315	5	1	64	15371	13	1	Non-Hispanic Black	Widowed/Divorced/Separated	<1.3	< High school	19	mild	No	7	799	0	5	0	799	5	4	180	0	118	52	65	1	54	211	5	6	68	2	No	No	No	No	1340	50	29401	Lower	4	0	0	0	0	0	0	0
44316	5	2	62	6075	66	1	Other Hispanic	Married/Living with Partner	1.3-3.5	High school	34	heavy	Yes	7	0	0	0	0	0	0	1	180	0	150	71	115	1	82	257	7	5	62	2	No	No	No	No	2016	70	8253	Higher	5	1	0	1	0	0	2	0
44319	5	2	68	13917	14	2	Non-Hispanic Black	Widowed/Divorced/Separated	<1.3	< High school	24	mild	No	7	270	0	3	0	270	3	4	540	0	108	71	82	1	85	202	5	6	50	1	No	No	No	No	1615	56	11211	Higher	8	0	0	0	0	0	0	0
44320	5	1	61	101939	48	1	Non-Hispanic White	Married/Living with Partner	1.3-3.5	> High school	29	heavy	No	7	120	0	2	0	120	2	2	120	0	121	77	105	1	89	211	5	6	53	1	No	No	No	No	4043	54	55778	Higher	6	1	0	0	0	0	1	0
44321	5	1	70	51290	14	2	Non-Hispanic White	Widowed/Divorced/Separated	>3.5	< High school	17	mild	No	7	0	360	0	4	360	4	4	240	1	87	59	66	1	75	153	4	6	57	1	No	No	No	No	1450	51	24548	Lower	4	0	1	0	0	0	1	0
44324	5	1	72	9212	80	2	Other Hispanic	Married/Living with Partner	1.3-3.5	High school	24	mild	No	7	0	0	0	0	0	0	1	240	0	147	62	86	2	144	187	5	6	74	2	Yes	No	No	Yes	840	40	17733	Lower	1	1	0	1	0	0	2	0
44326	5	1	67	26223	40	2	Non-Hispanic White	Married/Living with Partner	1.3-3.5	< High school	30	mild	No	9	0	0	0	0	0	0	1	180	0	133	78	99	1	106	210	5	6	60	2	No	No	No	No	1422	41	19653	Lower	1	1	0	1	0	0	2	0
44328	5	2	61	28557	23	2	Other Hispanic	Widowed/Divorced/Separated	<1.3	< High school	34	heavy	Yes	9	0	0	0	0	0	0	1	120	0	95	51	106	2	144	174	5	6	37	1	No	No	No	No	2327	46	12747	Lower	1	1	0	0	0	1	2	0
44329	5	1	72	11717	66	1	Other Hispanic	Married/Living with Partner	>3.5	> High school	22	mild	Yes	8	0	0	0	0	0	0	1	600	0	117	79	88	1	126	136	4	6	47	1	Yes	Yes	No	No	3339	46	26144	Lower	1	0	1	1	0	0	2	0
44331	5	1	70	22208	41	1	Other race	Married/Living with Partner	1.3-3.5	> High school	26	never	No	6	200	100	5	5	300	10	4	180	0	123	76	89	11	997	264	7	6	28	1	No	No	No	No	1842	61	35208	Higher	8	0	0	0	1	1	2	0
44332	5	1	61	31487	78	2	Non-Hispanic White	Never married	>3.5	> High school	39	mild	No	7	0	60	0	1	60	1	2	480	1	125	71	113	3	237	164	4	6	40	1	No	No	No	No	1950	82	31573	Higher	6	1	0	0	1	1	3	1
44333	5	1	70	27013	78	2	Non-Hispanic White	Married/Living with Partner	1.3-3.5	> High school	19	mild	Yes	5	0	0	0	0	0	0	1	480	1	131	63	71	2	169	202	5	7	54	1	Yes	No	No	Yes	890	70	18578	Higher	5	0	1	1	1	0	3	1
44334	5	1	64	56773	18	1	Non-Hispanic White	Widowed/Divorced/Separated	1.3-3.5	High school	26	mild	No	9	300	0	5	0	300	5	4	600	0	108	66	85	2	155	198	5	5	47	1	No	No	No	No	1933	47	108409	Lower	4	0	0	0	1	0	1	0
44336	5	1	59	27716	44	2	Non-Hispanic White	Married/Living with Partner	<1.3	< High school	30	heavy	Yes	4	0	0	0	0	0	0	1	360	0	154	83	98	1	57	256	7	6	103	3	Yes	No	No	Yes	3255	56	66817	Higher	5	1	0	1	0	0	2	0
44339	5	1	69	22150	31	2	Mexican Americans	Married/Living with Partner	<1.3	< High school	41	mild	No	6	0	0	0	0	0	0	1	120	1	119	77	123	3	242	192	5	6	41	1	No	No	No	No	1754	57	70408	Higher	5	1	0	0	1	0	2	0
44341	5	2	72	17943	12	1	Non-Hispanic Black	Widowed/Divorced/Separated	1.3-3.5	< High school	19	mild	No	7	900	0	5	0	900	5	4	600	0	118	52	70	1	55	170	4	6	46	1	No	No	No	No	2358	50	9131	Lower	4	0	0	0	0	0	0	0
44343	5	1	60	23027	68	1	Non-Hispanic White	Never married	<1.3	High school	31	never	Yes	10	0	0	0	0	0	0	1	600	0	153	78	88	2	162	213	6	6	54	1	No	No	No	No	1531	56	15836	Higher	5	0	0	1	1	0	2	0
44345	5	1	60	41089	74	2	Non-Hispanic White	Married/Living with Partner	>3.5	High school	20	mild	No	8	0	120	0	4	120	4	2	180	0	131	67	72	1	89	244	6	5	73	2	Yes	No	No	Yes	2617	65	42390	Higher	6	0	0	1	0	0	1	0
44346	5	2	63	24002	46	2	Non-Hispanic White	Never married	1.3-3.5	High school	25	heavy	Yes	7	0	30	0	2	30	2	2	30	0	113	66	85	1	116	215	6	6	96	2	Yes	No	No	No	1186	42	17989	Lower	2	1	0	1	0	0	2	0
44347	5	2	67	16465	19	1	Non-Hispanic Black	Widowed/Divorced/Separated	<1.3	< High school	22	mild	No	5	350	0	5	0	350	5	4	600	0	135	59	80	0	32	121	3	6	41	1	No	No	No	No	2938	38	13263	Lower	4	0	0	1	0	0	1	0
44351	5	1	74	80227	57	1	Non-Hispanic White	Married/Living with Partner	>3.5	> High school	24	mild	No	7	0	0	0	0	0	0	1	240	0	119	66	93	3	227	244	6	6	54	1	No	No	No	No	1996	55	176634	Higher	5	1	0	0	1	0	2	0
44353	5	2	70	35156	80	2	Non-Hispanic White	Never married	<1.3	High school	19	mild	Yes	8	0	0	0	0	0	0	1	300	0	151	67	66	1	84	200	5	6	82	2	No	No	No	No	1861	49	36269	Lower	1	0	0	1	0	0	1	0
44354	5	1	61	22533	46	2	Non-Hispanic White	Never married	<1.3	> High school	36	mild	No	8	0	0	0	0	0	0	1	240	0	135	71	110	2	144	168	4	6	55	1	Yes	No	No	Yes	1746	51	16887	Lower	1	1	0	1	0	0	2	0
44355	5	2	60	38468	15	1	Non-Hispanic White	Widowed/Divorced/Separated	<1.3	< High school	25	mild	No	7	0	30	0	1	30	1	2	600	1	116	68	81	1	64	141	4	5	41	1	No	No	No	No	492	36	14634	Lower	2	0	0	0	0	0	0	0
44358	5	1	66	26840	25	2	Mexican Americans	Never married	1.3-3.5	> High school	22	mild	No	8	300	175	5	5	475	10	4	120	0	110	71	76	1	78	221	6	5	65	2	No	No	No	No	1640	56	12832	Higher	8	0	0	0	0	0	0	0
44360	5	1	65	16245	46	1	Mexican Americans	Married/Living with Partner	1.3-3.5	< High school	35	mild	No	8	0	0	0	0	0	0	1	120	0	123	71	108	3	287	205	5	6	46	1	No	No	No	No	2967	60	7659	Higher	5	1	0	0	1	0	2	0
44361	5	1	67	32773	75	2	Non-Hispanic White	Never married	>3.5	> High school	29	mild	No	10	0	90	0	3	90	3	2	480	1	135	67	106	4	353	196	5	6	49	1	Yes	No	No	Yes	1745	84	22540	Higher	6	1	0	1	1	0	3	1
44364	5	1	63	10515	80	1	Non-Hispanic Black	Never married	1.3-3.5	High school	26	mild	Yes	7	0	0	0	0	0	0	1	180	0	126	81	88	1	68	166	4	6	60	2	No	No	No	No	2630	73	7154	Higher	5	0	0	0	0	0	0	0
44365	5	1	63	49732	60	1	Non-Hispanic White	Married/Living with Partner	>3.5	> High school	34	mild	Yes	8	0	90	0	2	90	2	2	900	0	131	71	119	2	198	192	5	6	52	1	No	No	No	Yes	3456	72	42294	Higher	6	1	0	1	1	0	3	1
44366	5	1	63	48264	67	1	Non-Hispanic White	Never married	1.3-3.5	> High school	31	mild	Yes	10	0	0	0	0	0	0	1	420	0	131	63	112	6	520	262	7	6	45	1	Yes	No	No	No	2168	69	26124	Higher	5	1	0	1	1	0	3	1
44369	5	1	63	91939	56	2	Non-Hispanic White	Married/Living with Partner	>3.5	> High school	33	mild	No	6	0	150	0	5	150	5	4	300	1	135	79	108	2	166	165	4	6	53	1	Yes	Yes	No	Yes	2232	44	44184	Lower	4	1	1	1	1	0	4	1
44372	5	2	64	18839	44	1	Mexican Americans	Married/Living with Partner	>3.5	> High school	32	never	Yes	6	840	0	4	0	840	4	4	360	1	135	71	105	2	220	259	7	6	38	1	No	No	No	No	1660	40	17758	Lower	4	1	0	1	1	1	4	1
44378	5	1	68	70210	13	2	Non-Hispanic White	Widowed/Divorced/Separated	>3.5	< High school	19	mild	No	7	540	0	3	0	540	3	4	420	1	110	68	70	1	45	144	4	5	51	1	No	No	No	No	1845	56	83649	Higher	8	0	0	0	0	0	0	0
44379	5	2	63	83612	53	1	Non-Hispanic White	Married/Living with Partner	>3.5	> High school	35	moderate	Yes	7	0	0	0	0	0	0	1	120	0	160	41	123	4	356	219	6	6	48	1	No	No	No	No	2075	49	62663	Lower	1	1	0	1	1	0	3	1
44380	5	1	73	11433	54	1	Other Hispanic	Married/Living with Partner	<1.3	< High school	30	mild	Yes	4	0	0	0	0	0	0	1	180	0	132	82	101	4	388	228	6	5	33	1	No	No	No	No	1593	61	5445	Higher	5	1	0	1	1	1	4	1
44381	5	2	68	28405	75	1	Non-Hispanic White	Married/Living with Partner	1.3-3.5	High school	29	never	No	9	0	15	0	1	15	1	2	180	1	127	74	103	1	70	158	4	6	57	1	Yes	No	No	No	1457	60	40686	Higher	6	1	0	1	0	0	2	0
44382	5	2	70	51694	39	2	Non-Hispanic Black	Never married	>3.5	> High school	40	moderate	No	8	0	150	0	5	150	5	4	300	1	133	98	124	1	86	199	5	6	48	1	Yes	No	No	No	1675	55	23404	Higher	8	1	0	1	0	0	2	0
44384	5	2	64	21446	32	1	Non-Hispanic Black	Married/Living with Partner	1.3-3.5	High school	30	never	No	8	0	360	0	3	360	3	4	600	0	125	73	106	2	135	255	7	6	35	1	No	No	No	No	2596	43	17025	Lower	4	1	0	0	0	1	2	0
44386	5	2	63	96357	51	2	Non-Hispanic White	Married/Living with Partner	>3.5	High school	35	mild	No	7	0	0	0	0	0	0	1	300	0	132	77	115	1	74	202	5	6	64	2	Yes	No	No	No	2427	46	232290	Lower	1	1	0	1	0	0	2	0
44391	5	1	68	11425	60	2	Non-Hispanic Black	Never married	1.3-3.5	High school	51	mild	No	6	0	0	0	0	0	0	1	360	0	172	87	141	2	144	187	5	6	53	1	Yes	No	No	Yes	1195	46	6004	Lower	1	1	0	1	0	0	2	0
44393	5	1	73	84992	24	1	Non-Hispanic White	Married/Living with Partner	>3.5	> High school	21	mild	No	6	0	0	0	0	0	0	1	480	0	105	55	77	1	72	182	5	5	50	1	No	No	No	No	2892	41	41224	Lower	1	0	0	0	0	0	0	0
44395	5	2	64	12593	11	1	Non-Hispanic Black	Widowed/Divorced/Separated	>3.5	< High school	18	mild	No	7	0	0	0	0	0	0	1	370	0	105	67	62	2	144	187	5	6	53	1	No	No	No	No	2325	33	6822	Lower	1	0	0	0	0	0	0	0
44398	5	1	70	23635	39	1	Mexican Americans	Married/Living with Partner	1.3-3.5	> High school	24	mild	No	7	480	240	2	2	720	4	4	420	0	108	67	87	1	83	170	4	6	61	2	No	No	No	No	2737	59	10550	Higher	8	0	0	0	0	0	0	0
44399	5	1	59	11232	10	1	Non-Hispanic Black	Widowed/Divorced/Separated	<1.3	< High school	17	mild	No	7	0	0	0	0	0	0	1	370	0	127	10	65	2	144	187	5	6	52	1	No	No	No	No	989	50	27297	Lower	1	0	0	0	0	0	0	0
44400	5	2	61	63054	60	1	Non-Hispanic White	Widowed/Divorced/Separated	1.3-3.5	> High school	24	mild	Yes	6	0	80	0	2	80	2	2	480	0	102	55	89	1	64	108	3	5	42	1	No	No	Yes	No	1831	54	34129	Higher	6	0	0	0	0	0	0	0
44407	5	2	62	80587	41	2	Non-Hispanic White	Never married	1.3-3.5	> High school	23	mild	Yes	7	840	180	7	3	1020	10	4	300	0	96	50	72	1	93	197	5	6	48	1	No	No	No	No	3227	36	194274	Lower	4	0	0	0	0	0	0	0
44408	5	2	70	32005	27	1	Mexican Americans	Married/Living with Partner	1.3-3.5	High school	19	mild	No	8	120	60	2	3	180	5	4	180	0	121	71	74	1	90	180	5	5	63	2	No	No	No	No	3367	48	15302	Lower	4	0	0	0	0	0	0	0
44409	5	1	67	83074	24	2	Non-Hispanic White	Married/Living with Partner	1.3-3.5	High school	32	never	No	4	0	240	0	2	240	2	3	300	1	107	61	103	3	235	226	6	6	38	1	No	No	No	No	1462	33	40293	Lower	3	1	0	0	1	1	3	1
44410	5	2	68	9643	65	2	Non-Hispanic Black	Never married	1.3-3.5	< High school	21	moderate	Yes	6	0	0	0	0	0	0	1	180	1	172	87	87	2	185	190	5	10	51	1	Yes	Yes	No	No	1579	58	5067	Higher	5	1	1	1	1	0	4	1
44411	5	1	61	21503	50	1	Non-Hispanic Black	Married/Living with Partner	<1.3	< High school	46	moderate	Yes	6	0	840	0	7	840	7	4	360	0	139	98	141	1	121	160	4	6	48	1	Yes	No	No	No	1907	57	40870	Higher	8	1	0	1	0	0	2	0
44412	5	2	59	83152	34	2	Non-Hispanic White	Widowed/Divorced/Separated	1.3-3.5	High school	33	mild	No	5	0	360	0	6	360	6	4	660	1	128	73	100	2	163	188	5	6	35	1	No	No	No	No	1459	48	40331	Lower	4	1	1	0	1	1	4	1
44413	5	1	59	11084	53	1	Mexican Americans	Married/Living with Partner	<1.3	< High school	33	mild	No	7	0	210	0	7	210	7	4	15	1	118	59	111	4	355	166	4	6	38	1	No	No	No	No	1391	67	5279	Higher	8	1	0	0	1	1	3	1
44415	5	1	59	88003	48	2	Non-Hispanic White	Married/Living with Partner	>3.5	> High school	21	mild	No	7	0	150	0	5	150	5	4	300	0	109	71	74	1	46	230	6	5	72	2	No	No	No	No	2472	54	139520	Higher	8	0	0	0	0	0	0	0
44416	5	2	59	36896	12	2	Non-Hispanic White	Widowed/Divorced/Separated	<1.3	< High school	21	mild	No	7	0	0	0	0	0	0	1	540	0	111	49	78	1	68	115	3	6	46	1	No	No	No	No	1959	27	70453	Lower	1	0	0	0	0	0	0	0
44417	5	1	68	94594	21	1	Non-Hispanic White	Widowed/Divorced/Separated	1.3-3.5	High school	25	mild	Yes	8	960	180	4	1	1140	5	4	240	0	133	65	96	2	216	298	8	6	62	2	No	No	No	No	2587	44	74951	Lower	4	1	0	1	1	0	3	1
44418	5	2	68	66472	43	1	Non-Hispanic White	Married/Living with Partner	>3.5	> High school	27	mild	No	6	120	900	2	5	1020	7	4	600	1	134	101	99	5	430	193	5	6	34	1	Yes	No	No	No	2540	59	110743	Higher	8	1	0	1	1	1	4	1
44419	5	2	63	64679	17	2	Non-Hispanic White	Widowed/Divorced/Separated	<1.3	< High school	32	mild	No	7	0	0	0	0	0	0	1	600	0	111	53	112	1	73	170	4	5	51	1	No	No	No	No	1399	29	30956	Lower	1	1	0	0	0	0	1	0
44420	5	2	62	12715	80	1	Non-Hispanic White	Never married	1.3-3.5	< High school	30	mild	No	8	0	0	0	0	0	0	1	600	0	116	68	112	1	115	209	5	6	70	2	No	No	No	No	1105	45	8745	Lower	1	1	0	0	0	0	1	0
44421	5	2	68	11073	19	2	Other Hispanic	Widowed/Divorced/Separated	>3.5	> High school	20	mild	No	8	0	0	0	0	0	0	1	360	0	119	66	88	1	98	177	5	6	65	2	No	No	No	No	1350	73	24046	Higher	5	1	0	0	0	0	1	0
44423	5	2	72	82236	30	1	Non-Hispanic White	Widowed/Divorced/Separated	>3.5	> High school	31	never	Yes	8	0	150	0	5	150	5	4	300	0	125	81	94	1	55	155	4	5	46	1	No	No	No	Yes	3241	48	38758	Lower	4	1	0	0	0	0	1	0
44424	5	2	67	12093	62	2	Non-Hispanic Black	Married/Living with Partner	1.3-3.5	High school	37	mild	No	7	0	0	0	0	0	0	1	180	0	155	75	106	1	81	238	6	5	99	3	Yes	No	No	Yes	2081	79	6355	Higher	5	1	0	1	0	0	2	0
44425	5	1	63	87805	25	2	Non-Hispanic White	Widowed/Divorced/Separated	>3.5	> High school	22	heavy	No	8	900	480	5	2	1380	7	4	300	0	105	72	84	0	44	243	6	6	145	4	No	No	No	No	1654	53	148160	Higher	8	0	0	0	0	0	0	0
44427	5	1	69	31507	24	1	Non-Hispanic White	Widowed/Divorced/Separated	<1.3	> High school	23	moderate	Yes	8	1440	840	6	7	2280	13	4	180	0	115	69	84	1	91	196	5	5	63	2	No	No	No	No	4232	48	15282	Lower	4	0	0	0	0	0	0	0
44431	5	1	64	17303	47	2	Other Hispanic	Never married	1.3-3.5	< High school	40	heavy	Yes	4	0	0	0	0	0	0	1	300	1	117	69	106	3	253	288	7	6	52	1	Yes	No	No	Yes	1423	49	37982	Lower	1	1	0	1	1	0	3	1
44433	5	1	61	47353	66	1	Non-Hispanic White	Married/Living with Partner	1.3-3.5	High school	29	mild	Yes	6	0	225	0	5	225	5	4	240	1	111	61	116	1	87	135	3	8	38	1	No	Yes	Yes	No	2070	73	48853	Higher	8	1	1	0	0	1	3	1
44440	5	1	62	15643	40	2	Other Hispanic	Married/Living with Partner	1.3-3.5	High school	22	never	No	7	0	0	0	0	0	0	1	30	0	113	72	72	1	75	159	4	6	65	2	No	No	No	No	1682	85	44696	Higher	5	0	0	0	0	0	0	0
44442	5	2	67	32769	45	2	Non-Hispanic Black	Married/Living with Partner	>3.5	High school	23	mild	Yes	5	0	0	0	0	0	0	1	20	0	105	72	73	0	42	180	5	6	74	2	No	No	No	No	1225	51	45491	Lower	1	0	0	0	0	0	0	0
44443	5	1	69	33920	35	1	Other Hispanic	Married/Living with Partner	<1.3	< High school	28	mild	Yes	5	480	120	2	2	600	4	4	180	0	130	74	96	9	796	222	6	6	27	1	No	No	No	No	2231	57	27500	Higher	8	1	0	1	1	1	4	1
44444	5	2	69	17391	58	1	Other race	Widowed/Divorced/Separated	<1.3	> High school	22	mild	No	6	0	420	0	7	420	7	4	180	0	151	88	78	1	65	183	5	6	53	1	No	No	No	No	2089	43	27572	Lower	4	0	0	1	0	0	1	0
44445	5	1	65	28238	30	2	Non-Hispanic White	Never married	<1.3	High school	25	heavy	Yes	4	0	0	0	0	0	0	1	120	1	110	81	95	11	959	290	7	6	20	1	Yes	No	No	Yes	1747	34	56484	Lower	1	1	0	1	1	1	4	1
44446	5	2	74	22585	48	1	Non-Hispanic Black	Married/Living with Partner	<1.3	> High school	29	never	Yes	10	0	120	0	2	120	2	2	120	0	131	69	99	1	56	208	5	6	70	2	No	No	No	No	1265	53	9773	Higher	6	1	0	1	0	0	2	0
44447	5	2	71	45492	11	1	Non-Hispanic White	Widowed/Divorced/Separated	1.3-3.5	< High school	27	mild	No	7	0	0	0	0	0	0	1	370	0	105	55	94	2	144	187	5	6	49	1	No	No	No	No	3043	48	80372	Lower	1	1	0	0	0	0	1	0
44451	5	1	60	58022	38	2	Non-Hispanic White	Married/Living with Partner	>3.5	> High school	22	mild	No	9	450	105	5	7	555	12	4	480	0	109	74	79	1	79	154	4	6	64	2	No	No	No	No	2543	71	95334	Higher	8	0	0	0	0	0	0	0
44452	5	1	72	31727	27	1	Mexican Americans	Married/Living with Partner	<1.3	High school	24	mild	No	7	720	540	3	3	1260	6	4	60	0	133	65	89	2	134	166	4	6	39	1	No	No	No	No	1737	72	14162	Higher	8	0	1	1	0	1	3	1
44453	5	1	67	26223	42	2	Other race	Never married	<1.3	< High school	21	mild	Yes	7	240	120	1	1	360	2	3	360	0	119	66	70	1	69	164	4	6	64	2	No	No	No	No	1467	60	63217	Higher	7	0	0	0	0	0	0	0
44454	5	2	60	38588	29	1	Non-Hispanic White	Married/Living with Partner	1.3-3.5	> High school	26	heavy	Yes	6	0	120	0	2	120	2	2	300	0	110	64	95	1	93	172	4	6	46	1	No	Yes	No	No	1724	43	71043	Lower	2	1	1	0	0	0	2	0
44456	5	2	63	119314	43	1	Non-Hispanic White	Married/Living with Partner	>3.5	> High school	30	moderate	No	7	0	0	0	0	0	0	1	840	1	127	85	103	3	248	186	5	7	34	1	Yes	No	No	No	3359	62	65285	Higher	5	1	1	1	1	1	5	1
44457	5	1	60	52279	61	1	Non-Hispanic White	Married/Living with Partner	>3.5	> High school	31	moderate	Yes	7	0	0	0	0	0	0	1	720	0	111	71	110	1	85	165	4	6	44	1	Yes	No	No	Yes	823	48	51207	Lower	1	1	0	1	0	0	2	0
44459	5	1	59	11247	16	1	Mexican Americans	Widowed/Divorced/Separated	1.3-3.5	< High school	18	mild	No	6	1800	90	5	2	1890	7	4	600	0	123	45	73	1	100	142	4	6	54	1	No	No	No	No	2307	69	23673	Higher	8	0	0	0	0	0	0	0
44460	5	2	64	7596	75	2	Mexican Americans	Never married	<1.3	> High school	37	never	No	8	0	0	0	0	0	0	1	300	1	151	75	123	2	200	187	5	6	50	1	Yes	No	No	No	980	41	5262	Lower	1	1	0	1	1	0	3	1
44461	5	2	67	100882	22	2	Non-Hispanic White	Widowed/Divorced/Separated	<1.3	> High school	23	heavy	Yes	5	0	0	0	0	0	0	1	420	0	93	64	87	2	133	193	5	6	52	1	No	No	No	No	1123	37	79933	Lower	1	1	0	0	0	0	1	0
44462	5	2	66	18964	75	1	Non-Hispanic White	Married/Living with Partner	>3.5	> High school	33	mild	Yes	6	0	0	0	0	0	0	1	360	0	132	76	116	2	143	164	4	6	47	1	No	No	No	Yes	1619	50	10265	Lower	1	1	1	1	0	0	3	1
44465	5	2	65	8841	63	2	Other Hispanic	Never married	1.3-3.5	> High school	38	moderate	Yes	7	0	120	0	4	120	4	2	240	1	123	67	125	2	164	189	5	5	42	1	Yes	No	No	Yes	1879	71	6348	Higher	6	1	0	1	1	0	3	1
44466	5	1	61	26190	80	2	Non-Hispanic White	Never married	<1.3	High school	29	never	Yes	6	0	420	0	7	420	7	4	480	1	183	73	95	4	322	205	5	6	46	1	Yes	No	No	Yes	1705	55	38598	Higher	8	1	0	1	1	0	3	1
44467	5	2	66	18146	16	2	Non-Hispanic Black	Widowed/Divorced/Separated	1.3-3.5	< High school	36	mild	No	8	0	60	0	1	60	1	2	240	0	110	64	101	1	73	169	4	5	42	1	No	No	No	No	1189	44	9234	Lower	2	1	0	0	0	0	1	0
44468	5	1	71	17365	19	2	Mexican Americans	Widowed/Divorced/Separated	<1.3	< High school	22	mild	No	10	0	90	0	3	90	3	2	360	0	117	69	82	0	43	131	3	6	44	1	No	No	No	No	1995	64	8284	Higher	6	0	0	0	0	0	0	0
44469	5	2	65	118020	34	2	Non-Hispanic White	Married/Living with Partner	>3.5	> High school	27	heavy	Yes	8	480	60	4	1	540	5	4	300	0	111	68	94	2	140	226	6	6	46	1	No	No	No	No	1831	43	93513	Lower	4	1	0	0	0	0	1	0
44473	5	1	61	27533	29	2	Non-Hispanic Black	Married/Living with Partner	<1.3	> High school	18	mild	No	5	120	0	2	0	120	2	2	300	0	140	74	73	1	82	156	4	6	44	1	No	No	No	No	1276	41	67023	Lower	2	0	0	1	0	0	1	0
44474	5	1	72	12049	73	2	Other Hispanic	Never married	<1.3	> High school	26	mild	No	8	0	0	0	0	0	0	1	480	1	125	10	98	2	144	198	5	8	56	1	Yes	Yes	No	No	1305	73	8347	Higher	5	1	1	1	0	0	3	1
44475	5	2	67	22469	44	1	Mexican Americans	Married/Living with Partner	<1.3	< High school	26	mild	Yes	7	60	60	1	2	120	3	2	90	0	114	67	93	2	215	193	5	6	39	1	No	No	No	No	2427	47	60606	Lower	2	1	0	0	1	1	3	1
44477	5	2	67	17179	19	2	Non-Hispanic Black	Widowed/Divorced/Separated	<1.3	> High school	44	mild	No	6	0	360	0	3	360	3	4	600	0	107	65	114	1	68	224	6	5	59	2	No	No	No	No	1529	48	84089	Lower	4	1	0	0	0	0	1	0
44479	5	2	71	6601	65	2	Mexican Americans	Never married	1.3-3.5	< High school	38	mild	Yes	8	0	0	0	0	0	0	1	240	1	97	53	118	1	113	129	3	6	56	1	Yes	Yes	No	Yes	1151	44	13877	Lower	1	1	1	1	0	0	3	1
44481	5	1	73	10667	51	2	Other Hispanic	Never married	1.3-3.5	< High school	26	moderate	No	7	0	0	0	0	0	0	1	60	0	108	56	100	3	233	264	7	5	60	2	No	No	No	No	2765	61	30479	Higher	5	1	0	0	1	0	2	0
44484	5	1	71	37375	16	1	Non-Hispanic White	Widowed/Divorced/Separated	1.3-3.5	< High school	25	mild	No	8	0	0	0	0	0	0	1	240	0	134	68	91	1	121	206	5	6	42	1	No	No	No	No	1713	50	17888	Lower	1	1	0	1	0	0	2	0
44485	5	2	70	7803	10	2	Non-Hispanic Black	Widowed/Divorced/Separated	1.3-3.5	< High school	19	mild	No	7	0	0	0	0	0	0	1	370	0	119	66	88	2	144	187	5	6	67	2	No	No	No	No	1889	44	44753	Lower	1	1	0	0	0	0	1	0
44486	5	1	61	61690	29	2	Non-Hispanic White	Married/Living with Partner	<1.3	High school	34	mild	Yes	5	0	1260	0	7	1260	7	4	120	1	118	63	101	2	144	173	4	7	34	1	No	No	No	No	2019	51	29921	Lower	4	1	1	0	0	1	3	1
44487	5	2	70	60744	62	1	Non-Hispanic White	Married/Living with Partner	>3.5	> High school	31	mild	Yes	7	0	0	0	0	0	0	1	840	1	129	71	113	9	835	169	4	6	23	1	No	Yes	No	Yes	2362	77	32879	Higher	5	1	1	0	1	1	4	1
44488	5	1	63	27872	27	2	Non-Hispanic Black	Widowed/Divorced/Separated	>3.5	> High school	22	never	No	5	0	120	0	2	120	2	2	120	0	104	60	80	1	64	207	5	6	47	1	No	No	No	No	1732	44	14954	Lower	2	0	0	0	0	0	0	0
44490	5	1	61	24859	18	1	Non-Hispanic White	Widowed/Divorced/Separated	<1.3	< High school	29	mild	No	5	0	0	0	0	0	0	1	240	0	123	64	96	2	144	187	5	6	53	1	No	No	No	No	1608	51	59627	Lower	1	1	0	0	0	0	1	0
44491	5	2	72	12781	19	1	Mexican Americans	Widowed/Divorced/Separated	1.3-3.5	< High school	23	mild	No	10	480	0	2	0	480	2	3	480	0	107	55	79	2	144	187	5	6	53	1	No	No	No	No	2267	34	5348	Lower	3	0	0	0	0	0	0	0
44495	5	2	63	70474	36	1	Other race	Married/Living with Partner	>3.5	> High school	24	heavy	Yes	7	1080	420	3	7	1500	10	4	540	0	119	69	83	1	81	218	6	6	54	1	No	No	No	No	2126	48	55840	Lower	4	0	0	0	0	0	0	0
44496	5	2	59	28698	18	1	Non-Hispanic White	Widowed/Divorced/Separated	<1.3	High school	29	mild	No	9	0	300	0	5	300	5	4	120	0	124	68	96	1	68	181	5	6	64	2	No	No	No	No	2755	60	67443	Higher	8	1	0	0	0	0	1	0
44498	5	2	67	12093	69	2	Non-Hispanic Black	Never married	<1.3	High school	34	mild	Yes	10	0	0	0	0	0	0	1	240	0	115	77	99	1	93	220	6	6	98	3	Yes	No	No	Yes	950	48	11606	Lower	1	1	0	1	0	0	2	0
44503	5	1	60	22550	80	1	Non-Hispanic White	Married/Living with Partner	>3.5	> High school	26	mild	No	8	480	164	1	4	644	5	4	360	0	143	53	91	2	178	178	5	6	48	1	Yes	No	No	Yes	2147	66	23264	Higher	8	1	0	1	1	0	3	1
44511	5	2	67	38160	80	2	Non-Hispanic White	Married/Living with Partner	1.3-3.5	High school	40	never	No	8	0	0	0	0	0	0	1	240	0	145	73	124	2	144	187	5	6	53	1	Yes	Yes	No	Yes	1685	29	39368	Lower	1	1	1	1	0	0	3	1
44514	5	1	70	81375	58	2	Non-Hispanic White	Never married	>3.5	> High school	24	mild	No	7	360	60	3	1	420	4	4	600	0	131	75	96	1	86	234	6	6	69	2	No	No	No	No	1512	78	39107	Higher	8	1	1	1	0	0	3	1
44515	5	2	65	45664	80	2	Non-Hispanic White	Never married	1.3-3.5	High school	20	mild	No	3	0	0	0	0	0	0	1	240	0	147	49	78	2	144	187	5	6	53	1	No	No	No	No	1152	82	24717	Higher	5	0	0	1	0	0	1	0
44517	5	2	62	51169	61	1	Non-Hispanic White	Married/Living with Partner	>3.5	> High school	32	mild	No	7	0	0	0	0	0	0	1	480	1	100	61	118	1	57	184	5	12	48	1	Yes	Yes	Yes	Yes	2639	46	43516	Lower	1	1	1	1	0	0	3	1
44519	5	2	61	63323	14	1	Non-Hispanic White	Widowed/Divorced/Separated	>3.5	< High school	23	mild	No	7	1440	240	3	2	1680	5	4	240	0	100	51	75	2	164	175	5	6	36	1	No	No	No	No	2174	42	94914	Lower	4	0	0	0	1	1	2	0
44523	5	1	63	62835	14	2	Non-Hispanic White	Widowed/Divorced/Separated	>3.5	< High school	16	mild	No	7	0	0	0	0	0	0	1	370	0	105	62	88	1	104	154	4	6	54	1	No	No	No	No	2093	71	161443	Higher	5	1	0	0	0	0	1	0
44524	5	2	66	10704	33	2	Mexican Americans	Married/Living with Partner	1.3-3.5	> High school	31	heavy	No	8	0	0	0	0	0	0	1	300	1	117	69	119	7	658	301	8	6	38	1	Yes	No	No	No	2480	62	27587	Higher	5	1	0	1	1	1	4	1
44527	5	2	60	31541	41	2	Non-Hispanic White	Married/Living with Partner	<1.3	< High school	46	never	No	7	0	0	0	0	0	0	1	240	1	151	105	125	5	414	259	7	6	34	1	Yes	No	No	No	1380	59	52547	Higher	5	1	0	1	1	1	4	1
44528	5	2	64	6755	61	1	Mexican Americans	Married/Living with Partner	<1.3	< High school	35	mild	No	6	0	0	0	0	0	0	1	180	1	138	77	88	4	341	264	7	12	37	1	No	No	No	No	1991	40	4851	Lower	1	0	1	1	1	1	4	1
44531	5	2	66	14147	79	1	Non-Hispanic Black	Married/Living with Partner	1.3-3.5	< High school	30	mild	Yes	11	0	0	0	0	0	0	1	660	0	152	78	110	2	144	187	5	6	53	1	Yes	No	No	Yes	785	26	24578	Lower	1	1	0	1	0	0	2	0
44532	5	2	67	59924	63	1	Non-Hispanic White	Married/Living with Partner	>3.5	> High school	26	mild	No	6	0	480	0	4	480	4	4	240	0	103	58	98	2	135	164	4	6	53	1	No	No	No	No	2042	57	58696	Higher	8	1	0	0	0	0	1	0
44533	5	2	67	30102	41	2	Non-Hispanic Black	Married/Living with Partner	1.3-3.5	> High school	28	mild	No	6	0	0	0	0	0	0	1	480	1	136	91	95	1	123	176	5	6	49	1	Yes	No	No	No	2098	65	13025	Higher	5	1	0	1	0	0	2	0
44534	5	1	68	72824	36	2	Non-Hispanic White	Married/Living with Partner	>3.5	> High school	23	mild	No	6	0	60	0	3	60	3	2	5	0	119	66	75	0	33	163	4	5	80	2	No	No	No	No	1964	56	137976	Higher	6	0	0	0	0	0	0	0
44536	5	2	62	32385	37	2	Non-Hispanic White	Married/Living with Partner	1.3-3.5	< High school	28	heavy	Yes	6	0	60	0	1	60	1	2	60	1	127	82	96	3	275	223	6	6	62	2	No	No	No	Yes	2509	54	25660	Higher	6	1	0	0	1	0	2	0
44537	5	1	62	8705	16	1	Mexican Americans	Widowed/Divorced/Separated	1.3-3.5	< High school	32	mild	No	9	0	0	0	0	0	0	1	900	0	129	54	102	2	146	169	4	6	37	1	No	No	No	No	2147	30	21753	Lower	1	1	0	0	0	1	2	0
44539	5	2	71	13618	19	1	Mexican Americans	Widowed/Divorced/Separated	<1.3	< High school	28	mild	No	6	720	120	3	2	840	5	4	300	0	109	57	90	1	122	200	5	5	45	1	No	No	No	No	1834	51	5698	Lower	4	1	0	0	0	0	1	0
44546	5	2	60	93162	63	2	Non-Hispanic White	Married/Living with Partner	1.3-3.5	High school	23	mild	No	7	0	120	0	3	120	3	2	360	1	131	82	98	2	186	161	4	6	39	1	No	No	No	Yes	1648	77	50426	Higher	6	1	0	1	1	1	4	1
44548	5	2	67	16525	13	2	Non-Hispanic Black	Widowed/Divorced/Separated	<1.3	< High school	23	mild	No	7	0	360	0	2	360	2	3	540	1	111	54	76	0	42	128	3	5	42	1	No	No	No	No	1220	57	6008	Higher	7	0	0	0	0	0	0	0
44550	5	2	63	8367	66	2	Other Hispanic	Never married	<1.3	> High school	30	never	No	8	0	600	0	5	600	5	4	120	0	136	55	105	1	88	217	6	6	80	2	No	No	No	Yes	1088	59	4529	Higher	8	1	0	1	0	0	2	0
44553	5	1	70	7126	11	2	Mexican Americans	Widowed/Divorced/Separated	<1.3	< High school	19	mild	No	7	0	0	0	0	0	0	1	370	0	108	60	72	2	144	187	5	6	46	1	No	No	No	No	1220	52	12147	Lower	1	0	0	0	0	0	0	0
44554	5	2	69	70019	26	1	Other race	Widowed/Divorced/Separated	1.3-3.5	> High school	27	moderate	No	7	480	20	2	1	500	3	4	420	0	120	72	88	1	74	206	5	5	49	1	No	No	No	No	3074	42	128909	Lower	4	0	0	0	0	0	0	0
44555	5	2	67	19056	12	2	Non-Hispanic Black	Widowed/Divorced/Separated	>3.5	< High school	22	mild	No	7	0	150	0	5	150	5	4	540	0	122	80	76	1	80	134	3	6	41	1	No	No	No	No	1422	43	6929	Lower	4	0	0	0	0	0	0	0
44556	5	2	70	7395	64	1	Mexican Americans	Married/Living with Partner	<1.3	< High school	31	mild	Yes	8	0	0	0	0	0	0	1	10	1	102	58	104	2	201	166	4	6	39	1	Yes	Yes	Yes	Yes	1218	48	14755	Lower	1	1	1	1	1	1	5	1
44558	5	1	68	23235	21	1	Non-Hispanic Black	Widowed/Divorced/Separated	1.3-3.5	> High school	19	moderate	No	7	360	0	4	0	360	4	4	300	0	106	65	70	0	42	219	6	6	69	2	No	No	No	No	3253	44	10519	Lower	4	0	0	0	0	0	0	0
44559	5	1	73	17154	45	2	Other Hispanic	Never married	<1.3	< High school	31	mild	No	3	0	0	0	0	0	0	1	180	0	101	64	94	2	133	194	5	5	53	1	No	No	No	No	1221	75	8170	Higher	5	1	0	0	0	0	1	0
44560	5	2	62	39698	11	1	Non-Hispanic White	Widowed/Divorced/Separated	>3.5	< High school	16	mild	No	7	0	0	0	0	0	0	1	370	0	89	44	63	2	144	187	5	6	51	1	No	No	No	No	2794	37	67577	Lower	1	0	0	0	0	0	0	0
44564	5	1	61	99237	40	2	Non-Hispanic White	Married/Living with Partner	1.3-3.5	> High school	36	mild	No	7	240	150	4	5	390	9	4	480	0	108	69	106	2	136	193	5	6	62	2	No	No	No	No	1336	57	54300	Higher	8	1	0	0	0	0	1	0
44566	5	2	63	80419	18	1	Non-Hispanic White	Widowed/Divorced/Separated	>3.5	< High school	23	mild	No	8	600	300	5	5	900	10	4	480	0	109	73	77	2	149	124	3	6	40	1	No	No	No	No	3796	46	120540	Lower	4	0	0	0	0	1	1	0
44567	5	1	65	14474	31	2	Mexican Americans	Married/Living with Partner	<1.3	< High school	40	heavy	Yes	7	0	0	0	0	0	0	1	120	0	112	71	111	1	83	153	4	6	36	1	Yes	No	No	No	1481	54	6461	Higher	5	1	0	1	0	1	3	1
44568	5	1	61	36516	35	2	Non-Hispanic White	Married/Living with Partner	<1.3	> High school	40	never	No	6	0	600	0	2	600	2	3	120	1	111	71	120	1	115	179	5	8	33	1	No	No	No	No	1630	58	17711	Higher	7	1	1	0	0	1	3	1
44569	5	1	67	17433	66	1	Non-Hispanic White	Married/Living with Partner	1.3-3.5	High school	26	mild	No	8	0	180	0	4	180	4	4	180	1	169	77	102	3	246	179	5	5	41	1	Yes	No	No	Yes	2426	89	17075	Higher	8	1	0	1	1	0	3	1
44570	5	1	66	26404	38	2	Mexican Americans	Never married	<1.3	> High school	28	mild	No	7	0	180	0	3	180	3	4	480	0	100	70	98	1	60	191	5	6	52	1	No	No	No	No	2633	51	21406	Lower	4	1	0	0	0	0	1	0
44571	5	2	68	13917	15	2	Non-Hispanic Black	Widowed/Divorced/Separated	<1.3	< High school	20	mild	No	7	0	0	0	0	0	0	1	360	1	99	63	70	0	32	156	4	4	64	2	No	No	No	No	2994	50	28053	Lower	1	0	0	0	0	0	0	0
44572	5	2	72	13131	60	2	Non-Hispanic Black	Married/Living with Partner	>3.5	< High school	27	mild	No	5	0	0	0	0	0	0	1	240	0	137	81	94	1	129	240	6	6	62	2	Yes	No	No	Yes	1287	47	6900	Lower	1	1	0	1	0	0	2	0
44573	5	1	65	22511	30	1	Mexican Americans	Married/Living with Partner	<1.3	< High school	27	mild	Yes	7	0	0	0	0	0	0	1	60	0	112	49	96	1	120	164	4	6	31	1	No	No	No	No	2080	55	10048	Higher	5	1	0	0	0	1	2	0
44574	5	2	60	30811	80	1	Non-Hispanic White	Married/Living with Partner	1.3-3.5	High school	21	mild	Yes	8	0	0	0	0	0	0	1	1140	0	128	68	88	1	107	225	6	6	56	1	Yes	No	No	No	2054	68	30895	Higher	5	0	0	1	0	0	1	0
44576	5	1	71	23569	45	2	Mexican Americans	Married/Living with Partner	1.3-3.5	< High school	32	heavy	No	8	0	0	0	0	0	0	1	180	0	119	81	105	2	167	263	7	5	62	2	No	No	No	No	1882	41	11113	Lower	1	1	0	0	1	0	2	0
44578	5	2	61	28793	53	1	Non-Hispanic White	Never married	1.3-3.5	High school	26	heavy	Yes	6	0	0	0	0	0	0	1	360	0	122	63	102	1	59	194	5	13	85	2	Yes	Yes	No	No	3329	56	21579	Higher	5	1	1	1	0	0	3	1
44579	5	2	70	25820	59	1	Non-Hispanic Black	Married/Living with Partner	<1.3	High school	26	heavy	No	4	0	0	0	0	0	0	1	600	1	161	89	104	1	84	260	7	8	73	2	Yes	No	Yes	No	1885	57	17419	Higher	5	1	1	1	0	0	3	1
44580	5	1	65	14474	32	2	Mexican Americans	Married/Living with Partner	>3.5	High school	32	mild	No	7	0	0	0	0	0	0	1	60	0	119	66	108	2	146	226	6	6	53	1	No	No	No	No	3221	34	46766	Lower	1	1	0	0	0	0	1	0
44582	5	1	67	25935	80	2	Non-Hispanic White	Married/Living with Partner	<1.3	High school	23	never	No	10	0	0	0	0	0	0	1	240	1	127	63	81	1	109	138	4	7	50	1	No	Yes	No	Yes	1121	59	25404	Higher	5	0	1	0	0	0	1	0
44586	5	1	65	17374	30	2	Mexican Americans	Married/Living with Partner	<1.3	< High school	28	mild	No	9	0	0	0	0	0	0	1	600	0	119	66	95	1	88	182	5	5	51	1	Yes	No	No	No	1866	59	7755	Higher	5	1	0	1	0	0	2	0
44587	5	2	64	13313	75	2	Non-Hispanic Black	Never married	1.3-3.5	< High school	26	mild	Yes	8	0	0	0	0	0	0	1	360	1	125	65	96	1	62	122	3	6	41	1	Yes	No	No	No	1399	45	15287	Lower	1	1	0	1	0	0	2	0
44591	5	2	71	14037	17	2	Mexican Americans	Widowed/Divorced/Separated	<1.3	< High school	26	mild	No	7	300	0	5	0	300	5	4	360	0	109	49	87	1	119	133	3	6	47	1	No	Yes	No	No	1821	71	47830	Higher	8	1	1	0	0	0	2	0
44592	5	1	64	80913	24	2	Non-Hispanic White	Married/Living with Partner	>3.5	High school	21	moderate	No	5	560	240	4	4	800	8	4	360	0	115	60	75	1	46	151	4	6	82	2	No	No	No	No	2044	29	39245	Lower	4	0	0	0	0	0	0	0
44593	5	1	62	10632	15	1	Other Hispanic	Widowed/Divorced/Separated	>3.5	< High school	21	mild	No	7	600	300	5	5	900	10	4	600	0	114	70	75	1	87	131	3	6	48	1	No	No	No	No	2277	36	23088	Lower	4	0	0	0	0	0	0	0
44594	5	2	70	35612	80	2	Non-Hispanic White	Married/Living with Partner	1.3-3.5	High school	25	mild	Yes	8	0	40	0	2	40	2	2	180	1	140	50	96	3	271	280	7	6	38	1	No	No	No	No	814	75	34883	Higher	6	1	0	1	1	1	4	1
44595	5	2	73	17154	40	2	Other Hispanic	Married/Living with Partner	>3.5	> High school	36	mild	Yes	5	0	0	0	0	0	0	1	420	1	127	83	101	4	354	258	7	6	44	1	Yes	No	No	No	2666	42	8088	Lower	1	1	0	1	1	0	3	1
44599	5	1	61	32722	80	2	Non-Hispanic White	Never married	>3.5	> High school	27	mild	Yes	7	0	135	0	3	135	3	2	240	0	126	44	84	3	229	249	6	6	63	2	No	No	No	Yes	1533	57	32811	Higher	6	0	0	0	1	0	1	0
44600	5	2	67	7641	62	1	Non-Hispanic Black	Married/Living with Partner	<1.3	> High school	23	heavy	Yes	8	0	0	0	0	0	0	1	120	0	103	62	95	1	123	299	8	5	86	2	Yes	No	No	No	1367	46	5198	Lower	1	1	0	1	0	0	2	0
44604	5	1	68	30960	41	2	Non-Hispanic Black	Widowed/Divorced/Separated	>3.5	> High school	21	never	No	6	240	120	2	2	360	4	4	480	0	117	67	80	1	114	192	5	5	79	2	No	No	No	No	2641	69	42979	Higher	8	0	0	0	0	0	0	0
44608	5	2	65	29196	20	2	Mexican Americans	Widowed/Divorced/Separated	1.3-3.5	High school	19	moderate	No	7	0	30	0	1	30	1	2	240	0	95	55	72	2	151	155	4	5	42	1	No	No	No	No	1236	50	13958	Lower	2	0	0	0	1	0	1	0
44609	5	2	71	18850	34	2	Mexican Americans	Married/Living with Partner	1.3-3.5	> High school	35	heavy	No	7	240	360	4	2	600	6	4	420	0	121	53	94	1	105	155	4	6	48	1	No	No	No	No	1508	47	9012	Lower	4	1	0	0	0	0	1	0
44610	5	2	67	10696	10	2	Non-Hispanic Black	Widowed/Divorced/Separated	1.3-3.5	< High school	16	mild	No	7	0	0	0	0	0	0	1	370	0	108	63	56	2	144	187	5	6	47	1	No	No	No	No	2044	41	28017	Lower	1	0	0	0	0	0	0	0
44614	5	1	67	10080	62	2	Non-Hispanic Black	Never married	<1.3	< High school	26	mild	Yes	5	0	0	0	0	0	0	1	360	0	158	92	102	1	51	257	7	5	114	3	No	No	No	Yes	1086	49	5297	Lower	1	1	0	1	0	0	2	0
44617	5	2	65	37066	53	2	Non-Hispanic Black	Married/Living with Partner	>3.5	> High school	34	moderate	Yes	8	0	120	0	2	120	2	2	840	1	101	72	108	1	127	185	5	6	59	2	Yes	No	No	No	3460	44	16039	Lower	2	1	0	1	0	0	2	0
44618	5	1	62	15879	38	2	Other Hispanic	Married/Living with Partner	<1.3	< High school	25	never	No	8	0	0	0	0	0	0	1	300	0	93	63	88	2	146	203	5	6	60	2	No	No	No	No	1667	39	12873	Lower	1	1	0	0	0	0	1	0
44620	5	1	65	17374	31	2	Mexican Americans	Married/Living with Partner	1.3-3.5	> High school	21	mild	No	7	0	0	0	0	0	0	1	180	0	107	67	79	1	130	175	5	6	66	2	No	No	No	No	2431	43	25861	Lower	1	0	0	0	0	0	0	0
44621	5	1	62	19727	55	2	Non-Hispanic Black	Married/Living with Partner	>3.5	> High school	30	mild	No	6	240	45	3	3	285	6	4	240	1	116	69	104	2	179	158	4	6	46	1	No	No	No	No	1656	59	52669	Higher	8	1	0	0	1	0	2	0
44622	5	1	69	50693	80	2	Non-Hispanic White	Never married	1.3-3.5	> High school	23	mild	No	10	0	0	0	0	0	0	1	480	1	129	56	98	3	252	267	7	6	53	1	Yes	No	No	Yes	1847	53	43111	Higher	5	1	0	1	1	0	3	1
44623	5	1	66	26840	25	2	Mexican Americans	Married/Living with Partner	1.3-3.5	> High school	31	mild	Yes	8	0	0	0	0	0	0	1	900	1	119	71	106	3	237	193	5	5	43	1	No	No	No	No	2219	49	11980	Lower	1	1	0	0	1	0	2	0
44624	5	2	59	27717	52	1	Non-Hispanic White	Married/Living with Partner	<1.3	< High school	20	heavy	Yes	4	0	0	0	0	0	0	1	180	1	159	89	90	2	158	262	7	6	43	1	Yes	No	Yes	Yes	1401	47	66817	Lower	1	1	0	1	1	0	3	1
44627	5	2	63	51940	60	1	Non-Hispanic White	Never married	>3.5	> High school	30	mild	Yes	6	480	360	1	3	840	4	4	300	0	113	73	109	3	262	289	7	6	45	1	No	No	No	No	1354	50	74398	Lower	4	1	0	0	1	0	2	0
44628	5	1	61	34079	80	2	Non-Hispanic White	Never married	1.3-3.5	> High school	34	never	No	4	0	0	0	0	0	0	1	480	0	149	50	88	2	209	217	6	6	53	1	Yes	No	No	Yes	1287	73	34172	Higher	5	1	0	1	1	0	3	1
44629	5	2	64	21503	57	1	Non-Hispanic Black	Married/Living with Partner	>3.5	< High school	20	moderate	Yes	5	0	0	0	0	0	0	1	240	0	175	97	81	2	144	187	5	6	53	1	Yes	No	No	No	1817	42	9305	Lower	1	0	0	1	0	0	1	0
44632	5	1	71	12228	11	1	Other Hispanic	Widowed/Divorced/Separated	1.3-3.5	< High school	18	mild	No	7	0	0	0	0	0	0	1	370	0	107	61	66	2	144	187	5	6	47	1	No	No	No	No	1650	48	5261	Lower	1	0	0	0	0	0	0	0
44633	5	1	67	50954	60	1	Non-Hispanic White	Married/Living with Partner	>3.5	> High school	27	mild	No	6	0	0	0	0	0	0	1	720	1	131	65	103	1	96	121	3	6	54	1	No	Yes	No	No	3212	35	35043	Lower	1	1	1	1	0	0	3	1
44634	5	1	67	10303	74	1	Non-Hispanic Black	Married/Living with Partner	<1.3	< High school	23	mild	Yes	6	0	0	0	0	0	0	1	420	1	121	62	102	2	150	141	4	6	31	1	Yes	No	Yes	Yes	1178	48	21171	Lower	1	1	0	1	0	1	3	1
44635	5	2	70	15252	13	1	Mexican Americans	Widowed/Divorced/Separated	1.3-3.5	< High school	30	mild	No	7	300	600	3	5	900	8	4	720	1	111	69	104	1	116	176	5	6	44	1	No	No	No	No	2225	55	7276	Higher	8	1	0	0	0	0	1	0
44636	5	2	67	22963	48	1	Non-Hispanic Black	Married/Living with Partner	1.3-3.5	> High school	22	mild	No	6	0	210	0	7	210	7	4	480	0	117	75	77	1	98	170	4	6	43	1	No	No	No	No	1708	75	13835	Higher	8	0	1	0	0	0	1	0
44637	5	1	59	6636	63	1	Non-Hispanic Black	Married/Living with Partner	<1.3	< High school	23	mild	No	8	1080	480	3	4	1560	7	4	240	0	107	81	80	1	131	305	8	5	55	1	No	No	No	No	1549	54	10836	Higher	8	0	0	0	0	0	0	0
44638	5	2	74	23417	27	1	Non-Hispanic Black	Married/Living with Partner	<1.3	< High school	30	mild	No	5	0	120	0	1	120	1	2	240	0	125	65	99	2	184	223	6	5	40	1	No	No	No	No	2922	32	55643	Lower	2	1	0	0	1	1	3	1
44639	5	2	71	8404	80	1	Mexican Americans	Married/Living with Partner	1.3-3.5	< High school	28	mild	No	4	0	0	0	0	0	0	1	30	1	116	73	112	1	124	227	6	8	71	2	No	Yes	No	Yes	2316	46	11419	Lower	1	1	1	0	0	0	2	0
44642	5	2	67	28456	21	2	Non-Hispanic Black	Widowed/Divorced/Separated	1.3-3.5	High school	21	never	No	8	0	0	0	0	0	0	1	360	0	114	57	69	0	38	142	4	5	60	2	No	No	No	No	1853	35	15268	Lower	1	0	0	0	0	0	0	0
44643	5	1	63	91939	56	2	Non-Hispanic White	Never married	>3.5	> High school	21	mild	No	8	180	0	3	0	180	3	4	480	0	142	75	84	2	172	179	5	6	41	1	No	No	No	Yes	1700	80	44184	Higher	8	0	0	1	1	0	2	0
44644	5	1	61	95054	42	2	Non-Hispanic White	Widowed/Divorced/Separated	<1.3	High school	27	never	No	6	0	150	0	5	150	5	4	120	1	118	85	90	3	226	273	7	6	39	1	No	No	No	No	1514	53	209963	Higher	8	1	0	0	1	1	3	1
44645	5	2	62	14274	18	1	Non-Hispanic Black	Widowed/Divorced/Separated	<1.3	< High school	25	mild	No	6	480	840	2	7	1320	9	4	240	0	104	57	80	0	27	147	4	5	66	2	No	No	No	No	1772	60	7264	Higher	8	0	0	0	0	0	0	0
44647	5	1	68	29007	42	1	Non-Hispanic Black	Married/Living with Partner	1.3-3.5	High school	28	mild	No	3	0	0	0	0	0	0	1	720	0	100	62	90	2	135	166	4	6	56	1	No	No	No	No	1848	59	56483	Higher	5	1	0	0	0	0	1	0
44648	5	2	60	26751	80	1	Non-Hispanic White	Never married	1.3-3.5	< High school	30	mild	Yes	8	0	0	0	0	0	0	1	240	1	113	49	116	1	119	150	4	7	47	1	Yes	No	No	Yes	1391	50	14479	Lower	1	1	1	1	0	0	3	1
44659	5	2	71	29837	48	1	Non-Hispanic Black	Never married	>3.5	> High school	28	mild	Yes	5	0	0	0	0	0	0	1	360	0	150	82	97	2	157	184	5	6	41	1	Yes	No	No	No	1543	63	20129	Higher	5	1	0	1	1	0	3	1
44661	5	2	71	32404	60	2	Non-Hispanic White	Married/Living with Partner	<1.3	> High school	34	never	No	5	0	0	0	0	0	0	1	840	0	111	76	112	3	277	241	6	5	73	2	No	No	No	Yes	960	65	32492	Higher	5	1	0	0	1	0	2	0
44663	5	1	72	27722	41	2	Other Hispanic	Married/Living with Partner	1.3-3.5	> High school	24	mild	Yes	7	540	270	3	3	810	6	4	120	0	106	58	81	0	40	177	5	5	55	1	No	No	No	Yes	990	39	33493	Lower	4	0	0	0	0	0	0	0
44664	5	2	68	24655	23	1	Other race	Married/Living with Partner	1.3-3.5	High school	19	heavy	No	7	360	60	4	2	420	6	4	480	0	115	58	68	1	94	146	4	5	70	2	No	No	No	No	2791	32	19536	Lower	4	0	0	0	0	0	0	0
44667	5	2	63	88753	34	1	Non-Hispanic White	Married/Living with Partner	1.3-3.5	High school	28	heavy	Yes	5	0	0	0	0	0	0	1	300	0	118	77	99	4	325	220	6	6	34	1	No	No	No	No	3047	46	149759	Lower	1	1	0	0	1	1	3	1
44668	5	1	71	126287	46	1	Non-Hispanic White	Never married	>3.5	> High school	24	mild	No	8	240	45	6	3	285	9	4	300	0	115	70	87	1	121	206	5	6	45	1	Yes	Borderline	No	No	2033	44	210395	Lower	4	0	0	1	0	0	1	0
44669	5	1	61	19376	76	2	Non-Hispanic White	Widowed/Divorced/Separated	<1.3	> High school	30	never	No	8	0	0	0	0	0	0	1	180	0	150	59	102	1	52	243	6	6	79	2	No	No	No	No	2523	34	28556	Lower	1	1	0	1	0	0	2	0
44670	5	2	64	13392	16	2	Non-Hispanic Black	Widowed/Divorced/Separated	<1.3	< High school	23	mild	No	3	0	0	0	0	0	0	1	540	0	123	71	74	1	106	220	6	5	62	2	No	No	No	No	1047	31	4869	Lower	1	0	0	0	0	0	0	0
44671	5	2	70	50278	48	1	Non-Hispanic Black	Married/Living with Partner	>3.5	> High school	28	moderate	Yes	6	270	0	3	0	270	3	4	240	1	116	69	96	2	221	183	5	6	33	1	No	No	No	No	2006	51	95703	Lower	4	1	0	0	1	1	3	1
44672	5	2	60	30486	59	2	Non-Hispanic White	Never married	<1.3	High school	34	mild	No	6	0	0	0	0	0	0	1	300	0	122	73	117	1	83	188	5	6	60	2	No	No	No	Yes	1997	69	14651	Higher	5	1	0	0	0	0	1	0
44673	5	1	59	62009	64	2	Non-Hispanic White	Married/Living with Partner	1.3-3.5	High school	31	never	No	8	0	0	0	0	0	0	1	300	1	135	55	93	1	76	198	5	6	47	1	Yes	No	No	Yes	1840	56	42646	Higher	5	1	1	1	0	0	3	1
44674	5	1	70	16748	45	1	Mexican Americans	Married/Living with Partner	>3.5	> High school	26	heavy	Yes	6	0	240	0	1	240	1	3	540	0	106	58	89	1	86	210	5	6	62	2	No	No	No	No	1758	62	40916	Higher	7	0	0	0	0	0	0	0
44677	5	2	68	26249	24	1	Other Hispanic	Married/Living with Partner	<1.3	> High school	28	moderate	Yes	7	0	0	0	0	0	0	1	720	0	108	52	95	1	90	184	5	5	50	1	No	No	No	No	2962	46	12549	Lower	1	1	0	0	0	0	1	0
44679	5	2	60	50332	80	2	Non-Hispanic White	Never married	1.3-3.5	High school	26	mild	No	6	0	0	0	0	0	0	1	240	1	138	65	92	1	130	198	5	6	38	1	Yes	No	No	No	1120	37	82907	Lower	1	1	0	1	0	1	3	1
44680	5	1	61	9525	65	2	Non-Hispanic Black	Widowed/Divorced/Separated	<1.3	< High school	46	mild	Yes	3	0	0	0	0	0	0	1	240	1	116	77	135	1	98	212	5	6	54	1	Yes	Yes	No	Yes	1311	48	9141	Lower	1	1	1	1	0	0	3	1
44681	5	1	70	9784	53	2	Mexican Americans	Married/Living with Partner	1.3-3.5	> High school	25	mild	No	7	480	0	4	0	480	4	4	180	0	115	74	94	2	151	201	5	6	61	2	No	No	No	No	1371	85	4660	Higher	8	1	0	0	1	0	2	0
44684	5	2	67	7081	61	1	Non-Hispanic Black	Never married	1.3-3.5	< High school	42	mild	Yes	6	0	0	0	0	0	0	1	300	1	132	70	132	1	96	262	7	6	41	1	Yes	No	No	Yes	1456	36	8281	Lower	1	1	0	1	0	0	2	0
44685	5	1	69	104664	57	1	Non-Hispanic White	Married/Living with Partner	>3.5	> High school	45	mild	No	6	0	90	0	3	90	3	2	540	0	110	69	144	3	304	154	4	6	45	1	No	No	No	No	2626	34	153150	Lower	2	1	0	0	1	0	2	0
44688	5	1	72	9121	80	1	Other Hispanic	Never married	<1.3	High school	18	mild	No	6	0	0	0	0	0	0	1	360	0	141	66	73	1	77	147	4	5	43	1	No	No	No	Yes	555	60	4937	Higher	5	0	0	1	0	0	1	0
44691	5	2	60	6095	60	1	Non-Hispanic Black	Married/Living with Partner	1.3-3.5	High school	27	mild	Yes	6	0	0	0	0	0	0	1	780	0	125	74	96	2	133	207	5	5	37	1	No	No	No	Yes	1641	53	3203	Higher	5	1	0	0	0	1	2	0
44692	5	1	67	27136	49	2	Non-Hispanic White	Married/Living with Partner	1.3-3.5	High school	16	mild	Yes	6	0	0	0	0	0	0	1	300	0	110	71	70	1	53	259	7	6	87	2	No	No	No	No	1464	38	59746	Lower	1	0	0	0	0	0	0	0
44694	5	2	66	30173	37	1	Mexican Americans	Married/Living with Partner	<1.3	< High school	27	moderate	Yes	6	240	60	1	1	300	2	3	240	0	112	77	100	2	189	228	6	5	34	1	No	No	No	No	1589	50	13468	Lower	3	1	0	0	1	1	3	1
44695	5	1	63	26782	41	2	Non-Hispanic Black	Widowed/Divorced/Separated	>3.5	> High school	42	mild	No	7	480	300	2	5	780	7	4	240	1	132	91	108	1	88	225	6	6	72	2	No	No	No	No	2081	41	36291	Lower	4	1	0	1	0	0	2	0
44698	5	1	59	28850	74	1	Non-Hispanic White	Married/Living with Partner	1.3-3.5	< High school	24	never	No	6	0	315	0	7	315	7	4	180	1	140	52	99	2	133	178	5	6	38	1	No	No	No	Yes	1671	51	28259	Lower	4	1	1	1	0	1	4	1
44699	5	1	61	21909	10	2	Non-Hispanic White	Widowed/Divorced/Separated	<1.3	< High school	24	mild	No	7	0	0	0	0	0	0	1	370	0	101	71	82	2	144	187	5	6	53	1	No	No	No	No	2561	37	38708	Lower	1	0	0	0	0	0	0	0
44700	5	2	62	6948	10	2	Other Hispanic	Widowed/Divorced/Separated	1.3-3.5	< High school	18	mild	No	7	0	0	0	0	0	0	1	370	0	91	34	66	2	144	187	5	6	44	1	No	No	No	No	2511	47	3398	Lower	1	0	0	0	0	0	0	0
44701	5	2	63	29432	44	1	Non-Hispanic White	Married/Living with Partner	<1.3	High school	24	heavy	Yes	8	0	0	0	0	0	0	1	240	0	111	65	88	1	59	184	5	6	46	1	No	No	No	No	1696	39	16104	Lower	1	0	1	0	0	0	1	0
44703	5	1	69	26923	80	1	Non-Hispanic White	Married/Living with Partner	1.3-3.5	> High school	30	mild	Yes	8	0	0	0	0	0	0	1	600	1	148	84	106	1	131	188	5	8	40	1	No	No	No	Yes	1827	37	14573	Lower	1	1	1	1	0	1	4	1
44704	5	1	69	18359	15	1	Non-Hispanic Black	Widowed/Divorced/Separated	<1.3	< High school	32	mild	No	7	300	0	5	0	300	5	4	480	1	114	50	113	1	51	114	3	5	39	1	No	No	No	No	3214	41	6675	Lower	4	1	0	0	0	1	2	0
44710	5	1	72	51133	29	1	Mexican Americans	Married/Living with Partner	>3.5	< High school	28	heavy	Yes	7	0	180	0	3	180	3	4	240	0	125	65	97	1	102	169	4	6	42	1	No	No	No	No	2954	54	24447	Higher	8	1	1	0	0	0	2	0
44711	5	2	68	17352	44	2	Other Hispanic	Married/Living with Partner	1.3-3.5	< High school	38	never	No	5	0	60	0	2	60	2	2	60	0	113	69	116	2	165	239	6	5	55	1	No	Borderline	No	Yes	871	51	16356	Lower	2	1	0	0	1	0	2	0
44713	5	1	73	10492	14	2	Mexican Americans	Widowed/Divorced/Separated	1.3-3.5	< High school	37	mild	No	7	540	360	6	6	900	12	4	420	1	123	61	120	1	131	166	4	5	34	1	No	No	No	No	1080	70	35750	Higher	8	1	0	0	0	1	2	0
44715	5	2	66	78209	17	1	Non-Hispanic White	Widowed/Divorced/Separated	>3.5	< High school	34	mild	No	10	50	120	1	1	170	2	3	600	0	109	67	105	1	102	150	4	5	42	1	No	No	No	No	2990	32	37432	Lower	3	1	0	0	0	0	1	0
44719	5	1	60	8134	76	2	Other Hispanic	Married/Living with Partner	<1.3	< High school	27	mild	No	7	0	0	0	0	0	0	1	240	1	169	67	94	4	354	205	5	6	37	1	Yes	No	No	No	1031	58	16530	Higher	5	1	0	1	1	1	4	1
44720	5	1	63	79778	58	1	Non-Hispanic White	Married/Living with Partner	>3.5	> High school	31	mild	Yes	7	0	150	0	5	150	5	4	420	1	135	95	118	2	185	196	5	7	54	1	Yes	Borderline	No	Yes	2651	58	38340	Higher	8	1	1	1	1	0	4	1
44722	5	2	67	16101	19	2	Non-Hispanic Black	Widowed/Divorced/Separated	<1.3	> High school	42	mild	No	5	0	120	0	2	120	2	2	120	0	136	70	119	2	144	187	5	6	53	1	No	No	No	No	1491	41	65676	Lower	2	1	0	1	0	0	2	0
44723	5	2	64	25737	34	2	Non-Hispanic Black	Widowed/Divorced/Separated	<1.3	< High school	26	mild	Yes	6	0	0	0	0	0	0	1	240	0	119	66	88	1	110	166	4	5	53	1	No	No	No	No	1580	46	20431	Lower	1	1	0	0	0	0	1	0
44724	5	1	67	30103	51	2	Non-Hispanic White	Married/Living with Partner	<1.3	> High school	24	heavy	Yes	8	0	0	0	0	0	0	1	240	0	119	70	82	1	107	193	5	6	59	2	No	No	No	Yes	1705	58	72570	Higher	5	0	0	0	0	0	0	0
44725	5	1	63	21980	80	1	Non-Hispanic White	Married/Living with Partner	1.3-3.5	> High school	25	mild	Yes	10	0	0	0	0	0	0	1	360	0	158	53	98	1	66	171	4	6	70	2	No	No	No	No	1475	54	32393	Higher	5	1	0	1	0	0	2	0
44726	5	2	65	46593	34	1	Mexican Americans	Married/Living with Partner	1.3-3.5	High school	31	moderate	No	6	180	0	3	0	180	3	4	30	0	119	66	101	2	207	222	6	6	39	1	Yes	No	No	No	2736	56	69353	Higher	8	1	0	1	1	1	4	1
44727	5	1	66	26404	37	2	Mexican Americans	Never married	<1.3	> High school	28	heavy	Yes	8	480	240	2	2	720	4	4	180	0	129	85	91	1	75	207	5	6	58	2	No	No	No	No	1020	40	68050	Lower	4	1	0	1	0	0	2	0
44731	5	2	73	5284	60	2	Other Hispanic	Widowed/Divorced/Separated	1.3-3.5	> High school	30	never	No	7	0	0	0	0	0	0	1	60	0	104	55	95	2	182	254	7	6	56	1	No	No	No	Yes	1116	72	11790	Higher	5	1	0	0	1	0	2	0
44733	5	1	60	21203	44	2	Non-Hispanic White	Married/Living with Partner	<1.3	High school	26	mild	Yes	7	0	360	0	1	360	1	3	300	1	112	80	92	2	174	287	7	6	46	1	No	No	No	No	1596	31	10190	Lower	3	1	0	0	1	0	2	0
44735	5	2	60	29850	33	1	Non-Hispanic White	Married/Living with Partner	1.3-3.5	High school	24	never	No	6	0	0	0	0	0	0	1	120	1	133	74	94	2	219	169	4	6	42	1	Yes	Yes	No	No	2504	45	23651	Lower	1	1	1	1	1	0	4	1
44736	5	2	62	89661	48	1	Non-Hispanic White	Married/Living with Partner	>3.5	High school	23	mild	No	7	0	60	0	1	60	1	2	240	0	129	86	89	2	179	208	5	6	42	1	No	No	No	No	5601	47	130245	Lower	2	0	0	1	1	0	2	0
44738	5	1	61	11356	52	1	Other Hispanic	Married/Living with Partner	1.3-3.5	High school	29	mild	No	8	0	175	0	5	175	5	4	180	0	120	75	98	1	47	117	3	10	57	1	No	Borderline	No	No	1370	82	31629	Higher	8	1	1	0	0	0	2	0
44745	5	2	65	15426	10	2	Mexican Americans	Widowed/Divorced/Separated	<1.3	< High school	18	mild	No	7	0	0	0	0	0	0	1	370	0	96	54	72	2	144	187	5	6	63	2	No	No	No	No	1851	50	6637	Lower	1	0	0	0	0	0	0	0
44746	5	1	73	23225	53	2	Non-Hispanic Black	Never married	1.3-3.5	High school	32	mild	Yes	6	0	0	0	0	0	0	1	480	0	117	61	98	2	144	187	5	6	53	1	No	No	No	No	1866	65	13993	Higher	5	1	0	0	0	0	1	0
44747	5	1	70	10042	16	1	Mexican Americans	Widowed/Divorced/Separated	>3.5	< High school	32	mild	No	7	1080	100	3	5	1180	8	4	480	1	113	70	104	4	344	236	6	6	25	1	No	No	No	No	1827	58	24320	Higher	8	1	0	0	1	1	3	1
44749	5	2	68	21174	59	2	Non-Hispanic Black	Never married	<1.3	High school	15	heavy	Yes	7	0	0	0	0	0	0	1	540	0	183	71	70	1	61	209	5	6	116	3	No	No	No	No	829	49	41582	Lower	1	0	0	1	0	0	1	0
44751	5	2	70	7266	19	1	Mexican Americans	Widowed/Divorced/Separated	>3.5	> High school	28	mild	No	5	900	360	5	3	1260	8	4	300	0	117	61	88	1	74	195	5	6	51	1	No	No	No	No	1554	46	9945	Lower	4	0	0	0	0	0	0	0
44755	5	1	61	19790	11	2	Non-Hispanic White	Widowed/Divorced/Separated	<1.3	< High school	18	mild	No	7	0	0	0	0	0	0	1	370	0	114	64	66	2	144	187	5	6	38	1	No	No	No	No	1498	39	9377	Lower	1	0	0	0	0	1	1	0
44758	5	1	62	10500	59	2	Other Hispanic	Married/Living with Partner	>3.5	< High school	30	moderate	No	5	0	0	0	0	0	0	1	120	0	113	67	91	1	76	170	4	8	77	2	Yes	Yes	No	No	1210	80	25006	Higher	5	1	1	1	0	0	3	1
44760	5	1	69	24272	46	1	Other Hispanic	Married/Living with Partner	1.3-3.5	High school	30	mild	No	7	0	0	0	0	0	0	1	240	0	106	76	109	7	627	315	8	6	44	1	Yes	No	No	No	3599	69	11560	Higher	5	1	0	1	1	0	3	1
44761	5	2	72	14515	12	2	Mexican Americans	Widowed/Divorced/Separated	<1.3	< High school	23	mild	No	7	0	0	0	0	0	0	1	720	0	93	66	79	1	120	149	4	6	41	1	No	No	No	No	1265	41	6074	Lower	1	0	0	0	0	0	0	0
44762	5	2	61	12898	14	1	Other Hispanic	Widowed/Divorced/Separated	<1.3	< High school	20	mild	No	7	0	60	0	1	60	1	2	300	1	114	53	70	1	81	133	3	5	47	1	No	No	No	No	2327	46	5397	Lower	2	0	0	0	0	0	0	0
44763	5	1	60	60046	68	2	Non-Hispanic White	Never married	>3.5	> High school	22	mild	No	8	0	300	0	5	300	5	4	360	0	123	72	83	2	164	288	7	6	73	2	No	No	No	Yes	1473	68	41296	Higher	8	0	0	0	1	0	1	0
44765	5	2	61	23857	39	2	Mexican Americans	Married/Living with Partner	1.3-3.5	High school	22	never	No	8	0	0	0	0	0	0	1	120	0	115	71	77	2	134	162	4	6	51	1	No	No	No	No	2204	52	62351	Higher	5	0	0	0	0	0	0	0
44767	5	1	61	88753	38	1	Non-Hispanic White	Married/Living with Partner	1.3-3.5	> High school	23	heavy	Yes	6	0	60	0	1	60	1	2	420	0	122	69	85	5	422	242	6	6	45	1	No	No	No	No	1720	36	41830	Lower	2	0	0	0	1	0	1	0
44768	5	2	61	36028	34	1	Other Hispanic	Widowed/Divorced/Separated	1.3-3.5	High school	32	moderate	Yes	5	0	480	0	4	480	4	4	180	0	133	56	94	3	272	189	5	6	41	1	No	No	No	No	2513	42	92637	Lower	4	1	0	1	1	0	3	1
44769	5	2	71	27161	27	1	Mexican Americans	Married/Living with Partner	<1.3	< High school	31	heavy	No	6	0	135	0	3	135	3	2	240	1	121	0	112	5	407	177	5	6	26	1	No	No	No	No	1501	40	70003	Lower	2	1	0	0	1	1	3	1
44770	5	1	70	48498	67	2	Non-Hispanic White	Married/Living with Partner	>3.5	> High school	24	mild	Yes	8	0	360	0	3	360	3	4	360	0	139	81	86	2	144	187	5	6	53	1	No	No	No	No	2109	67	48630	Higher	8	1	0	1	0	0	2	0
44771	5	1	60	34985	78	2	Non-Hispanic White	Married/Living with Partner	>3.5	High school	36	mild	Yes	9	0	225	0	5	225	5	4	360	1	141	71	113	2	169	172	4	6	61	2	Yes	No	No	Yes	1627	80	36092	Higher	8	1	0	1	1	0	3	1
44772	5	1	69	34448	12	1	Non-Hispanic White	Widowed/Divorced/Separated	<1.3	< High school	25	mild	No	7	0	0	0	0	0	0	1	540	0	113	64	93	1	106	153	4	6	50	1	No	No	No	No	3463	33	71915	Lower	1	1	0	0	0	0	1	0
44774	5	1	64	23816	68	2	Non-Hispanic White	Widowed/Divorced/Separated	<1.3	High school	26	mild	No	6	0	60	0	2	60	2	2	180	0	140	63	89	1	80	212	5	5	79	2	No	No	No	Yes	1221	77	40363	Higher	6	1	0	1	0	0	2	0
44779	5	2	60	88475	17	2	Non-Hispanic White	Widowed/Divorced/Separated	>3.5	< High school	21	mild	No	8	240	160	4	4	400	8	4	240	0	118	56	73	1	48	148	4	5	62	2	No	No	No	No	1037	40	42345	Lower	4	0	0	0	0	0	0	0
44780	5	2	61	106602	49	2	Non-Hispanic White	Married/Living with Partner	>3.5	High school	42	mild	No	8	0	60	0	2	60	2	2	600	1	119	78	121	2	178	180	5	6	42	1	No	No	No	Yes	2235	51	79894	Lower	2	1	0	0	1	0	2	0
44781	5	1	63	12036	58	2	Mexican Americans	Never married	<1.3	High school	31	never	No	7	0	0	0	0	0	0	1	120	1	125	69	101	3	291	230	6	6	42	1	No	No	No	Yes	1575	46	11345	Lower	1	1	0	0	1	0	2	0
44782	5	2	61	14809	53	1	Other Hispanic	Married/Living with Partner	>3.5	> High school	24	mild	Yes	8	0	0	0	0	0	0	1	480	0	111	81	94	1	132	206	5	5	45	1	No	No	No	No	2783	51	36178	Lower	1	1	0	0	0	0	1	0
44783	5	1	64	20622	34	1	Non-Hispanic Black	Married/Living with Partner	1.3-3.5	> High school	20	never	No	7	0	0	0	0	0	0	1	180	0	117	66	77	2	146	206	5	6	64	2	No	No	No	No	2112	65	16371	Higher	5	0	0	0	0	0	0	0
44784	5	2	60	103315	52	2	Non-Hispanic White	Never married	>3.5	< High school	26	heavy	Yes	6	0	0	0	0	0	0	1	120	0	115	77	86	2	148	199	5	6	58	2	No	No	No	Yes	3041	50	49651	Lower	1	1	0	0	0	0	1	0
44785	5	1	68	26736	46	1	Non-Hispanic Black	Married/Living with Partner	>3.5	> High school	33	mild	No	5	0	0	0	0	0	0	1	360	0	107	73	113	2	151	222	6	5	46	1	No	No	No	Yes	3721	68	11569	Higher	5	1	0	0	1	0	2	0
44786	5	1	72	41531	28	1	Other Hispanic	Widowed/Divorced/Separated	1.3-3.5	> High school	36	moderate	No	6	600	300	5	5	900	10	4	240	0	127	74	88	1	97	182	5	5	37	1	No	No	No	No	1474	79	66212	Higher	8	0	0	0	0	1	1	0
44787	5	2	73	11818	17	1	Other Hispanic	Widowed/Divorced/Separated	>3.5	< High school	18	mild	No	9	240	300	1	5	540	6	4	480	0	115	65	74	1	72	161	4	5	72	2	No	No	No	No	2070	34	8860	Lower	4	0	0	0	0	0	0	0
44788	5	2	67	25346	80	1	Non-Hispanic White	Married/Living with Partner	1.3-3.5	High school	26	mild	No	6	0	90	0	3	90	3	2	480	0	131	57	100	0	43	137	4	5	51	1	No	No	No	Yes	1172	57	26148	Higher	6	1	0	1	0	0	2	0
44789	5	1	61	81660	36	2	Non-Hispanic White	Married/Living with Partner	1.3-3.5	> High school	28	moderate	No	8	0	0	0	0	0	0	1	420	0	103	64	92	0	42	134	3	5	49	1	No	No	No	No	2533	49	39607	Lower	1	1	0	0	0	0	1	0
44790	5	1	61	110254	50	2	Non-Hispanic White	Married/Living with Partner	>3.5	> High school	24	mild	Yes	8	0	210	0	7	210	7	4	480	0	116	68	75	1	65	223	6	5	55	1	No	No	No	No	1488	40	52986	Lower	4	0	0	0	0	0	0	0
44792	5	1	61	30592	53	2	Non-Hispanic White	Married/Living with Partner	<1.3	High school	18	mild	Yes	4	0	0	0	0	0	0	1	60	0	121	69	77	1	61	200	5	5	50	1	No	No	No	Yes	1123	44	78075	Lower	1	0	0	0	0	0	0	0
44795	5	2	59	22556	61	1	Non-Hispanic White	Married/Living with Partner	1.3-3.5	> High school	35	never	No	8	0	0	0	0	0	0	1	120	0	148	97	117	1	128	257	7	6	44	1	Yes	No	No	No	1794	35	19182	Lower	1	1	0	1	0	0	2	0
44796	5	2	61	23915	22	2	Other Hispanic	Widowed/Divorced/Separated	<1.3	High school	36	heavy	No	8	0	0	0	0	0	0	1	240	0	117	52	107	2	140	190	5	6	53	1	No	No	No	No	1544	54	62502	Higher	5	1	0	0	0	0	1	0
44797	5	1	69	9742	80	1	Other Hispanic	Married/Living with Partner	1.3-3.5	High school	24	mild	No	5	0	0	0	0	0	0	1	360	0	137	61	90	1	102	115	3	6	53	1	Yes	No	No	No	2607	67	6995	Higher	5	1	0	1	0	0	2	0
44798	5	1	62	53801	13	2	Non-Hispanic White	Widowed/Divorced/Separated	>3.5	< High school	20	mild	No	7	240	0	1	0	240	1	3	420	0	101	53	69	1	98	160	4	6	48	1	No	No	No	No	1830	49	43511	Lower	3	0	0	0	0	0	0	0
44799	5	2	62	79244	49	2	Non-Hispanic White	Never married	>3.5	> High school	26	heavy	Yes	7	720	120	4	4	840	8	4	360	0	111	65	80	2	144	187	5	6	53	1	No	No	No	No	2304	79	38083	Higher	8	0	0	0	0	0	0	0
44802	5	1	60	25946	31	2	Non-Hispanic White	Married/Living with Partner	<1.3	> High school	23	mild	No	7	0	0	0	0	0	0	1	180	0	92	61	79	1	68	175	5	5	55	1	No	No	No	No	1684	71	20558	Higher	5	0	0	0	0	0	0	0
44804	5	2	63	37493	80	2	Non-Hispanic White	Never married	1.3-3.5	High school	22	mild	No	10	0	0	0	0	0	0	1	480	1	149	45	84	2	140	105	3	7	34	1	Yes	No	No	Yes	1430	53	20294	Higher	5	0	1	1	0	1	3	1
44806	5	2	67	13157	10	1	Non-Hispanic Black	Widowed/Divorced/Separated	>3.5	< High school	18	mild	No	7	0	0	0	0	0	0	1	370	0	112	65	67	2	144	187	5	6	58	2	No	No	No	No	1861	52	24391	Lower	1	0	0	0	0	0	0	0
44810	5	2	70	65709	26	2	Non-Hispanic White	Widowed/Divorced/Separated	<1.3	< High school	26	never	No	10	0	0	0	0	0	0	1	720	0	119	66	88	2	144	187	5	6	53	1	No	No	No	No	968	60	171814	Higher	5	1	0	0	0	0	1	0
44811	5	2	60	66138	67	2	Non-Hispanic White	Married/Living with Partner	1.3-3.5	< High school	38	mild	No	4	0	0	0	0	0	0	1	240	1	111	64	126	2	205	219	6	6	44	1	Yes	Yes	No	Yes	1734	46	45486	Lower	1	1	1	1	1	0	4	1
44815	5	1	68	62198	21	2	Non-Hispanic White	Widowed/Divorced/Separated	<1.3	High school	23	heavy	No	6	2880	30	6	1	2910	7	4	180	0	114	59	84	1	107	241	6	5	81	2	No	No	No	No	2113	58	159812	Higher	8	0	0	0	0	0	0	0
44817	5	2	66	9983	70	2	Other Hispanic	Married/Living with Partner	>3.5	> High school	24	mild	No	8	0	90	0	3	90	3	2	180	0	145	84	98	1	113	232	6	6	87	2	No	No	No	Yes	890	76	7169	Higher	6	1	0	1	0	0	2	0
44818	5	2	68	22542	41	2	Non-Hispanic Black	Never married	<1.3	< High school	35	heavy	Yes	7	0	45	0	1	45	1	2	120	0	157	77	88	1	83	166	4	6	61	2	Yes	No	No	No	1716	54	9754	Higher	6	1	0	1	0	0	2	0
44821	5	1	60	17097	67	1	Non-Hispanic White	Never married	1.3-3.5	High school	21	mild	Yes	7	0	50	0	5	50	5	2	300	0	118	63	91	2	212	250	6	6	45	1	No	No	No	No	1523	56	9254	Higher	6	1	1	0	1	0	3	1
44823	5	2	63	30558	79	1	Non-Hispanic White	Never married	1.3-3.5	High school	34	mild	Yes	6	0	60	0	3	60	3	2	360	0	164	103	88	2	144	187	5	6	53	1	Yes	No	No	Yes	1260	46	16540	Lower	2	0	0	1	0	0	1	0
44824	5	2	72	21517	26	2	Other Hispanic	Married/Living with Partner	<1.3	< High school	38	heavy	Yes	7	0	0	0	0	0	0	1	90	0	113	65	119	1	85	142	4	5	38	1	No	No	No	No	1668	51	10287	Lower	1	1	0	0	0	1	2	0
44825	5	2	63	112034	50	2	Non-Hispanic White	Married/Living with Partner	1.3-3.5	High school	20	moderate	Yes	7	0	0	0	0	0	0	1	660	0	107	55	79	1	76	184	5	5	47	1	No	No	No	No	1607	60	53842	Higher	5	0	0	0	0	0	0	0
44826	5	2	68	6339	66	1	Non-Hispanic Black	Never married	1.3-3.5	< High school	30	mild	Yes	7	0	100	0	5	100	5	2	420	1	125	68	112	3	223	208	5	6	40	1	Yes	No	No	Yes	3320	49	13856	Lower	2	1	0	1	1	1	4	1
44827	5	2	65	37212	32	1	Mexican Americans	Married/Living with Partner	>3.5	> High school	36	mild	No	7	0	0	0	0	0	0	1	120	0	121	75	88	2	198	218	6	6	40	1	No	No	No	No	2750	37	30169	Lower	1	0	0	0	1	1	2	0
44830	5	2	67	20649	30	1	Non-Hispanic Black	Widowed/Divorced/Separated	1.3-3.5	> High school	21	mild	Yes	8	720	210	3	7	930	10	4	180	0	116	61	73	2	144	187	5	6	53	1	No	No	No	No	3185	52	29080	Lower	4	0	0	0	0	0	0	0
44831	5	1	62	25289	48	1	Non-Hispanic White	Married/Living with Partner	1.3-3.5	> High school	23	never	No	6	0	0	0	0	0	0	1	60	0	101	65	91	1	53	161	4	6	48	1	No	No	No	No	2471	52	12154	Higher	5	1	1	0	0	0	2	0
44836	5	2	71	96712	20	1	Non-Hispanic White	Widowed/Divorced/Separated	>3.5	< High school	27	mild	No	9	1800	0	5	0	1800	5	4	180	0	122	80	97	1	124	210	5	6	37	1	No	No	No	No	4106	39	299334	Lower	4	1	0	0	0	1	2	0
44838	5	1	61	19376	71	2	Non-Hispanic White	Never married	<1.3	High school	23	moderate	Yes	8	0	90	0	3	90	3	2	180	1	123	59	90	1	119	254	7	6	43	1	Yes	No	No	Yes	976	54	10488	Higher	6	1	0	1	0	0	2	0
44839	5	2	69	16918	75	2	Other race	Never married	<1.3	< High school	30	never	No	8	0	0	0	0	0	0	1	370	1	122	67	107	1	107	113	3	8	43	1	Yes	Yes	No	No	2334	60	14388	Higher	5	1	1	1	0	0	3	1
44840	5	2	64	13392	13	2	Non-Hispanic Black	Widowed/Divorced/Separated	<1.3	< High school	36	mild	No	7	0	0	0	0	0	0	1	660	0	122	81	101	0	34	102	3	6	53	1	No	Yes	No	No	1944	44	4869	Lower	1	1	1	0	0	0	2	0
44842	5	2	62	40992	73	2	Non-Hispanic White	Married/Living with Partner	>3.5	< High school	25	mild	Yes	5	0	0	0	0	0	0	1	360	1	131	53	98	2	140	160	4	6	49	1	Yes	No	No	No	1070	39	28192	Lower	1	1	0	1	0	0	2	0
44844	5	2	61	13007	70	1	Non-Hispanic Black	Married/Living with Partner	>3.5	High school	30	mild	Yes	8	0	0	0	0	0	0	1	180	0	131	61	118	2	144	187	5	6	53	1	No	Yes	No	Yes	1578	47	28432	Lower	1	1	1	1	0	0	3	1
44848	5	2	71	20234	40	1	Mexican Americans	Married/Living with Partner	1.3-3.5	< High school	30	heavy	No	8	0	0	0	0	0	0	1	30	0	122	75	97	5	480	228	6	6	46	1	No	No	No	No	1645	83	19072	Higher	5	1	0	0	1	0	2	0
44849	5	1	63	25640	34	2	Non-Hispanic Black	Widowed/Divorced/Separated	1.3-3.5	> High school	24	moderate	No	6	0	0	0	0	0	0	1	480	0	113	77	83	1	88	130	3	6	43	1	No	No	No	No	2740	48	48912	Lower	1	0	0	0	0	0	0	0
44850	5	1	65	9157	72	1	Non-Hispanic White	Never married	<1.3	< High school	27	never	No	10	0	150	0	5	150	5	4	480	0	135	0	102	1	115	212	5	6	46	1	Yes	No	No	No	1064	60	7787	Higher	8	1	1	1	0	0	3	1
44852	5	2	63	99237	42	2	Non-Hispanic White	Never married	1.3-3.5	> High school	30	mild	No	7	0	0	0	0	0	0	1	660	0	106	77	106	1	106	230	6	6	63	2	No	No	No	No	1439	59	145209	Higher	5	1	0	0	0	0	1	0
44853	5	2	66	51797	52	1	Other race	Married/Living with Partner	>3.5	< High school	24	mild	Yes	6	0	0	0	0	0	0	1	120	0	118	83	87	1	88	217	6	6	55	1	No	No	No	No	1601	72	28342	Higher	5	0	0	0	0	0	0	0
44854	5	1	66	12750	80	2	Mexican Americans	Widowed/Divorced/Separated	<1.3	< High school	21	never	No	10	0	0	0	0	0	0	1	300	0	160	0	79	1	104	223	6	6	61	2	No	No	No	No	1135	54	8833	Higher	5	0	0	1	0	0	1	0
44855	5	1	73	22723	64	2	Non-Hispanic White	Never married	1.3-3.5	> High school	34	mild	No	6	0	60	0	2	60	2	2	300	1	159	59	107	2	144	187	5	6	35	1	Yes	Yes	No	No	1061	50	33488	Lower	2	1	1	1	0	1	4	1
44856	5	1	68	26736	41	1	Non-Hispanic Black	Married/Living with Partner	1.3-3.5	High school	26	mild	No	4	0	0	0	0	0	0	1	720	0	119	66	96	1	61	185	5	5	54	1	No	No	No	No	2893	49	44940	Lower	1	1	0	0	0	0	1	0
44857	5	2	74	14829	16	2	Non-Hispanic Black	Widowed/Divorced/Separated	>3.5	< High school	20	mild	No	7	480	0	2	0	480	2	3	600	0	95	60	72	1	55	146	4	6	55	1	No	No	No	No	2311	43	44899	Lower	3	0	0	0	0	0	0	0
44862	5	2	59	30951	70	1	Non-Hispanic White	Married/Living with Partner	>3.5	> High school	32	heavy	Yes	8	0	0	0	0	0	0	1	420	1	134	53	106	1	102	139	4	6	31	1	Yes	No	Yes	Yes	2009	47	21286	Lower	1	1	1	1	0	1	4	1
44863	5	1	66	26404	32	2	Mexican Americans	Married/Living with Partner	1.3-3.5	< High school	26	heavy	No	9	0	0	0	0	0	0	1	480	0	108	69	88	3	277	189	5	6	42	1	No	No	No	No	1775	41	68050	Lower	1	1	0	0	1	0	2	0
44864	5	1	65	66823	35	1	Non-Hispanic White	Widowed/Divorced/Separated	1.3-3.5	> High school	26	mild	Yes	6	0	60	0	1	60	1	2	840	1	151	92	102	9	827	314	8	6	32	1	Yes	No	No	No	3898	63	52947	Higher	6	1	0	1	1	1	4	1
44865	5	2	63	85350	49	2	Non-Hispanic White	Married/Living with Partner	>3.5	< High school	22	mild	Yes	9	0	0	0	0	0	0	1	180	0	101	72	81	4	315	219	6	6	40	1	No	No	No	No	1819	44	41018	Lower	1	0	0	0	1	1	2	0
44866	5	2	60	21585	59	1	Non-Hispanic White	Married/Living with Partner	<1.3	High school	22	mild	Yes	4	0	0	0	0	0	0	1	180	1	99	66	90	2	159	201	5	7	29	1	No	No	No	Yes	2421	41	10373	Lower	1	1	1	0	1	1	4	1
44867	5	1	69	74869	29	2	Non-Hispanic White	Married/Living with Partner	>3.5	> High school	31	mild	No	4	540	105	3	7	645	10	4	180	0	110	68	100	1	112	255	7	6	70	2	No	No	No	No	3125	59	36313	Higher	8	1	0	0	0	0	1	0
44869	5	2	59	77268	45	2	Non-Hispanic White	Married/Living with Partner	<1.3	High school	30	mild	Yes	6	0	0	0	0	0	0	1	120	1	143	92	109	2	186	273	7	5	53	1	Yes	No	No	No	1214	51	42279	Lower	1	1	0	1	1	0	3	1
44870	5	1	60	28503	62	2	Non-Hispanic White	Married/Living with Partner	1.3-3.5	High school	27	mild	No	6	0	30	0	2	30	2	2	180	0	127	71	96	1	63	186	5	6	51	1	Yes	No	No	No	2317	57	24240	Higher	6	1	0	1	0	0	2	0
44871	5	2	61	15342	52	2	Other Hispanic	Never married	1.3-3.5	> High school	50	mild	Yes	7	0	0	0	0	0	0	1	300	1	153	86	139	3	224	215	6	6	36	1	Yes	No	No	No	1806	33	14461	Lower	1	1	0	1	1	1	4	1
44875	5	2	74	23221	31	2	Non-Hispanic Black	Widowed/Divorced/Separated	1.3-3.5	> High school	45	moderate	Yes	7	0	360	0	3	360	3	4	600	0	107	68	124	1	126	258	7	6	55	1	No	No	No	No	1908	58	55177	Higher	8	1	0	0	0	0	1	0
44877	5	1	63	22368	57	2	Non-Hispanic Black	Married/Living with Partner	>3.5	> High school	40	moderate	No	7	0	0	0	0	0	0	1	420	0	140	65	108	2	144	187	5	6	53	1	No	No	No	No	1495	30	30310	Lower	1	1	0	1	0	0	2	0
44878	5	1	60	29506	71	1	Non-Hispanic White	Married/Living with Partner	>3.5	> High school	18	mild	Yes	8	1680	840	7	7	2520	14	4	240	0	153	82	72	1	84	181	5	6	57	1	No	No	No	No	2050	68	43484	Higher	8	0	0	1	0	0	1	0
44882	5	2	59	35358	47	1	Non-Hispanic White	Married/Living with Partner	<1.3	< High school	50	mild	Yes	7	0	0	0	0	0	0	1	720	1	124	87	156	3	274	175	5	6	37	1	Yes	Yes	Yes	Yes	1313	34	51738	Lower	1	1	1	1	1	1	5	1
44883	5	2	68	19889	50	1	Non-Hispanic Black	Married/Living with Partner	>3.5	< High school	32	heavy	No	6	0	30	0	1	30	1	2	120	1	145	87	111	5	434	206	5	14	56	1	No	Yes	No	No	1238	48	13418	Lower	2	1	1	1	1	0	4	1
44885	5	1	59	62009	65	2	Non-Hispanic White	Never married	>3.5	High school	30	mild	No	6	0	90	0	3	90	3	2	720	1	113	76	111	3	286	271	7	6	38	1	Yes	No	No	No	1589	71	42646	Higher	6	1	0	1	1	1	4	1
44888	5	2	61	40068	22	1	Other race	Widowed/Divorced/Separated	1.3-3.5	High school	31	heavy	Yes	6	960	0	4	0	960	4	4	180	0	103	56	100	2	147	196	5	5	43	1	No	No	No	No	2253	38	73768	Lower	4	1	0	0	0	0	1	0
44889	5	1	71	113238	23	1	Non-Hispanic White	Widowed/Divorced/Separated	1.3-3.5	> High school	25	heavy	Yes	7	600	240	5	4	840	9	4	120	0	107	53	87	2	218	156	4	6	32	1	No	No	No	No	2744	43	226506	Lower	4	0	0	0	1	1	2	0
44890	5	2	67	15432	18	1	Non-Hispanic Black	Widowed/Divorced/Separated	<1.3	< High school	23	mild	No	5	1200	0	5	0	1200	5	4	300	0	123	56	77	0	31	138	4	5	67	2	No	No	No	No	3107	35	7853	Lower	4	0	0	0	0	0	0	0
44891	5	2	71	32562	50	2	Non-Hispanic White	Never married	>3.5	> High school	36	mild	Yes	7	240	120	4	4	360	8	4	360	0	107	67	101	1	80	146	4	6	58	2	No	No	No	No	1283	55	17817	Higher	8	1	0	0	0	0	1	0
44892	5	2	66	24673	45	1	Mexican Americans	Married/Living with Partner	1.3-3.5	High school	24	mild	No	6	0	0	0	0	0	0	1	60	0	154	102	93	3	290	299	8	6	56	1	No	No	No	No	3859	42	58996	Lower	1	1	0	1	1	0	3	1
44893	5	1	61	31733	44	2	Non-Hispanic White	Never married	<1.3	> High school	33	heavy	Yes	7	0	45	0	3	45	3	2	120	1	135	82	91	3	271	203	5	6	47	1	Yes	No	No	Yes	2199	68	15250	Higher	6	1	0	1	1	0	3	1
44896	5	2	73	84594	26	2	Non-Hispanic White	Widowed/Divorced/Separated	1.3-3.5	> High school	28	heavy	Yes	8	90	180	1	3	270	4	4	480	0	119	75	106	1	87	187	5	6	52	1	No	No	No	No	3307	40	67028	Lower	4	1	0	0	0	0	1	0
44898	5	1	72	25832	53	2	Non-Hispanic Black	Married/Living with Partner	>3.5	< High school	41	never	No	6	0	0	0	0	0	0	1	300	1	142	76	123	2	144	187	5	6	53	1	Yes	Yes	No	No	1500	85	11178	Higher	5	1	1	1	0	0	3	1
44900	5	2	72	30335	19	2	Other race	Widowed/Divorced/Separated	<1.3	> High school	17	mild	No	7	280	0	2	0	280	2	3	240	0	93	66	65	1	65	186	5	5	67	2	No	No	No	No	2606	43	36141	Lower	3	0	0	0	0	0	0	0
44903	5	1	68	29597	28	2	Non-Hispanic Black	Married/Living with Partner	1.3-3.5	> High school	37	mild	Yes	5	0	40	0	2	40	2	2	240	0	105	63	117	0	38	163	4	6	66	2	No	No	No	No	2312	44	13399	Lower	2	1	0	0	0	0	1	0
44904	5	1	65	19347	57	1	Non-Hispanic Black	Widowed/Divorced/Separated	<1.3	> High school	31	mild	No	8	0	0	0	0	0	0	1	600	0	80	63	107	2	144	187	5	6	53	1	Yes	No	No	Yes	1004	63	13052	Higher	5	1	0	1	0	0	2	0
44905	5	1	60	25285	74	2	Non-Hispanic White	Never married	<1.3	> High school	23	never	No	6	0	0	0	0	0	0	1	480	1	143	77	85	3	243	237	6	6	43	1	Yes	No	Yes	Yes	1559	69	21503	Higher	5	0	0	1	1	0	2	0
44906	5	2	66	36416	70	1	Non-Hispanic White	Married/Living with Partner	1.3-3.5	High school	30	mild	Yes	6	0	150	0	5	150	5	4	360	1	120	67	106	4	328	170	4	6	41	1	Yes	No	No	No	1673	83	19711	Higher	8	1	0	1	1	0	3	1
44908	5	2	64	12932	15	1	Non-Hispanic Black	Widowed/Divorced/Separated	<1.3	< High school	19	mild	No	7	900	0	5	0	900	5	4	370	0	107	76	69	2	144	187	5	6	53	1	No	No	No	No	1768	51	4702	Lower	4	0	0	0	0	0	0	0
44909	5	1	60	43833	22	2	Non-Hispanic White	Married/Living with Partner	<1.3	High school	33	never	No	7	0	240	0	4	240	4	4	120	0	101	67	105	1	72	176	5	5	52	1	No	No	No	No	3645	58	80700	Higher	8	1	0	0	0	0	1	0
44910	5	2	70	8338	62	1	Mexican Americans	Married/Living with Partner	<1.3	< High school	24	heavy	No	6	0	0	0	0	0	0	1	180	0	159	66	96	3	282	237	6	6	45	1	No	No	No	Yes	1370	57	10950	Higher	5	1	0	1	1	0	3	1
44912	5	2	72	15689	14	2	Mexican Americans	Widowed/Divorced/Separated	<1.3	< High school	28	mild	No	7	240	0	4	0	240	4	4	420	0	107	64	91	1	110	148	4	6	42	1	No	No	No	No	1381	61	11762	Higher	8	1	0	0	0	0	1	0
44913	5	2	72	64970	15	2	Non-Hispanic White	Widowed/Divorced/Separated	<1.3	< High school	31	mild	No	7	1080	60	3	2	1140	5	4	300	1	105	59	93	1	116	162	4	5	44	1	No	No	No	No	820	65	152684	Higher	8	1	0	0	0	0	1	0
44915	5	1	62	5576	69	1	Non-Hispanic Black	Never married	<1.3	> High school	29	moderate	Yes	7	0	0	0	0	0	0	1	360	0	121	49	101	1	59	129	3	5	49	1	Yes	No	No	No	1264	83	5351	Higher	5	1	0	1	0	0	2	0
44916	5	2	68	12903	71	2	Non-Hispanic Black	Never married	<1.3	< High school	46	mild	Yes	6	0	0	0	0	0	0	1	360	0	157	71	122	3	245	241	6	6	56	1	Yes	No	No	No	632	66	28205	Higher	5	1	0	1	1	0	3	1
44920	5	1	67	12178	80	2	Non-Hispanic Black	Never married	<1.3	High school	24	mild	Yes	9	0	0	0	0	0	0	1	180	1	137	44	89	2	178	284	7	6	87	2	Yes	No	No	No	1830	54	11688	Higher	5	1	0	1	1	0	3	1
44921	5	2	74	38503	11	1	Non-Hispanic White	Widowed/Divorced/Separated	>3.5	< High school	17	mild	No	7	0	0	0	0	0	0	1	370	0	94	63	59	2	144	187	5	6	53	1	No	No	No	No	1706	46	68025	Lower	1	0	0	0	0	0	0	0
44928	5	1	64	10149	77	1	Non-Hispanic Black	Married/Living with Partner	>3.5	High school	30	mild	Yes	6	0	720	0	6	720	6	4	240	1	141	89	106	5	427	291	8	6	33	1	Yes	No	Yes	Yes	1053	55	11654	Higher	8	1	0	1	1	1	4	1
44930	5	1	66	34209	36	1	Mexican Americans	Never married	<1.3	> High school	36	mild	No	7	0	0	0	0	0	0	1	240	1	129	83	118	2	135	141	4	5	29	1	No	No	No	No	2646	37	16355	Lower	1	1	0	0	0	1	2	0
44931	5	1	70	21072	28	1	Mexican Americans	Married/Living with Partner	1.3-3.5	High school	32	heavy	No	8	0	0	0	0	0	0	1	120	1	127	66	98	2	183	223	6	7	36	1	No	No	No	No	2429	65	53740	Higher	5	1	1	0	1	1	4	1
44932	5	2	70	8944	16	1	Non-Hispanic Black	Widowed/Divorced/Separated	1.3-3.5	< High school	21	mild	No	6	2400	600	5	5	3000	10	4	360	0	112	51	72	1	47	182	5	6	85	2	No	No	No	No	2791	49	27082	Lower	4	0	0	0	0	0	0	0
44934	5	2	59	34211	50	2	Non-Hispanic White	Married/Living with Partner	<1.3	> High school	29	mild	Yes	6	0	0	0	0	0	0	1	480	1	127	79	117	9	794	208	5	6	26	1	Yes	No	No	Yes	1289	48	25640	Lower	1	1	0	1	1	1	4	1
44937	5	1	61	30886	49	2	Non-Hispanic White	Never married	<1.3	High school	38	mild	Yes	7	0	0	0	0	0	0	1	300	1	125	75	118	3	245	222	6	6	43	1	No	No	No	Yes	2005	46	78826	Lower	1	1	0	0	1	0	2	0
44938	5	2	63	96357	56	2	Non-Hispanic White	Married/Living with Partner	>3.5	High school	21	heavy	No	6	630	315	7	7	945	14	4	300	0	121	80	82	1	110	197	5	6	83	2	No	No	No	Yes	1347	54	52724	Higher	8	0	0	0	0	0	0	0
44939	5	2	74	74293	56	1	Non-Hispanic White	Married/Living with Partner	>3.5	> High school	30	moderate	Yes	7	0	123	0	3	123	3	2	480	0	127	81	114	1	117	168	4	6	37	1	No	No	No	No	5072	46	55679	Lower	2	1	0	0	0	1	2	0
44941	5	1	64	70507	64	2	Non-Hispanic White	Married/Living with Partner	>3.5	> High school	24	mild	No	6	0	0	0	0	0	0	1	480	1	149	69	88	3	255	247	6	6	75	2	Yes	No	No	No	1870	57	103908	Higher	5	1	0	1	1	0	3	1
44942	5	2	71	13125	15	1	Mexican Americans	Widowed/Divorced/Separated	<1.3	< High school	26	mild	No	7	0	90	0	3	90	3	2	420	0	111	48	83	2	133	168	4	6	47	1	No	No	No	No	1539	23	39901	Lower	2	0	0	0	0	0	0	0
44944	5	1	61	50177	11	2	Non-Hispanic White	Widowed/Divorced/Separated	<1.3	< High school	30	mild	No	7	0	0	0	0	0	0	1	370	0	105	74	103	2	144	187	5	6	53	1	No	No	No	No	2840	24	88648	Lower	1	1	0	0	0	0	1	0
44951	5	1	59	6884	60	1	Non-Hispanic Black	Married/Living with Partner	1.3-3.5	> High school	28	mild	Yes	9	0	150	0	5	150	5	4	300	0	121	73	100	1	119	173	4	6	31	1	No	Borderline	No	Yes	1091	60	15049	Higher	8	1	0	0	0	1	2	0
44952	5	2	70	16312	13	2	Mexican Americans	Widowed/Divorced/Separated	>3.5	< High school	37	mild	No	7	0	120	0	2	120	2	2	600	1	119	66	119	3	229	181	5	6	45	1	No	No	No	No	1536	47	6826	Lower	2	1	0	0	1	0	2	0
44954	5	1	70	58698	38	2	Non-Hispanic White	Married/Living with Partner	>3.5	> High school	22	moderate	No	9	1200	180	5	3	1380	8	4	120	0	119	66	80	2	162	225	6	6	63	2	No	No	No	No	1833	64	240011	Higher	8	0	0	0	1	0	1	0
44958	5	1	67	31602	43	1	Non-Hispanic White	Never married	1.3-3.5	> High school	31	mild	Yes	7	1440	0	4	0	1440	4	4	360	0	105	72	106	2	190	175	5	6	52	1	No	No	No	No	2006	37	17292	Lower	4	1	0	0	1	0	2	0
44959	5	2	59	21479	62	1	Non-Hispanic White	Married/Living with Partner	<1.3	< High school	19	mild	Yes	8	0	0	0	0	0	0	1	180	0	120	67	79	1	67	191	5	5	69	2	No	No	No	Yes	1741	45	11626	Lower	1	0	0	0	0	0	0	0
44960	5	2	68	28722	26	2	Non-Hispanic Black	Widowed/Divorced/Separated	1.3-3.5	> High school	48	heavy	No	6	120	0	2	0	120	2	2	720	1	121	72	142	3	234	190	5	7	33	1	No	No	No	No	1860	54	15410	Higher	6	1	1	0	1	1	4	1
44965	5	2	69	74183	22	2	Non-Hispanic White	Widowed/Divorced/Separated	<1.3	> High school	21	mild	No	5	240	0	2	0	240	2	3	600	0	108	61	73	1	67	137	4	5	63	2	No	No	No	No	1587	51	35981	Lower	3	0	0	0	0	0	0	0
44966	5	1	65	14580	12	1	Other race	Widowed/Divorced/Separated	>3.5	< High school	22	mild	No	7	1200	1080	5	6	2280	11	4	360	0	115	51	67	1	121	137	4	6	27	1	No	No	No	No	2281	47	27841	Lower	4	0	0	0	0	1	1	0
44967	5	2	60	33440	43	2	Other race	Married/Living with Partner	<1.3	High school	23	never	No	6	0	0	0	0	0	0	1	180	0	119	66	73	1	48	214	6	6	93	2	No	No	No	No	1736	40	48577	Lower	1	0	0	0	0	0	0	0
44970	5	2	59	105572	56	2	Non-Hispanic White	Married/Living with Partner	1.3-3.5	> High school	49	never	No	4	0	0	0	0	0	0	1	600	1	110	60	123	1	124	185	5	6	39	1	Yes	Yes	No	Yes	1398	37	50736	Lower	1	1	1	1	0	1	4	1
44971	5	2	62	12141	74	2	Non-Hispanic Black	Never married	<1.3	< High school	29	never	No	7	0	180	0	3	180	3	4	60	0	174	76	100	1	55	222	6	4	70	2	Yes	No	No	Yes	1214	61	13940	Higher	8	1	0	1	0	0	2	0
44972	5	2	72	23969	44	1	Non-Hispanic Black	Married/Living with Partner	1.3-3.5	> High school	34	moderate	No	5	360	180	3	3	540	6	4	720	1	117	90	116	2	186	282	7	5	50	1	Yes	No	No	Yes	2215	39	16170	Lower	4	1	0	1	1	0	3	1
44973	5	1	70	15997	47	2	Mexican Americans	Married/Living with Partner	<1.3	< High school	28	heavy	No	7	0	0	0	0	0	0	1	180	0	118	65	98	1	72	223	6	6	63	2	No	No	No	No	1622	62	7543	Higher	5	1	0	0	0	0	1	0
44976	5	2	64	82853	23	1	Non-Hispanic White	Widowed/Divorced/Separated	1.3-3.5	> High school	22	heavy	No	6	480	420	4	7	900	11	4	240	0	126	81	79	2	144	187	5	6	53	1	No	No	No	No	4392	45	39050	Lower	4	0	0	0	0	0	0	0
44977	5	2	65	28676	14	2	Non-Hispanic Black	Widowed/Divorced/Separated	>3.5	< High school	28	mild	No	7	600	150	5	5	750	10	4	60	0	123	54	86	2	144	187	5	6	53	1	No	No	No	No	1433	36	14593	Lower	4	1	0	0	0	0	1	0
44979	5	2	67	64440	15	2	Non-Hispanic White	Widowed/Divorced/Separated	>3.5	< High school	19	mild	No	7	0	0	0	0	0	0	1	360	1	105	61	71	0	39	126	3	4	68	2	No	No	No	No	1259	57	30842	Higher	5	0	0	0	0	0	0	0
44980	5	1	60	34654	76	1	Non-Hispanic White	Married/Living with Partner	1.3-3.5	> High school	37	mild	Yes	9	0	0	0	0	0	0	1	360	1	96	56	130	2	145	118	3	6	35	1	Yes	No	No	No	1780	75	23833	Higher	5	1	0	1	0	1	3	1
44981	5	1	65	7957	11	2	Mexican Americans	Widowed/Divorced/Separated	>3.5	< High school	18	mild	No	7	0	0	0	0	0	0	1	370	0	110	44	62	2	144	187	5	6	78	2	No	No	No	No	2209	47	3891	Lower	1	0	0	0	0	0	0	0
44984	5	1	66	11162	80	2	Other Hispanic	Never married	<1.3	High school	18	never	No	8	0	0	0	0	0	0	1	60	1	191	56	77	3	245	170	4	7	43	1	Yes	Borderline	No	No	939	64	16787	Higher	5	0	1	1	1	0	3	1
44986	5	1	60	29506	71	1	Non-Hispanic White	Married/Living with Partner	1.3-3.5	> High school	25	mild	No	7	0	60	0	2	60	2	2	180	0	133	84	97	3	291	249	6	6	41	1	No	No	No	No	1994	78	30440	Higher	6	1	0	1	1	0	3	1
44988	5	1	61	26120	79	1	Non-Hispanic White	Married/Living with Partner	1.3-3.5	> High school	27	mild	Yes	3	0	0	0	0	0	0	1	480	1	151	79	111	3	240	259	7	6	66	2	Yes	No	Yes	Yes	1530	50	14138	Lower	1	1	0	1	1	0	3	1
44990	5	1	64	79669	27	1	Non-Hispanic White	Married/Living with Partner	>3.5	> High school	24	heavy	Yes	7	360	60	1	1	420	2	3	180	0	105	68	87	1	123	137	4	5	37	1	No	No	No	Yes	3381	42	210223	Lower	3	0	0	0	0	1	1	0
44991	5	2	70	15926	30	1	Non-Hispanic Black	Widowed/Divorced/Separated	<1.3	High school	20	never	No	7	0	0	0	0	0	0	1	600	0	115	57	75	1	87	214	6	6	50	1	No	No	No	No	1449	37	12643	Lower	1	0	0	0	0	0	0	0
44996	5	2	61	27040	41	2	Other Hispanic	Married/Living with Partner	1.3-3.5	High school	31	heavy	Yes	8	0	60	0	2	60	2	2	60	0	97	62	95	2	161	228	6	5	80	2	No	No	No	No	2102	49	59354	Lower	2	1	0	0	1	0	2	0
44997	5	1	71	11954	10	2	Mexican Americans	Widowed/Divorced/Separated	<1.3	< High school	18	mild	No	7	0	0	0	0	0	0	1	370	0	97	55	68	2	144	187	5	6	53	1	No	No	No	No	1833	42	5143	Lower	1	0	0	0	0	0	0	0
44998	5	2	73	17154	46	2	Other Hispanic	Married/Living with Partner	>3.5	> High school	27	never	Yes	12	0	270	0	3	270	3	4	360	1	125	73	93	2	203	199	5	6	37	1	Yes	No	No	No	1630	40	8170	Lower	4	1	0	1	1	1	4	1
45001	5	1	71	17365	17	2	Mexican Americans	Widowed/Divorced/Separated	>3.5	< High school	18	mild	No	7	0	0	0	0	0	0	1	360	0	107	51	71	0	35	143	4	6	65	2	No	No	No	No	1229	54	8284	Higher	5	0	0	0	0	0	0	0
45002	5	2	64	69518	37	1	Non-Hispanic White	Widowed/Divorced/Separated	1.3-3.5	< High school	22	mild	Yes	7	480	120	2	1	600	3	4	360	0	94	59	81	2	186	216	6	6	49	1	No	No	No	No	2004	65	33718	Higher	8	0	0	0	1	0	1	0
45003	5	2	63	16183	80	1	Non-Hispanic White	Never married	>3.5	High school	26	mild	Yes	3	0	0	0	0	0	0	1	900	0	123	63	88	1	93	175	5	6	67	2	No	No	Yes	Yes	1810	73	15407	Higher	5	0	0	0	0	0	0	0
45006	5	2	69	21997	49	1	Non-Hispanic Black	Never married	1.3-3.5	> High school	36	never	No	7	0	180	0	2	180	2	3	360	1	135	93	116	2	190	158	4	6	32	1	Yes	Yes	No	Yes	2753	48	9518	Lower	3	1	1	1	1	1	5	1
45009	5	1	67	27899	60	2	Non-Hispanic White	Married/Living with Partner	<1.3	< High school	30	mild	No	12	0	0	0	0	0	0	1	240	1	147	53	106	3	300	184	5	6	29	1	Yes	Yes	No	No	1039	56	28782	Higher	5	1	1	1	1	1	5	1
45010	5	1	59	72665	31	1	Non-Hispanic White	Widowed/Divorced/Separated	1.3-3.5	> High school	31	never	No	7	240	160	4	4	400	8	4	420	1	119	62	111	1	53	138	4	6	34	1	No	No	No	No	1940	63	122613	Higher	8	1	1	0	0	1	3	1
45011	5	1	61	25436	18	1	Non-Hispanic White	Widowed/Divorced/Separated	<1.3	< High school	49	mild	No	12	0	90	0	3	90	3	2	120	1	123	62	153	2	160	265	7	6	33	1	No	No	No	No	1965	44	53101	Lower	2	1	0	0	1	1	3	1
45012	5	1	60	61506	44	2	Non-Hispanic White	Married/Living with Partner	<1.3	> High school	30	mild	Yes	7	0	90	0	2	90	2	2	480	0	118	83	99	1	76	170	4	5	51	1	Yes	No	No	No	2111	83	156970	Higher	6	1	0	1	0	0	2	0
45013	5	1	60	60046	67	2	Non-Hispanic White	Married/Living with Partner	1.3-3.5	High school	27	mild	No	7	0	0	0	0	0	0	1	240	0	129	64	100	4	320	253	7	6	58	2	No	No	No	Yes	2106	58	61947	Higher	5	1	0	0	1	0	2	0
45014	5	2	61	23857	35	2	Other Hispanic	Never married	<1.3	> High school	26	heavy	Yes	2	0	20	0	2	20	2	2	120	0	125	79	92	2	144	187	5	6	53	1	Yes	No	No	No	1034	47	10649	Lower	2	1	0	1	0	0	2	0
45015	5	2	65	88480	18	1	Non-Hispanic White	Widowed/Divorced/Separated	>3.5	High school	18	mild	No	6	0	0	0	0	0	0	1	180	0	115	65	69	1	83	226	6	5	65	2	No	No	No	No	3594	34	212231	Lower	1	0	0	0	0	0	0	0
45018	5	1	62	10084	71	1	Non-Hispanic Black	Married/Living with Partner	1.3-3.5	< High school	26	never	No	8	1200	0	4	0	1200	4	4	480	0	127	69	91	2	135	173	4	6	44	1	Yes	No	No	No	780	78	11579	Higher	8	1	0	1	0	0	2	0
45019	5	1	74	24256	40	2	Non-Hispanic Black	Widowed/Divorced/Separated	1.3-3.5	< High school	18	moderate	Yes	6	0	0	0	0	0	0	1	360	0	101	62	70	1	59	179	5	6	64	2	No	No	No	No	2189	30	10496	Lower	1	0	0	0	0	0	0	0
45020	5	1	61	96357	59	2	Non-Hispanic White	Widowed/Divorced/Separated	>3.5	> High school	40	mild	No	7	0	135	0	3	135	3	2	480	1	105	47	117	3	280	226	6	6	32	1	Yes	No	No	Yes	2162	71	245913	Higher	6	1	0	1	1	1	4	1
45021	5	2	59	51909	10	2	Non-Hispanic White	Widowed/Divorced/Separated	<1.3	< High school	31	mild	No	7	0	0	0	0	0	0	1	370	0	126	62	107	2	144	187	5	6	51	1	No	Borderline	No	No	1674	56	24597	Higher	5	1	0	0	0	0	1	0
45022	5	2	68	68695	36	1	Non-Hispanic White	Married/Living with Partner	>3.5	> High school	34	mild	No	7	450	225	5	5	675	10	4	600	0	124	83	115	3	273	184	5	6	40	1	Yes	No	No	Yes	2167	61	54430	Higher	8	1	0	1	1	1	4	1
45023	5	1	61	107312	52	2	Non-Hispanic White	Married/Living with Partner	>3.5	High school	36	moderate	No	7	0	0	0	0	0	0	1	420	0	125	70	110	1	109	238	6	7	55	1	No	No	No	Yes	2443	60	155379	Higher	5	1	1	0	0	0	2	0
45025	5	2	59	21180	67	1	Non-Hispanic White	Never married	<1.3	< High school	32	mild	Yes	5	0	0	0	0	0	0	1	360	1	131	91	113	2	169	139	4	6	31	1	Yes	Yes	No	Yes	2285	49	18012	Lower	1	1	1	1	1	1	5	1
45028	5	1	70	39017	61	1	Non-Hispanic White	Married/Living with Partner	>3.5	> High school	34	never	No	6	0	120	0	4	120	4	2	180	1	127	77	114	2	140	111	3	7	32	1	Yes	Yes	No	No	4132	47	26834	Lower	2	1	1	1	0	1	4	1
45029	5	2	66	7761	68	2	Mexican Americans	Married/Living with Partner	1.3-3.5	< High school	32	never	No	5	0	0	0	0	0	0	1	180	1	125	80	106	2	153	266	7	7	79	2	No	Borderline	No	Yes	1160	40	5573	Lower	1	1	1	0	1	0	3	1
45031	5	2	65	18730	50	2	Mexican Americans	Never married	>3.5	> High school	30	mild	No	5	0	0	0	0	0	0	1	600	0	103	55	100	2	145	255	7	6	78	2	No	No	No	No	1038	66	8920	Higher	5	1	0	0	0	0	1	0
45033	5	2	60	74859	36	1	Non-Hispanic White	Married/Living with Partner	1.3-3.5	> High school	29	heavy	Yes	7	0	0	0	0	0	0	1	420	0	103	60	100	1	78	209	5	5	50	1	No	No	No	Yes	2665	48	36309	Lower	1	1	0	0	0	0	1	0
45034	5	2	60	92305	47	2	Non-Hispanic White	Married/Living with Partner	>3.5	< High school	28	mild	No	5	0	0	0	0	0	0	1	120	1	104	87	102	3	231	248	6	6	61	2	No	No	No	No	2932	47	50507	Lower	1	1	0	1	1	0	3	1
45035	5	2	68	27599	45	2	Non-Hispanic Black	Widowed/Divorced/Separated	1.3-3.5	> High school	30	never	No	4	0	0	0	0	0	0	1	60	0	129	79	102	1	65	180	5	4	52	1	Yes	Yes	No	No	1556	36	38313	Lower	1	1	1	1	0	0	3	1
45036	5	2	69	68447	42	2	Non-Hispanic White	Married/Living with Partner	>3.5	> High school	23	mild	Yes	6	0	0	0	0	0	0	1	300	0	116	66	81	1	68	164	4	5	51	1	No	No	No	No	2877	47	37453	Lower	1	0	0	0	0	0	0	0
45037	5	1	64	24355	34	2	Non-Hispanic Black	Widowed/Divorced/Separated	1.3-3.5	< High school	34	heavy	Yes	6	0	0	0	0	0	0	1	420	0	114	70	108	1	91	221	6	6	63	2	Yes	No	No	No	735	41	40649	Lower	1	1	0	1	0	0	2	0
45039	5	2	72	14515	16	2	Mexican Americans	Widowed/Divorced/Separated	<1.3	< High school	24	mild	No	6	360	0	3	0	360	3	4	480	0	95	63	81	2	144	187	5	6	53	1	No	No	No	No	1488	34	6074	Lower	4	0	0	0	0	0	0	0
45044	5	1	61	97660	42	2	Non-Hispanic White	Never married	1.3-3.5	< High school	31	heavy	Yes	7	0	360	0	2	360	2	3	180	0	107	56	98	1	75	176	5	5	54	1	No	No	No	Yes	1519	41	249239	Lower	3	1	0	0	0	0	1	0
45045	5	1	71	23569	45	2	Other Hispanic	Married/Living with Partner	1.3-3.5	High school	33	mild	No	6	0	0	0	0	0	0	1	180	0	103	54	94	1	80	198	5	5	64	2	No	No	No	No	1621	75	65644	Higher	5	1	0	0	0	0	1	0
45046	5	2	59	36896	13	2	Non-Hispanic White	Widowed/Divorced/Separated	<1.3	< High school	19	mild	No	7	540	75	3	5	615	8	4	660	0	116	63	71	1	112	136	4	6	34	1	No	No	No	No	2443	40	17659	Lower	4	0	0	0	0	1	1	0
45048	5	2	63	71421	16	2	Non-Hispanic White	Widowed/Divorced/Separated	>3.5	< High school	20	mild	No	7	320	75	4	3	395	7	4	300	0	107	68	79	1	68	161	4	4	75	2	No	No	No	No	2757	42	284323	Lower	4	0	0	0	0	0	0	0
45049	5	2	64	26130	76	1	Non-Hispanic White	Married/Living with Partner	1.3-3.5	> High school	33	mild	Yes	7	0	225	0	5	225	5	4	180	1	131	87	119	3	275	177	5	6	35	1	Yes	No	No	No	2572	79	25595	Higher	8	1	0	1	1	1	4	1
45050	5	1	61	44690	28	1	Non-Hispanic White	Married/Living with Partner	<1.3	High school	26	mild	No	7	0	0	0	0	0	0	1	120	0	102	51	90	1	70	183	5	6	61	2	No	No	No	No	1865	55	35410	Higher	5	1	0	0	0	0	1	0
45052	5	2	65	133678	40	2	Non-Hispanic White	Never married	1.3-3.5	> High school	26	moderate	No	5	0	0	0	0	0	0	1	480	0	107	62	85	1	71	209	5	6	68	2	No	No	No	No	4422	38	64243	Lower	1	1	0	0	0	0	1	0
45054	5	1	66	37551	24	1	Mexican Americans	Married/Living with Partner	1.3-3.5	> High school	27	heavy	Yes	6	240	0	2	0	240	2	3	420	0	124	65	91	1	76	207	5	6	56	1	No	No	No	No	2224	39	55895	Lower	3	1	0	0	0	0	1	0
45055	5	1	73	11818	12	1	Other Hispanic	Widowed/Divorced/Separated	>3.5	< High school	16	mild	No	7	120	0	2	0	120	2	2	480	0	88	57	69	2	144	187	5	6	53	1	No	No	No	No	2571	55	4945	Higher	6	0	0	0	0	0	0	0
45056	5	2	63	60214	60	2	Non-Hispanic White	Widowed/Divorced/Separated	1.3-3.5	< High school	43	mild	Yes	10	0	0	0	0	0	0	1	840	0	131	77	88	1	102	229	6	6	85	2	No	No	No	No	1499	59	102048	Higher	5	1	0	1	0	0	2	0
45057	5	2	73	7507	79	1	Mexican Americans	Married/Living with Partner	>3.5	> High school	28	heavy	Yes	9	0	150	0	5	150	5	4	180	1	130	61	103	1	109	120	3	7	51	1	Yes	Yes	No	No	1050	66	4063	Higher	8	1	1	1	0	0	3	1
45058	5	1	71	93940	38	1	Non-Hispanic White	Married/Living with Partner	>3.5	> High school	29	mild	No	7	480	240	2	1	720	3	4	360	1	125	73	97	4	325	165	4	6	33	1	Yes	No	No	No	2086	34	45563	Lower	4	1	0	1	1	1	4	1
45060	5	1	59	53488	66	1	Non-Hispanic White	Married/Living with Partner	1.3-3.5	High school	26	never	No	8	0	0	0	0	0	0	1	420	1	119	53	106	2	165	185	5	9	42	1	Yes	No	No	Yes	2396	47	36786	Lower	1	1	1	1	1	0	4	1
45061	5	1	67	31602	43	1	Non-Hispanic White	Never married	<1.3	High school	24	moderate	Yes	7	0	0	0	0	0	0	1	180	0	109	51	87	1	53	172	4	5	55	1	No	No	No	No	4613	36	17292	Lower	1	0	0	0	0	0	0	0
45062	5	2	60	26479	80	1	Non-Hispanic White	Never married	<1.3	> High school	26	mild	Yes	8	0	20	0	2	20	2	2	600	0	145	57	106	1	91	128	3	6	46	1	Yes	No	No	No	1947	73	43616	Higher	6	1	0	1	0	0	2	0
45063	5	2	72	24698	29	1	Mexican Americans	Never married	<1.3	> High school	32	mild	No	8	0	0	0	0	0	0	1	180	0	125	85	114	1	73	222	6	5	59	2	No	No	No	No	2857	58	11024	Higher	5	1	0	1	0	0	2	0
45064	5	1	73	17559	44	1	Other Hispanic	Married/Living with Partner	>3.5	> High school	32	heavy	Yes	7	0	0	0	0	0	0	1	600	1	127	83	102	5	433	213	6	6	24	1	No	No	No	No	2440	64	21002	Higher	5	1	0	0	1	1	3	1
45066	5	1	64	12877	12	2	Non-Hispanic Black	Widowed/Divorced/Separated	1.3-3.5	< High school	24	mild	No	7	720	0	2	0	720	2	3	60	1	94	66	80	2	138	205	5	5	51	1	No	No	No	No	1942	54	36583	Higher	7	0	0	0	0	0	0	0
45070	5	2	73	24799	23	1	Non-Hispanic Black	Widowed/Divorced/Separated	1.3-3.5	< High school	33	mild	No	6	0	300	0	5	300	5	4	300	0	115	51	99	1	65	230	6	5	55	1	No	No	No	No	2259	36	13306	Lower	4	1	0	0	0	0	1	0
45071	5	1	60	42273	11	1	Non-Hispanic White	Widowed/Divorced/Separated	>3.5	< High school	17	mild	No	7	0	0	0	0	0	0	1	370	0	109	69	64	2	144	187	5	6	46	1	No	No	No	No	2246	52	138132	Lower	1	0	0	0	0	0	0	0
45072	5	2	68	11341	56	2	Other Hispanic	Married/Living with Partner	>3.5	> High school	31	mild	Yes	6	240	60	2	2	300	4	4	600	1	109	58	90	3	281	197	5	6	31	1	No	No	No	No	1502	73	27706	Higher	8	1	0	0	1	1	3	1
45073	5	1	61	36516	32	2	Non-Hispanic White	Married/Living with Partner	<1.3	High school	21	moderate	Yes	6	0	180	0	3	180	3	4	240	1	146	100	88	3	232	207	5	6	37	1	No	No	No	Yes	1292	39	17210	Lower	4	1	0	1	1	1	4	1
45074	5	1	63	87805	23	2	Non-Hispanic White	Married/Living with Partner	>3.5	> High school	23	heavy	Yes	6	0	60	0	3	60	3	2	180	0	105	77	82	1	101	176	5	5	59	2	No	No	No	No	1822	72	42588	Higher	6	0	0	0	0	0	0	0
45078	5	2	59	36197	78	1	Non-Hispanic White	Never married	1.3-3.5	> High school	24	mild	Yes	3	0	0	0	0	0	0	1	240	0	125	73	101	2	170	324	8	5	73	2	No	No	No	Yes	1442	54	59624	Higher	5	1	0	0	1	0	2	0
45081	5	2	68	73920	35	2	Non-Hispanic White	Married/Living with Partner	>3.5	> High school	24	moderate	No	6	0	0	0	0	0	0	1	720	0	111	69	87	1	123	162	4	6	56	1	Yes	No	No	No	1874	37	58570	Lower	1	1	0	1	0	0	2	0
45082	5	2	62	57489	18	1	Non-Hispanic White	Widowed/Divorced/Separated	>3.5	< High school	24	mild	No	8	0	120	0	2	120	2	2	360	0	97	61	86	1	95	208	5	5	40	1	No	No	No	No	2723	50	21870	Lower	2	0	0	0	0	1	1	0
45084	5	2	70	14384	43	1	Mexican Americans	Widowed/Divorced/Separated	1.3-3.5	> High school	40	mild	Yes	5	0	240	0	2	240	2	3	300	0	121	69	138	1	123	136	4	6	43	1	Yes	No	No	No	2999	43	38799	Lower	3	1	0	1	0	0	2	0
45087	5	1	65	22319	63	2	Other race	Never married	<1.3	> High school	35	mild	No	8	0	0	0	0	0	0	1	420	0	130	76	110	1	112	254	7	6	77	2	No	No	No	Yes	1639	94	12081	Higher	5	1	0	1	0	0	2	0
45088	5	1	66	50393	73	2	Non-Hispanic White	Married/Living with Partner	>3.5	> High school	38	mild	No	8	0	0	0	0	0	0	1	600	1	131	67	105	3	283	183	5	6	44	1	Yes	No	No	No	1260	41	189490	Lower	1	1	0	1	1	0	3	1
45089	5	1	67	9172	79	1	Non-Hispanic White	Married/Living with Partner	1.3-3.5	< High school	29	mild	Yes	8	0	0	0	0	0	0	1	360	1	153	77	113	3	224	190	5	6	36	1	No	No	Yes	Yes	1860	52	15544	Higher	5	1	0	1	1	1	4	1
45092	5	2	66	26901	27	1	Mexican Americans	Married/Living with Partner	<1.3	< High school	38	heavy	No	8	0	0	0	0	0	0	1	300	1	115	84	118	2	179	187	5	6	30	1	No	No	No	No	3239	53	69733	Higher	5	1	0	0	1	1	3	1
45094	5	1	62	20038	14	1	Non-Hispanic White	Widowed/Divorced/Separated	<1.3	< High school	20	mild	No	7	2520	90	7	1	2610	8	4	900	1	113	63	75	1	67	145	4	5	54	1	No	No	No	No	2957	29	50753	Lower	4	0	0	0	0	0	0	0
45096	5	2	59	30103	58	2	Non-Hispanic White	Married/Living with Partner	1.3-3.5	> High school	35	never	No	8	0	420	0	7	420	7	4	120	1	133	81	113	2	187	231	6	6	41	1	No	No	No	No	1790	50	16472	Lower	4	1	0	1	1	0	3	1
45097	5	2	72	32022	22	1	Non-Hispanic Black	Married/Living with Partner	1.3-3.5	High school	38	never	No	6	0	0	0	0	0	0	1	480	1	146	88	113	2	175	173	4	6	31	1	No	No	No	No	1381	76	25421	Higher	5	1	0	1	1	1	4	1
[truncated: 29,516 more rows]
